# Supplementary material for: The RhoB p.S73F mutation leads to cerebral palsy through dysregulation of lipid homeostasis
Source: EMBO Mol Med. 2024 Jul 30;16(9):3. doi: 10.1038/s44321-024-00113-2 (PMC11393352; doi:10.1038/s44321-024-00113-2)
Supplement: Supplementary file 9 — Movie EV6 [file 44321_2024_113_MOESM9_ESM.zip]

Archive with 3 entries (2 files):
- Movie EV6/
- Movie EV6/Movie EV6 WT.docx
- Movie EV6/Movie EV6 WT.mp4
