# Supplementary material for: The RhoB p.S73F mutation leads to cerebral palsy through dysregulation of lipid homeostasis
Source: EMBO Mol Med. 2024 Jul 30;16(9):3. doi: 10.1038/s44321-024-00113-2 (PMC11393352; doi:10.1038/s44321-024-00113-2)
Supplement: Supplementary file 11 — Source data Fig. 1 [file 44321_2024_113_MOESM11_ESM.zip]

Archive with 15 entries (7 files):
- Figure 1/
- Figure 1/1C/
- Figure 1/1C/Body weight.xlsx
- Figure 1/1D/
- Figure 1/1D/Survival curve.xlsx
- Figure 1/1G/
- Figure 1/1G/Gait analysis.xlsx
- Figure 1/1H/
- Figure 1/1H/Open-field test.xlsx
- Figure 1/1I/
- Figure 1/1I/Righting reflectin time.xlsx
- Figure 1/1J/
- Figure 1/1J/Ratio of hind limp strength and body weight.xlsx
- Figure 1/1K/
- Figure 1/1K/Buried food pellet test.xlsx
