# Supplementary material for: The RhoB p.S73F mutation leads to cerebral palsy through dysregulation of lipid homeostasis
Source: EMBO Mol Med. 2024 Jul 30;16(9):3. doi: 10.1038/s44321-024-00113-2 (PMC11393352; doi:10.1038/s44321-024-00113-2)
Supplement: Supplementary file 11 — Source data Fig. 1 [file 44321_2024_113_MOESM11_ESM.zip › Figure 1/1C/Body weight.xlsx]

## Sheet: Body Weight
Weeks	WT			RHOBS73F/S73F			kg
2	0.18	0.2	0.19	0.18	0.15	0.19
4	0.53	0.54	0.51	0.32	0.34	0.35
6	1.02	1.06	0.95	0.59	0.52	0.65
8	1.49	1.46	1.34	0.83	0.93	1.05
10	1.98	2.02	1.76	1.27	1.39	1.45
12	2.26	2.38	2.18	1.65	1.73	1.87
14	2.57	2.79	2.56	2.04	2.1	2.19
16	2.87	3.1	2.92	2.32	2.39	2.52
18	3.32	3.36	3.25	2.92	2.72	2.8
20	3.59	3.63	3.48	3.12	2.96	3.02
