# Supplementary material for: The RhoB p.S73F mutation leads to cerebral palsy through dysregulation of lipid homeostasis
Source: EMBO Mol Med. 2024 Jul 30;16(9):3. doi: 10.1038/s44321-024-00113-2 (PMC11393352; doi:10.1038/s44321-024-00113-2)
Supplement: Supplementary file 11 — Source data Fig. 1 [file 44321_2024_113_MOESM11_ESM.zip › Figure 1/1G/Gait analysis.xlsx]

## Sheet: Gait analysis
Stride length	WT	RHOBS73F/S73F			Step width	WT	RHOBS73F/S73F			Step length	WT	RHOBS73F/S73F
(cm)	23.68	6.94			(cm)	8.2	5.02			(cm)	12.24	7.64
	26.18	10.06				8.4	4.94				12.4	6.84
	24.36	7.58				8.5	5.34				12.3	8.14
	24.8	7.86				7.52	4.36				11.76	6.84
	25.56	9.46				8.56	5.28				12.18	6.1
