# Supplementary material for: The RhoB p.S73F mutation leads to cerebral palsy through dysregulation of lipid homeostasis
Source: EMBO Mol Med. 2024 Jul 30;16(9):3. doi: 10.1038/s44321-024-00113-2 (PMC11393352; doi:10.1038/s44321-024-00113-2)
Supplement: Supplementary file 11 — Source data Fig. 1 [file 44321_2024_113_MOESM11_ESM.zip › Figure 1/1H/Open-field test.xlsx]

## Sheet: Open-field Test
Moving distance	WT	RHOBS73F/S73F		Total steps	WT	RHOBS73F/S73F
（km）	3.08	0.47		number of steps	10361	1591
	2.07	0.63			6960	2132
	2.54	0.82			8551	2764
	2.3				7742
