# Supplementary material for: The RhoB p.S73F mutation leads to cerebral palsy through dysregulation of lipid homeostasis
Source: EMBO Mol Med. 2024 Jul 30;16(9):3. doi: 10.1038/s44321-024-00113-2 (PMC11393352; doi:10.1038/s44321-024-00113-2)
Supplement: Supplementary file 11 — Source data Fig. 1 [file 44321_2024_113_MOESM11_ESM.zip › Figure 1/1I/Righting reflectin time.xlsx]

## Sheet: Righting reflectin time
Righting reflectin time	WT	RHOBS73F/S73F
(s)	0.36	1.46
	0.39	1.37
	0.38	1.06
	0.34	1.54
	0.39	1.36
