# Supplementary material for: The RhoB p.S73F mutation leads to cerebral palsy through dysregulation of lipid homeostasis
Source: EMBO Mol Med. 2024 Jul 30;16(9):3. doi: 10.1038/s44321-024-00113-2 (PMC11393352; doi:10.1038/s44321-024-00113-2)
Supplement: Supplementary file 11 — Source data Fig. 1 [file 44321_2024_113_MOESM11_ESM.zip › Figure 1/1J/Ratio of hind limp strength and body weight.xlsx]

## Sheet: Ratio
Ratio of hind limp strength and body weight	WT	RHOBS73F/S73F
(kg/kg)	0.475332	0.127273
	0.560458	0.190164
	0.469841	0.171717
	0.541284	0.145
	0.426374	0.157647
