# Supplementary material for: The RhoB p.S73F mutation leads to cerebral palsy through dysregulation of lipid homeostasis
Source: EMBO Mol Med. 2024 Jul 30;16(9):3. doi: 10.1038/s44321-024-00113-2 (PMC11393352; doi:10.1038/s44321-024-00113-2)
Supplement: Supplementary file 11 — Source data Fig. 1 [file 44321_2024_113_MOESM11_ESM.zip › Figure 1/1K/Buried food pellet test.xlsx]

## Sheet: Latency time
Latency time	WT	RHOBS73F/S73F
(min)	31.1	60
	22	60
	17.42	60
