# Supplementary material for: The RhoB p.S73F mutation leads to cerebral palsy through dysregulation of lipid homeostasis
Source: EMBO Mol Med. 2024 Jul 30;16(9):3. doi: 10.1038/s44321-024-00113-2 (PMC11393352; doi:10.1038/s44321-024-00113-2)
Supplement: Supplementary file 12 — Source data Fig. 2 [file 44321_2024_113_MOESM12_ESM.zip]

Archive with 26 entries (18 files):
- Figure 2/
- Figure 2/2A/
- Figure 2/2A/RHOB S73F.tif
- Figure 2/2A/WT.tif
- Figure 2/2B/
- Figure 2/2B/Creatine kinase.xlsx
- Figure 2/2C/
- Figure 2/2C/README.txt
- Figure 2/2C/Relative average fiber area.xlsx
- Figure 2/2D/
- Figure 2/2D/README.txt
- Figure 2/2D/Relative fast-twitch fibres area.xlsx
- Figure 2/2D/Relative slow-twitch fibres area.xlsx
- Figure 2/2E/
- Figure 2/2E/RHOB S73F.tif
- Figure 2/2E/WT.tif
- Figure 2/2F/
- Figure 2/2F/MUP Amplitude of gastrocnemius muscle.xlsx
- Figure 2/2F/RHOB S73F.tif
- Figure 2/2F/WT.tif
- Figure 2/2G/
- Figure 2/2G/Peroneal Nerve conduction velocity.xlsx
- Figure 2/2G/RHOB S73F (1).tif
- Figure 2/2G/RHOB S73F (2).tif
- Figure 2/2G/WT (1).tif
- Figure 2/2G/WT (2).tif
