# Supplementary material for: The RhoB p.S73F mutation leads to cerebral palsy through dysregulation of lipid homeostasis
Source: EMBO Mol Med. 2024 Jul 30;16(9):3. doi: 10.1038/s44321-024-00113-2 (PMC11393352; doi:10.1038/s44321-024-00113-2)
Supplement: Supplementary file 12 — Source data Fig. 2 [file 44321_2024_113_MOESM12_ESM.zip › Figure 2/2B/Creatine kinase.xlsx]

## Sheet: Creatine kinase
Creatine Kinase	WT	RHOBS73F/S73F
(U/L)	364	553
	333	585
	273	540
	285	665
	384	637
