# Supplementary material for: The RhoB p.S73F mutation leads to cerebral palsy through dysregulation of lipid homeostasis
Source: EMBO Mol Med. 2024 Jul 30;16(9):3. doi: 10.1038/s44321-024-00113-2 (PMC11393352; doi:10.1038/s44321-024-00113-2)
Supplement: Supplementary file 12 — Source data Fig. 2 [file 44321_2024_113_MOESM12_ESM.zip › Figure 2/2C/Relative average fiber area.xlsx]

## Sheet: Relative average fiber area
Relative average fiber area	WT	RHOBS73F/S73F			Positive area of same size region	WT	RHOBS73F/S73F
	0.927016	0.610503				193.277	127.286
	1.07305	0.660648				223.723	137.741
	0.999939	0.696649				208.481	145.247
