# Supplementary material for: The RhoB p.S73F mutation leads to cerebral palsy through dysregulation of lipid homeostasis
Source: EMBO Mol Med. 2024 Jul 30;16(9):3. doi: 10.1038/s44321-024-00113-2 (PMC11393352; doi:10.1038/s44321-024-00113-2)
Supplement: Supplementary file 12 — Source data Fig. 2 [file 44321_2024_113_MOESM12_ESM.zip › Figure 2/2D/Relative fast-twitch fibres area.xlsx]

## Sheet: Relative fast-twitch fiber area
Relative fast-twitch fiber area	WT	RHOBS73F/S73F			Positive area of same size region	WT	RHOBS73F/S73F
	1.00851	0.926422				159.268	146.304
	1.00674	0.863981				158.988	136.443
	0.984748	0.848176				155.515	133.947
