# Supplementary material for: The RhoB p.S73F mutation leads to cerebral palsy through dysregulation of lipid homeostasis
Source: EMBO Mol Med. 2024 Jul 30;16(9):3. doi: 10.1038/s44321-024-00113-2 (PMC11393352; doi:10.1038/s44321-024-00113-2)
Supplement: Supplementary file 12 — Source data Fig. 2 [file 44321_2024_113_MOESM12_ESM.zip › Figure 2/2D/Relative slow-twitch fibres area.xlsx]

## Sheet: Relative slow-twitch fiber area
Relative slow-twitch fiber area	WT	RHOBS73F/S73F			Positive area of same size region	WT	RHOBS73F/S73F
	1.08517	0.052964				22.046	1.076
	1.0172	0.055081				20.665	1.119
	0.897632	0.08427				18.236	1.712
