# Supplementary material for: The RhoB p.S73F mutation leads to cerebral palsy through dysregulation of lipid homeostasis
Source: EMBO Mol Med. 2024 Jul 30;16(9):3. doi: 10.1038/s44321-024-00113-2 (PMC11393352; doi:10.1038/s44321-024-00113-2)
Supplement: Supplementary file 12 — Source data Fig. 2 [file 44321_2024_113_MOESM12_ESM.zip › Figure 2/2G/Peroneal Nerve conduction velocity.xlsx]

## Sheet: Conduction Velocity
Peroneal Nerve conduction velocity	WT	RHOBS73F/S73F
(ms)	97.4478	78.9474
	105.34	76.2712
	109.785	79.646
