# Supplementary material for: The RhoB p.S73F mutation leads to cerebral palsy through dysregulation of lipid homeostasis
Source: EMBO Mol Med. 2024 Jul 30;16(9):3. doi: 10.1038/s44321-024-00113-2 (PMC11393352; doi:10.1038/s44321-024-00113-2)
Supplement: Supplementary file 13 — Source data Fig. 3 [file 44321_2024_113_MOESM13_ESM.zip]

Archive with 21 entries (14 files):
- Figure 3/
- Figure 3/3A/
- Figure 3/3A/RHOB (1).tif
- Figure 3/3A/RHOB (2).tif
- Figure 3/3A/WT (1).tif
- Figure 3/3A/WT (2).tif
- Figure 3/3C/
- Figure 3/3C/README.txt
- Figure 3/3C/Relative LFB Intensity.xlsx
- Figure 3/3E/
- Figure 3/3E/MBP Relative fluorescence intensity.xlsx
- Figure 3/3E/README.txt
- Figure 3/3F/
- Figure 3/3F/README.txt
- Figure 3/3F/Relative NeuN-positive cell count.xlsx
- Figure 3/3G/
- Figure 3/3G/README.txt
- Figure 3/3G/Relative GFAP-positive area.xlsx
- Figure 3/3H/
- Figure 3/3H/Perivascular GFAP Relative IHC Intensity.xlsx
- Figure 3/3H/README.txt
