# Supplementary material for: The RhoB p.S73F mutation leads to cerebral palsy through dysregulation of lipid homeostasis
Source: EMBO Mol Med. 2024 Jul 30;16(9):3. doi: 10.1038/s44321-024-00113-2 (PMC11393352; doi:10.1038/s44321-024-00113-2)
Supplement: Supplementary file 13 — Source data Fig. 3 [file 44321_2024_113_MOESM13_ESM.zip › Figure 3/3C/Relative LFB Intensity.xlsx]

## Sheet: OD of LFB
Relative LFB Intensity	WT	RHOBS73F/S73F			LFB Intensity	WT	RHOBS73F/S73F
	1.02697	0.827801				0.165	0.133
	0.989627	0.815353				0.159	0.131
	0.983402	0.79668				0.158	0.128
