# Supplementary material for: The RhoB p.S73F mutation leads to cerebral palsy through dysregulation of lipid homeostasis
Source: EMBO Mol Med. 2024 Jul 30;16(9):3. doi: 10.1038/s44321-024-00113-2 (PMC11393352; doi:10.1038/s44321-024-00113-2)
Supplement: Supplementary file 13 — Source data Fig. 3 [file 44321_2024_113_MOESM13_ESM.zip › Figure 3/3E/MBP Relative fluorescence intensity.xlsx]

## Sheet: MBP
MBP Relative fluorescence intensity	WT	RHOBS73F/S73F			MBP fluorescence intensity	WT	RHOBS73F/S73F
	1.02745	0.846652				190.691	157.135
	1.00705	0.837164				186.904	155.374
	0.965497	0.823484				179.192	152.835
