# Supplementary material for: The RhoB p.S73F mutation leads to cerebral palsy through dysregulation of lipid homeostasis
Source: EMBO Mol Med. 2024 Jul 30;16(9):3. doi: 10.1038/s44321-024-00113-2 (PMC11393352; doi:10.1038/s44321-024-00113-2)
Supplement: Supplementary file 13 — Source data Fig. 3 [file 44321_2024_113_MOESM13_ESM.zip › Figure 3/3F/Relative NeuN-positive cell count.xlsx]

## Sheet: NeuN
Relative NeuN-positive cell count	WT	RHOBS73F/S73F			NeuN-positive cell count	WT	RHOBS73F/S73F
	1.08197	0.713115				44	29
	0.983607	0.639344				40	26
	0.934426	0.614754				38	25
