# Supplementary material for: The RhoB p.S73F mutation leads to cerebral palsy through dysregulation of lipid homeostasis
Source: EMBO Mol Med. 2024 Jul 30;16(9):3. doi: 10.1038/s44321-024-00113-2 (PMC11393352; doi:10.1038/s44321-024-00113-2)
Supplement: Supplementary file 13 — Source data Fig. 3 [file 44321_2024_113_MOESM13_ESM.zip › Figure 3/3G/Relative GFAP-positive area.xlsx]

## Sheet: GFAP
Relative GFAP-positive area	WT	RHOBS73F/S73F			GFAP-positive area	WT	RHOBS73F/S73F
	1.17271	0.719344				1.358	0.833
	0.990501	0.65285				1.147	0.756
	0.836788	0.536269				0.969	0.621
