# Supplementary material for: The RhoB p.S73F mutation leads to cerebral palsy through dysregulation of lipid homeostasis
Source: EMBO Mol Med. 2024 Jul 30;16(9):3. doi: 10.1038/s44321-024-00113-2 (PMC11393352; doi:10.1038/s44321-024-00113-2)
Supplement: Supplementary file 13 — Source data Fig. 3 [file 44321_2024_113_MOESM13_ESM.zip › Figure 3/3H/Perivascular GFAP Relative IHC Intensity.xlsx]

## Sheet: GFAP
Perivascular GFAP Relative IHC Intensity	WT	RHOBS73F/S73F			Perivascular GFAP IHC Intensity	WT	RHOBS73F/S73F
	1.03265	0.702041				0.253	0.172
	1.00408	0.8				0.246	0.196
	0.963265	0.832653				0.236	0.204
