# Supplementary material for: The RhoB p.S73F mutation leads to cerebral palsy through dysregulation of lipid homeostasis
Source: EMBO Mol Med. 2024 Jul 30;16(9):3. doi: 10.1038/s44321-024-00113-2 (PMC11393352; doi:10.1038/s44321-024-00113-2)
Supplement: Supplementary file 13 — Source data Fig. 3 [file 44321_2024_113_MOESM13_ESM.zip › Figure 3/3H/README.txt]

The Perivascular GFAP Relative IHC Intensity was calculated from the Perivascular GFAP IHC Intensity in each group. (Perivascular GFAP IHC Intensity in each group/mean of Perivascular GFAP IHC Intensity of control group)
