# Supplementary material for: The RhoB p.S73F mutation leads to cerebral palsy through dysregulation of lipid homeostasis
Source: EMBO Mol Med. 2024 Jul 30;16(9):3. doi: 10.1038/s44321-024-00113-2 (PMC11393352; doi:10.1038/s44321-024-00113-2)
Supplement: Supplementary file 14 — Source data Fig. 4 [file 44321_2024_113_MOESM14_ESM.zip]

Archive with 56 entries (46 files):
- Figure 4/
- Figure 4/4B/
- Figure 4/4B/CE levels in Cortical White Matter.xlsx
- Figure 4/4B/TC levels in Cortical White Matter.xlsx
- Figure 4/4C/
- Figure 4/4C/TG Levels in Cortical Gray Matter.xlsx
- Figure 4/4C/TG levels in Cortical White Matter.xlsx
- Figure 4/4C/TG levels in Hippocampus.xlsx
- Figure 4/4D/
- Figure 4/4D/MDA Levels in Cortical Gray Matter.xlsx
- Figure 4/4D/MDA levels in Cortical White Matter.xlsx
- Figure 4/4D/MDA levels in Hippocampus.xlsx
- Figure 4/4E/
- Figure 4/4E/README.txt
- Figure 4/4E/Relative expression of Cleaved GFAP protein in Cortical Gray Matter.xlsx
- Figure 4/4E/Relative expression of Cleaved GFAP protein in Cortical White Matter.xlsx
- Figure 4/4E/Relative expression of Cleaved GFAP protein in Hippocampus.xlsx
- Figure 4/4E/replicate/
- Figure 4/4E/replicate/western GAPDH in Cortical Gray Matter&Cortical White Matter replicate.tif
- Figure 4/4E/replicate/western Gapdh replicate.tif
- Figure 4/4E/replicate/western GFAP in Cortical Gray Matter&Cortical White Matter replicate.tif
- Figure 4/4E/replicate/western GFAP replicate.tif
- Figure 4/4E/western Gapdh.tif
- Figure 4/4E/western GFAP.tif
- Figure 4/4F/
- Figure 4/4F/README.txt
- Figure 4/4F/Relative expression of Active Calpain1 protein in Cortical Gray Matter.xlsx
- Figure 4/4F/Relative expression of Active Calpain1 protein in Cortical White Matter.xlsx
- Figure 4/4F/Relative expression of Active Calpain1 protein in Hippocampus.xlsx
- Figure 4/4F/replicate/
- Figure 4/4F/replicate/western Calpain1 in Cortical Gray Matter&Hippocampus replicate.tif
- Figure 4/4F/replicate/western Calpain1 in Hippocampus replicate.tif
- Figure 4/4F/replicate/western Gapdh in Cortical Gray Matter&Hippocampus replicate.tif
- Figure 4/4F/replicate/western Gapdh in Cortical Hippocampus replicate.tif
- Figure 4/4F/western Calpain1 in Cortical Gray Matter&Hippocampus.tif
- Figure 4/4F/western Calpain1 in Cortical White Matter.tif
- Figure 4/4F/western Gapdh in Cortical Gray Matter&Hippocampus.tif
- Figure 4/4F/western Gapdh in Cortical White Matter.tif
- Figure 4/4G/
- Figure 4/4G/README.txt
- Figure 4/4G/Relative expression of Cleaved Caspase3 protein in Cortical Gray Matter.xlsx
- Figure 4/4G/Relative expression of Cleaved Caspase3 protein in Cortical White Matter.xlsx
- Figure 4/4G/Relative expression of Cleaved Caspase3 protein in Hippocampus.xlsx
- Figure 4/4G/replicate/
- Figure 4/4G/replicate/western Caspase3 in Cortical Gray Matter replicate.tif
- Figure 4/4G/replicate/western Caspase3 in Cortical White Matter replicate.tif
- Figure 4/4G/replicate/western Caspase3 in Hippocampus replicate.tif
- Figure 4/4G/replicate/western Cleaved Caspase3 in Cortical Gray Matter replicate.tif
- Figure 4/4G/replicate/western Cleaved Caspase3 in Cortical White Matter replicate.tif
- Figure 4/4G/replicate/western Cleaved Caspase3 in Hippocampus replicate.tif
- Figure 4/4G/replicate/western Gapdh in Cortical Gray Matter replicate.tif
- Figure 4/4G/replicate/western Gapdh in Cortical White Matter replicate.tif
- Figure 4/4G/replicate/western Gapdh in Hippocampus replicate.tif
- Figure 4/4G/western Caspase3.tif
- Figure 4/4G/western Cleaved Caspase3.tif
- Figure 4/4G/western Gapdh.tif
