# Supplementary material for: The RhoB p.S73F mutation leads to cerebral palsy through dysregulation of lipid homeostasis
Source: EMBO Mol Med. 2024 Jul 30;16(9):3. doi: 10.1038/s44321-024-00113-2 (PMC11393352; doi:10.1038/s44321-024-00113-2)
Supplement: Supplementary file 14 — Source data Fig. 4 [file 44321_2024_113_MOESM14_ESM.zip › Figure 4/4B/TC levels in Cortical White Matter.xlsx]

## Sheet: TC
TC levels in Cortical White Matter	WT	RhoBS73F/S73F
(μmol/g tissue)	24.9635	77.0803
	42.6277	63.6496
	42.1898	54.4526
