# Supplementary material for: The RhoB p.S73F mutation leads to cerebral palsy through dysregulation of lipid homeostasis
Source: EMBO Mol Med. 2024 Jul 30;16(9):3. doi: 10.1038/s44321-024-00113-2 (PMC11393352; doi:10.1038/s44321-024-00113-2)
Supplement: Supplementary file 14 — Source data Fig. 4 [file 44321_2024_113_MOESM14_ESM.zip › Figure 4/4C/TG Levels in Cortical Gray Matter.xlsx]

## Sheet: TG
TG Levels in Cortical Gray Matter	WT	RhoBS73F/S73F
(mg/g)	0.995907	1.58936
	0.729877	1.48704
	0.95498	1.44611
