# Supplementary material for: The RhoB p.S73F mutation leads to cerebral palsy through dysregulation of lipid homeostasis
Source: EMBO Mol Med. 2024 Jul 30;16(9):3. doi: 10.1038/s44321-024-00113-2 (PMC11393352; doi:10.1038/s44321-024-00113-2)
Supplement: Supplementary file 14 — Source data Fig. 4 [file 44321_2024_113_MOESM14_ESM.zip › Figure 4/4E/Relative expression of Cleaved GFAP protein in Cortical Gray Matter.xlsx]

## Sheet: Cleaved GFAP
Relative expression of Cleaved GFAP protein in Cortical Gray Matter	WT	RHOBS73F/S73F			Grey scale values of Cleaved GFAP protein in Cortical Gray Matter	WT	RHOBS73F/S73F
	1.05952	1.56189				1.52677	2.25069
	1.03564	2.21103				1.49237	3.18611
	0.904838	1.63994				1.30388	2.36316
