# Supplementary material for: The RhoB p.S73F mutation leads to cerebral palsy through dysregulation of lipid homeostasis
Source: EMBO Mol Med. 2024 Jul 30;16(9):3. doi: 10.1038/s44321-024-00113-2 (PMC11393352; doi:10.1038/s44321-024-00113-2)
Supplement: Supplementary file 14 — Source data Fig. 4 [file 44321_2024_113_MOESM14_ESM.zip › Figure 4/4E/Relative expression of Cleaved GFAP protein in Cortical White Matter.xlsx]

## Sheet: Cleaved GFAP
Relative expression of Cleaved GFAP protein in Cortical White Matter	WT	RHOBS73F/S73F			Grey scale values of Cleaved GFAP protein in Cortical White Matter	WT	RHOBS73F/S73F
	0.862555	6.89867				0.408806	3.26961
	1.04868	7.02355				0.497017	3.3288
	1.08877	3.77236				0.51602	1.7879
