# Supplementary material for: The RhoB p.S73F mutation leads to cerebral palsy through dysregulation of lipid homeostasis
Source: EMBO Mol Med. 2024 Jul 30;16(9):3. doi: 10.1038/s44321-024-00113-2 (PMC11393352; doi:10.1038/s44321-024-00113-2)
Supplement: Supplementary file 14 — Source data Fig. 4 [file 44321_2024_113_MOESM14_ESM.zip › Figure 4/4F/Relative expression of Active Calpain1 protein in Cortical Gray Matter.xlsx]

## Sheet: Calpain1
Relative expression of Active/Inactive Calpain1 protein in Cortical Gray Matter	WT	RHOBS73F/S73F			Grey scale values of Active/Inactive Calpain1 protein in Cortical Gray Matter	WT	RHOBS73F/S73F
	1.13522	1.46389				1.25513	1.61853
	0.867194	1.31464				0.9588	1.45352
	0.997589	1.52596				1.10297	1.68716
