# Supplementary material for: The RhoB p.S73F mutation leads to cerebral palsy through dysregulation of lipid homeostasis
Source: EMBO Mol Med. 2024 Jul 30;16(9):3. doi: 10.1038/s44321-024-00113-2 (PMC11393352; doi:10.1038/s44321-024-00113-2)
Supplement: Supplementary file 14 — Source data Fig. 4 [file 44321_2024_113_MOESM14_ESM.zip › Figure 4/4F/Relative expression of Active Calpain1 protein in Cortical White Matter.xlsx]

## Sheet: Calpain1
Relative expression of Active/Inactive Calpain1 protein in Cortical White Matter	WT	RHOBS73F/S73F			Grey scale values of Active/Inactive Calpain1 protein in Cortical White Matter	WT	RHOBS73F/S73F
	0.994386	1.66551				0.879058	1.47235
	0.870423	1.66316				0.769472	1.47027
	1.13519	1.73671				1.00353	1.53529
