# Supplementary material for: The RhoB p.S73F mutation leads to cerebral palsy through dysregulation of lipid homeostasis
Source: EMBO Mol Med. 2024 Jul 30;16(9):3. doi: 10.1038/s44321-024-00113-2 (PMC11393352; doi:10.1038/s44321-024-00113-2)
Supplement: Supplementary file 14 — Source data Fig. 4 [file 44321_2024_113_MOESM14_ESM.zip › Figure 4/4F/Relative expression of Active Calpain1 protein in Hippocampus.xlsx]

## Sheet: Calpain1
Relative expression of Active/Inactive Calpain1 protein in Hippocampus	WT	RHOBS73F/S73F			Grey scale values of Active/Inactive Calpain1 protein in Hippocampus	WT	RHOBS73F/S73F
	0.908592	1.76395				0.794094	1.92621
	1.11337	1.45851				0.973067	1.27471
	0.978037	1.21119				0.854787	1.05856
