# Supplementary material for: The RhoB p.S73F mutation leads to cerebral palsy through dysregulation of lipid homeostasis
Source: EMBO Mol Med. 2024 Jul 30;16(9):3. doi: 10.1038/s44321-024-00113-2 (PMC11393352; doi:10.1038/s44321-024-00113-2)
Supplement: Supplementary file 14 — Source data Fig. 4 [file 44321_2024_113_MOESM14_ESM.zip › Figure 4/4G/Relative expression of Cleaved Caspase3 protein in Cortical Gray Matter.xlsx]

## Sheet: Cleaved Caspase3
Relative expression of Cleaved Caspase3 protein in Cortical Gray Matter	WT	RHOBS73F/S73F			Grey scale values of Cleaved Caspase3 protein in Cortical Gray Matter	WT	RHOBS73F/S73F
	0.901661	2.03191				0.579743	1.30646
	0.988274	1.22189				0.635433	0.785638
	1.11007	1.94997				0.713741	1.25378
