# Supplementary material for: The RhoB p.S73F mutation leads to cerebral palsy through dysregulation of lipid homeostasis
Source: EMBO Mol Med. 2024 Jul 30;16(9):3. doi: 10.1038/s44321-024-00113-2 (PMC11393352; doi:10.1038/s44321-024-00113-2)
Supplement: Supplementary file 14 — Source data Fig. 4 [file 44321_2024_113_MOESM14_ESM.zip › Figure 4/4G/Relative expression of Cleaved Caspase3 protein in Cortical White Matter.xlsx]

## Sheet: Cleaved Caspase3
Relative expression of Cleaved Caspase3 protein in Cortical White Matter	WT	RHOBS73F/S73F			Grey scale values of Cleaved Caspase3 protein in Cortical White Matter	WT	RHOBS73F/S73F
	0.851241	1.30863				0.560902	0.862288
	1.06392	1.45082				0.701042	0.95598
	1.2103	1.62356				0.797493	1.0698
	0.874539	1.55926				0.576254	1.02743
