# Supplementary material for: The RhoB p.S73F mutation leads to cerebral palsy through dysregulation of lipid homeostasis
Source: EMBO Mol Med. 2024 Jul 30;16(9):3. doi: 10.1038/s44321-024-00113-2 (PMC11393352; doi:10.1038/s44321-024-00113-2)
Supplement: Supplementary file 14 — Source data Fig. 4 [file 44321_2024_113_MOESM14_ESM.zip › Figure 4/4G/Relative expression of Cleaved Caspase3 protein in Hippocampus.xlsx]

## Sheet: Cleaved Caspase3
Relative expression of Cleaved Caspase3 protein in Hippocampus	WT	RHOBS73F/S73F			Grey scale values of Cleaved Caspase3 protein in Hippocampus	WT	RHOBS73F/S73F
	0.987303	2.61821				0.675708	1.7919
	1.07681	1.52139				0.736967	1.04123
	0.935887	1.74982				0.640519	1.19758
