# Supplementary material for: The RhoB p.S73F mutation leads to cerebral palsy through dysregulation of lipid homeostasis
Source: EMBO Mol Med. 2024 Jul 30;16(9):3. doi: 10.1038/s44321-024-00113-2 (PMC11393352; doi:10.1038/s44321-024-00113-2)
Supplement: Supplementary file 15 — Source data Fig. 5 [file 44321_2024_113_MOESM15_ESM.zip]

Archive with 80 entries (70 files):
- Figure 5/
- Figure 5/5B/
- Figure 5/5B/MS_identified_information.xlsx
- Figure 5/5D/
- Figure 5/5D/README.txt
- Figure 5/5D/Relative expression of P-ACAT1 protein in Cortical Gray Matter.xlsx
- Figure 5/5D/Relative expression of P-ACAT1 protein in Cortical White Matter.xlsx
- Figure 5/5D/Relative expression of P-ACAT1 protein in Hippocampus.xlsx
- Figure 5/5D/replicate/
- Figure 5/5D/replicate/western Acat1 in Cortical Gray Matter replicate.tif
- Figure 5/5D/replicate/western Acat1 in Cortical White Matter replicate.tif
- Figure 5/5D/replicate/western Acat1 in Hippocampus replicate.tif
- Figure 5/5D/replicate/western Gapdh in Cortical Gray Matter replicate.tif
- Figure 5/5D/replicate/western Gapdh in Cortical White Matter replicate.tif
- Figure 5/5D/replicate/western Gapdh in Hippocampus replicate.tif
- Figure 5/5D/replicate/western P-Acat1 in Cortical Gray Matter replicate.tif
- Figure 5/5D/replicate/western P-Acat1 in Cortical White Matter replicate.tif
- Figure 5/5D/replicate/western P-Acat1 in Hippocampus replicate.tif
- Figure 5/5D/western Acat1 in Cortical Gray Matter.tif
- Figure 5/5D/western Acat1 in Cortical White Matter.tif
- Figure 5/5D/western Acat1 in Hippocampus.tif
- Figure 5/5D/western Gapdh in Cortical Gray Matter.tif
- Figure 5/5D/western Gapdh in Cortical White Matter.tif
- Figure 5/5D/western Gapdh in Hippocampus.tif
- Figure 5/5D/western P-Acat1 in Cortical Gray Matter.tif
- Figure 5/5D/western P-Acat1 in Cortical White Matter.tif
- Figure 5/5D/western P-Acat1 in Hippocampus.tif
- Figure 5/5E/
- Figure 5/5E/README.txt
- Figure 5/5E/Relative expression of P-LYN protein in Cortical Gray Matter.xlsx
- Figure 5/5E/Relative expression of P-LYN protein in Cortical White Matter.xlsx
- Figure 5/5E/Relative expression of P-LYN protein in Hippocampus.xlsx
- Figure 5/5E/replicate/
- Figure 5/5E/replicate/western Gapdh in Cortical Gray Matter&Cortical White Matter replicate.tif
- Figure 5/5E/replicate/western Gapdh in Hippocampus replicate.tif
- Figure 5/5E/replicate/western LYN in Cortical Gray Matter&Cortical White Matter replicate.tif
- Figure 5/5E/replicate/western LYN in Hippocampus replicate.tif
- Figure 5/5E/replicate/western P-LYN in Cortical Gray Matter&Cortical White Matter replicate.tif
- Figure 5/5E/replicate/western P-LYN in Hippocampus replicate.tif
- Figure 5/5E/western Gapdh in Cortical Gray Matter.tif
- Figure 5/5E/western Gapdh in Cortical White Matter.tif
- Figure 5/5E/western Gapdh in Hippocampus.tif
- Figure 5/5E/western LYN in Cortical Gray Matter.tif
- Figure 5/5E/western LYN in Cortical White Matter.tif
- Figure 5/5E/western LYN in Hippocampus.tif
- Figure 5/5E/western P-LYN in Cortical Gray Matter.tif
- Figure 5/5E/western P-LYN in Cortical White Matter.tif
- Figure 5/5E/western P-LYN in Hippocampus.tif
- Figure 5/5F/
- Figure 5/5F/README.txt
- Figure 5/5F/Relative expression of P-ACAT1 protein.xlsx
- Figure 5/5F/replicate/
- Figure 5/5F/replicate/western Acat1 replicate (1).tif
- Figure 5/5F/replicate/western Acat1 replicate (2).tif
- Figure 5/5F/replicate/western Gapdh replicate (1).tif
- Figure 5/5F/replicate/western Gapdh replicate (2).tif
- Figure 5/5F/replicate/western LYN replicate (1).tif
- Figure 5/5F/replicate/western LYN replicate (2).tif
- Figure 5/5F/replicate/western P-Tyr replicate (1).tif
- Figure 5/5F/replicate/western P-Tyr replicate (2).tif
- Figure 5/5F/western Acat1.tif
- Figure 5/5F/western Gapdh.tif
- Figure 5/5F/western LYN.tif
- Figure 5/5F/western P-Tyr.tif
- Figure 5/5G/
- Figure 5/5G/README.txt
- Figure 5/5G/Relative expression of P-ACAT1 protein.xlsx
- Figure 5/5G/replicate/
- Figure 5/5G/replicate/western Acat1 replicate (1).tif
- Figure 5/5G/replicate/western Acat1 replicate (2).tif
- Figure 5/5G/replicate/western Gapdh replicate (1).tif
- Figure 5/5G/replicate/western Gapdh replicate (2).tif
- Figure 5/5G/replicate/western LYN replicate (1).tif
- Figure 5/5G/replicate/western LYN replicate (2).tif
- Figure 5/5G/replicate/western P-Tyr replicate (1).tif
- Figure 5/5G/replicate/western P-Tyr replicate (2).tif
- Figure 5/5G/western Acat1.tif
- Figure 5/5G/western Gapdh.tif
- Figure 5/5G/western LYN.tif
- Figure 5/5G/western P-Tyr.tif
