# Supplementary material for: The RhoB p.S73F mutation leads to cerebral palsy through dysregulation of lipid homeostasis
Source: EMBO Mol Med. 2024 Jul 30;16(9):3. doi: 10.1038/s44321-024-00113-2 (PMC11393352; doi:10.1038/s44321-024-00113-2)
Supplement: Supplementary file 15 — Source data Fig. 5 [file 44321_2024_113_MOESM15_ESM.zip › Figure 5/5B/MS_identified_information.xlsx]

## Sheet: Summary
Header line description of table 1			Table 1. MS/MS spectrum database search analysis summary
Total spectrum	Number of spectrum produced by mass spectrometer
Matched spectrum	Number of spectrum matched with alignment protein		Total spectrums	Matched spectrums	Peptides	Unique peptides	Identified proteins	Quantifiable proteins
Peptides	Number of peptides which spectrum hit		221806	27208	5397	4742	985	654
Unique peptides	Number of unique peptides which spectrums hit
Identified proteins	Number of proteins detected by spectrum search analysis
Quantifiable proteins	Number of proteins quantifiable		Table 2. Differentially expressed protein summary
Header line description of worksheet "Protein_quant"			Compare group	Regulated type	fold change >1.2	fold change >1.3	fold change >1.5	fold change >2
Protein accession	Protein accession number of database used for search		S/R	Up-regulated	18	18	18	18
Protein description	Protein functional description			Down-regulated	0	0	0	0
Gene name	Name of the gene associated to the protein sequence
MW [kDa]	Protein molecular weight, unit [kDa]
Coverage [%]	Percent of identified peptdie sequence covering in protein sequence
Peptides	Number of peptides which spectrums hit
Unique peptides	Number of unique peptides which spectrums hit
Razor + unique peptides	Number of razor and unique peptides which spectrums hit
MS/MS Counts	Number of spectrum which protein matched
Header line description of worksheet "Peptide_quant"
ID	Identified peptide index number
Sequence	Identified peptide amino acid sequence
Protein accession	Protein accession number of database used for search
Protein description	Protein functional description
Charge	The charge-state of the peptide
m/z	The recalibrated mass-over-charge value of the peptide
Mass error [ppm]	Parts per million ratio of peptide mass error between the theory and practice
PEP	The maximal posterior error probability for peptides
Score	Andromeda score for the best associated MS/MS spectrum
Length	Identified peptide amino acid length
Unique [yes/no]	The peptide is or no unique to a single protein group
Experiment	Sample name of identified peptide produced by
Intensity	Ionic signal intensity of identified peptide

## Sheet: Protein_quant
Protein accession	Protein description	Gene name	MW [kDa]	Coverage [%]	MS/MS Counts	Peptides	Unique peptides	Razor + unique peptides	MS/MS count R1	MS/MS count R2	MS/MS count R3	MS/MS count S1	MS/MS count S2	MS/MS count S3	Peptides R1	Peptides R2	Peptides R3	Peptides S1	Peptides S2	Peptides S3	Unique peptides R1	Unique peptides R2	Unique peptides R3	Unique peptides S1	Unique peptides S2	Unique peptides S3	Razor + unique peptides R1	Razor + unique peptides R2	Razor + unique peptides R3	Razor + unique peptides S1	Razor + unique peptides S2	Razor + unique peptides S3	LFQ intensity R1	LFQ intensity R2	LFQ intensity R3	LFQ intensity S1	LFQ intensity S2	LFQ intensity S3	R1	R2	R3	S1	S2	S3	S/R Ratio	S/R P value
A2NJV5	Immunoglobulin kappa variable 2-29 OS=Homo sapiens OX=9606 GN=IGKV2-29 PE=3 SV=2	IGKV2-29	13.085	10.8	5	1	1	1	4	1	0	0	0	0	1	1	1	0	0	0	1	1	1	0	0	0	1	1	1	0	0	0	0	0	0	0	0	0
P0DPI2	Glutamine amidotransferase-like class 1 domain-containing protein 3, mitochondrial OS=Homo sapiens OX=9606 GN=GATD3 PE=1 SV=1	GATD3	28.17	14.9	2	2	2	2	0	2	0	0	0	0	1	2	2	1	2	1	1	2	2	1	2	1	1	2	2	1	2	1	0	4964100	3063900	0	2883900	0		1.28335	0.886663		0.4569		0.421103
A1KXE4	Myelin-associated neurite-outgrowth inhibitor OS=Homo sapiens OX=9606 GN=FAM168B PE=1 SV=1	FAM168B	20.324	9.2	1	1	1	1	0	0	0	0	1	0	0	0	0	0	1	0	0	0	0	0	1	0	0	0	0	0	1	0	0	0	0	0	0	0
A1L0T0	2-hydroxyacyl-CoA lyase 2 OS=Homo sapiens OX=9606 GN=ILVBL PE=1 SV=2	ILVBL	67.867	12	10	4	4	4	1	4	0	2	2	1	3	4	1	2	3	2	3	4	1	2	3	2	3	4	1	2	3	2	9572600	7162300	0	0	7765600	7187200	1.78942	0.681232			0.556445	3.51137	1.64645	0.996726
A1X283	SH3 and PX domain-containing protein 2B OS=Homo sapiens OX=9606 GN=SH3PXD2B PE=1 SV=3	SH3PXD2B	101.58	1.4	1	1	1	1	0	1	0	0	0	0	0	1	1	1	1	1	0	1	1	1	1	1	0	1	1	1	1	1	0	0	0	0	0	0
A4D161	Protein FAM221A OS=Homo sapiens OX=9606 GN=FAM221A PE=1 SV=1	FAM221A	33.082	17.1	6	3	3	3	0	2	2	0	2	0	1	3	3	2	3	0	1	3	3	2	3	0	1	3	3	2	3	0	0	2517700	2514800	0	2298900	0		0.776268	1.83179		0.533989		0.409492
A6NDG6	Glycerol-3-phosphate phosphatase OS=Homo sapiens OX=9606 GN=PGP PE=1 SV=1	PGP	34.006	13.4	6	3	3	3	0	3	0	1	2	0	3	3	3	2	3	1	3	3	3	2	3	1	3	3	3	2	3	1	3004300	3284400	3956700	3299800	2757800	0	0.82276	0.758983	1.27731	1.73646	0.48113		1.16345	0.67714
A6NF34	Anthrax toxin receptor-like OS=Homo sapiens OX=9606 GN=ANTXRL PE=3 SV=3	ANTXRL	70.628	3	0	1	1	1	0	0	0	0	0	0	0	0	1	1	0	0	0	0	1	1	0	0	0	0	1	1	0	0	0	0	0	0	0	0
A6NHL2	Tubulin alpha chain-like 3 OS=Homo sapiens OX=9606 GN=TUBAL3 PE=1 SV=2	TUBAL3	49.908	8.3	6	3	1	1	1	1	1	1	1	1	2	2	3	2	3	2	1	1	1	1	1	1	1	1	1	1	1	1	0	0	0	0	0	0
A6NKG5	Retrotransposon-like protein 1 OS=Homo sapiens OX=9606 GN=RTL1 PE=3 SV=3	RTL1	155.05	13.5	23	10	10	10	0	9	3	4	7	0	5	10	7	6	10	4	5	10	7	6	10	4	5	10	7	6	10	4	5263800	6683800	5577300	6183600	7185600	3658000	0.81616	0.874528	1.19445	1.84244	0.7831	2.45849	1.76214	0.703102
P62308	Small nuclear ribonucleoprotein G OS=Homo sapiens OX=9606 GN=SNRPG PE=1 SV=1	SNRPG	8.496	15.8	3	1	1	1	1	0	1	1	0	0	1	1	1	1	1	0	1	1	1	1	1	0	1	1	1	1	1	0	0	0	0	0	0	0
O43374	Ras GTPase-activating protein 4 OS=Homo sapiens OX=9606 GN=RASA4 PE=2 SV=2	RASA4	90.457	4	4	2	2	2	0	2	0	0	2	0	2	2	2	2	2	1	2	2	2	2	2	1	2	2	2	2	2	1	2492200	2657200	2049900	2437500	3901500	0	0.821841	0.739441	0.796895	1.54463	0.817929		1.50279	0.370729
Q13765	Nascent polypeptide-associated complex subunit alpha OS=Homo sapiens OX=9606 GN=NACA PE=1 SV=1	NACA	23.384	13.5	12	2	2	2	2	2	2	2	2	2	2	2	2	2	2	2	2	2	2	2	2	2	2	2	2	2	2	2	16979000	15237000	15425000	14441000	11682000	14126000	1.34959	0.783763	1.1848	1.69155	0.452696	3.73232	1.77103	0.712356
E9PQ53	NADH dehydrogenase [ubiquinone] 1 subunit C2, isoform 2 OS=Homo sapiens OX=9606 GN=NDUFC2-KCTD14 PE=1 SV=1	NDUFC2-KCTD14	13.407	8.8	1	1	1	1	0	0	1	0	0	0	0	1	1	1	1	1	0	1	1	1	1	1	0	1	1	1	1	1	0	0	0	0	0	0
O00116	Alkyldihydroxyacetonephosphate synthase, peroxisomal OS=Homo sapiens OX=9606 GN=AGPS PE=1 SV=1	AGPS	72.911	2	2	1	1	1	0	1	1	0	0	0	0	1	1	1	1	1	0	1	1	1	1	1	0	1	1	1	1	1	0	0	0	0	0	0
O00148	ATP-dependent RNA helicase DDX39A OS=Homo sapiens OX=9606 GN=DDX39A PE=1 SV=2	DDX39A	49.129	53.2	75	16	16	16	12	17	15	10	11	10	12	15	15	13	14	13	12	15	15	13	14	13	12	15	15	13	14	13	48178000	49302000	56300000	59782000	47673000	43282000	0.847593	0.731944	1.16765	2.2186	0.5332	3.3616	2.22533	0.791756
O00154	Cytosolic acyl coenzyme A thioester hydrolase OS=Homo sapiens OX=9606 GN=ACOT7 PE=1 SV=3	ACOT7	41.796	31.6	38	8	8	8	6	7	7	6	8	4	8	8	6	7	7	6	8	8	6	7	7	6	8	8	6	7	7	6	29106000	22837000	29240000	23054000	20933000	23423000	1.49384	0.69489	1.24278	1.59725	0.47982	3.66526	1.67341	0.718095
O00193	Small acidic protein OS=Homo sapiens OX=9606 GN=SMAP PE=1 SV=1	SMAP	20.332	8.7	5	1	1	1	0	1	1	1	1	1	0	1	1	1	1	1	0	1	1	1	1	1	0	1	1	1	1	1	0	0	0	0	0	0
O00233	26S proteasome non-ATPase regulatory subunit 9 OS=Homo sapiens OX=9606 GN=PSMD9 PE=1 SV=3	PSMD9	24.682	9.9	1	2	2	2	0	1	0	0	0	0	0	2	1	1	2	1	0	2	1	1	2	1	0	2	1	1	2	1	0	0	0	0	0	0
O00401	Neural Wiskott-Aldrich syndrome protein OS=Homo sapiens OX=9606 GN=WASL PE=1 SV=2	WASL	54.826	7.3	2	2	2	2	0	0	0	0	2	0	1	2	2	1	2	1	1	2	2	1	2	1	1	2	2	1	2	1	0	1848000	1750000	0	1979300	0		0.748984	0.99828		0.64348		0.736557
O00425	Insulin-like growth factor 2 mRNA-binding protein 3 OS=Homo sapiens OX=9606 GN=IGF2BP3 PE=1 SV=2	IGF2BP3	63.704	10.2	8	4	4	4	1	4	1	1	1	0	3	4	3	3	3	1	3	4	3	3	3	1	3	4	3	3	3	1	3232000	3690800	3203000	3597300	3637600	0	0.831138	0.8934	0.9717	1.77768	0.594697		1.31983	0.270079
O00483	Cytochrome c oxidase subunit NDUFA4 OS=Homo sapiens OX=9606 GN=NDUFA4 PE=1 SV=1	NDUFA4	9.3697	37	9	3	3	3	1	2	2	0	2	2	3	3	3	3	3	3	3	3	3	3	3	3	3	3	3	3	3	3	90451000	84738000	110590000	118790000	80437000	90995000	0.841279	0.66589	1.21257	2.12316	0.475622	3.66854	2.30438	0.723905
Q9P289	Serine/threonine-protein kinase 26 OS=Homo sapiens OX=9606 GN=STK26 PE=1 SV=2	STK26	46.528	3.8	4	1	1	1	0	1	1	1	1	0	1	1	1	1	1	1	1	1	1	1	1	1	1	1	1	1	1	1	0	0	0	0	0	0
O00571	ATP-dependent RNA helicase DDX3X OS=Homo sapiens OX=9606 GN=DDX3X PE=1 SV=3	DDX3X	73.243	32.9	63	17	16	17	9	16	8	7	11	12	14	14	14	12	14	16	13	13	13	11	13	15	14	14	14	12	14	16	23200000	24109000	22815000	24246000	30405000	25753000	0.825698	0.7248	0.957232	1.65824	0.68795	3.97292	2.51985	0.180174
O00712	Nuclear factor 1 B-type OS=Homo sapiens OX=9606 GN=NFIB PE=1 SV=2	NFIB	47.441	5.7	3	2	2	2	0	1	1	0	1	0	1	2	2	2	2	2	1	2	2	2	2	2	1	2	2	2	2	2	0	3515400	3241900	0	3056200	0		0.8974	1.43181		0.53343		0.458035
O14531	Dihydropyrimidinase-related protein 4 OS=Homo sapiens OX=9606 GN=DPYSL4 PE=1 SV=2	DPYSL4	61.877	9.6	2	3	3	3	0	1	0	1	0	0	0	2	2	2	2	2	0	2	2	2	2	2	0	2	2	2	2	2	0	0	0	0	0	0
O14579	Coatomer subunit epsilon OS=Homo sapiens OX=9606 GN=COPE PE=1 SV=3	COPE	34.482	43.5	21	9	9	9	4	6	3	3	4	1	6	9	7	9	9	5	6	9	7	9	9	5	6	9	7	9	9	5	12734000	11611000	13762000	13867000	8515800	9503500	0.974672	0.74996	1.24176	2.39632	0.41438	3.15317	2.01048	0.436857
O14618	Copper chaperone for superoxide dismutase OS=Homo sapiens OX=9606 GN=CCS PE=1 SV=1	CCS	29.04	4.7	1	1	1	1	0	1	0	0	0	0	0	1	1	1	1	0	0	1	1	1	1	0	0	1	1	1	1	0	0	0	0	0	0	0
O14813	Paired mesoderm homeobox protein 2A OS=Homo sapiens OX=9606 GN=PHOX2A PE=1 SV=2	PHOX2A	29.653	32	6	5	5	5	0	1	1	0	4	0	3	3	4	2	4	2	3	3	4	2	4	2	3	3	4	2	4	2	2247000	2835200	2398300	3141600	3551000	2413900	0.725747	0.772753	0.913166	1.94988	0.729142	3.37949	2.51217	0.120158
O14818	Proteasome subunit alpha type-7 OS=Homo sapiens OX=9606 GN=PSMA7 PE=1 SV=1	PSMA7	27.887	46	33	8	8	8	5	7	5	5	7	4	8	8	8	8	8	8	8	8	8	8	8	8	8	8	8	8	8	8	29590000	30002000	30231000	27757000	23819000	20270000	0.98547	0.838973	1.18972	1.76755	0.51794	2.91156	1.72421	0.420648
O14880	Microsomal glutathione S-transferase 3 OS=Homo sapiens OX=9606 GN=MGST3 PE=1 SV=1	MGST3	16.516	32.2	8	3	3	3	2	1	1	2	1	1	2	3	3	3	3	2	2	3	3	3	3	2	2	3	3	3	3	2	11848000	8381500	8398100	14515000	7301300	6485500	1.11496	0.665594	0.931662	2.62486	0.43681	2.64549	2.10424	0.723155
O14929	Histone acetyltransferase type B catalytic subunit OS=Homo sapiens OX=9606 GN=HAT1 PE=1 SV=1	HAT1	49.512	6.9	5	2	2	2	0	1	1	1	2	0	1	1	1	2	2	2	1	1	1	2	2	2	1	1	1	2	2	2	0	0	0	4614600	8702200	4004600				1.37135	0.85555	2.68439
O14979	Heterogeneous nuclear ribonucleoprotein D-like OS=Homo sapiens OX=9606 GN=HNRNPDL PE=1 SV=3	HNRNPDL	46.437	11.9	8	3	3	3	1	2	1	1	2	1	1	2	2	2	2	1	1	2	2	2	2	1	1	2	2	2	2	1	0	7552300	6145100	7019700	0	0		0.82434	0.936664	1.74416			1.98087
O14980	Exportin-1 OS=Homo sapiens OX=9606 GN=XPO1 PE=1 SV=1	XPO1	123.38	6.2	6	4	4	4	1	4	0	0	0	1	2	4	1	1	2	2	2	4	1	1	2	2	2	4	1	1	2	2	3934700	3639000	0	0	2886600	3448300	1.1386	0.788555			0.471239	3.83822	2.23617	0.767928
O15075	Serine/threonine-protein kinase DCLK1 OS=Homo sapiens OX=9606 GN=DCLK1 PE=1 SV=2	DCLK1	82.223	4.2	2	3	1	1	0	1	0	0	1	0	2	1	2	2	1	2	1	1	1	1	1	1	1	1	1	1	1	1	0	0	0	0	0	0
O15085	Rho guanine nucleotide exchange factor 11 OS=Homo sapiens OX=9606 GN=ARHGEF11 PE=1 SV=1	ARHGEF11	167.7	3.6	4	3	3	3	0	2	0	0	2	0	0	3	1	1	3	0	0	3	1	1	3	0	0	3	1	1	3	0	0	1940700	0	0	2447800	0		0.666417			0.633239		0.950214
P84022	Mothers against decapentaplegic homolog 3 OS=Homo sapiens OX=9606 GN=SMAD3 PE=1 SV=1	SMAD3	48.08	5.6	3	2	2	2	0	0	1	1	1	0	2	2	2	2	2	2	2	2	2	2	2	2	2	2	2	2	2	2	0	0	0	0	0	0
O15212	Prefoldin subunit 6 OS=Homo sapiens OX=9606 GN=PFDN6 PE=1 SV=1	PFDN6	14.582	9.3	1	1	1	1	0	0	0	0	1	0	0	1	0	1	1	0	0	1	0	1	1	0	0	1	0	1	1	0	0	0	0	0	0	0
O15217	Glutathione S-transferase A4 OS=Homo sapiens OX=9606 GN=GSTA4 PE=1 SV=1	GSTA4	25.704	9.5	3	1	1	1	0	1	1	1	0	0	0	1	1	1	1	1	0	1	1	1	1	1	0	1	1	1	1	1	0	0	0	0	0	0
O15235	28S ribosomal protein S12, mitochondrial OS=Homo sapiens OX=9606 GN=MRPS12 PE=1 SV=1	MRPS12	15.173	18.1	5	1	1	1	1	1	1	1	1	0	1	1	1	1	1	0	1	1	1	1	1	0	1	1	1	1	1	0	0	0	0	0	0	0
O15240	Neurosecretory protein VGF OS=Homo sapiens OX=9606 GN=VGF PE=1 SV=2	VGF	67.257	4.1	7	2	2	2	0	1	2	1	2	1	2	2	2	2	2	2	2	2	2	2	2	2	2	2	2	2	2	2	3531600	2443600	3401300	4524600	0	4611200	0.851687	0.497294	0.966979	2.96835		4.8227	5.0461	0.26934
O15260	Surfeit locus protein 4 OS=Homo sapiens OX=9606 GN=SURF4 PE=1 SV=3	SURF4	30.394	4.8	0	1	1	1	0	0	0	0	0	0	0	1	0	0	1	1	0	1	0	0	1	1	0	1	0	0	1	1	0	0	0	0	0	0
O15355	Protein phosphatase 1G OS=Homo sapiens OX=9606 GN=PPM1G PE=1 SV=1	PPM1G	59.271	11.4	9	3	3	3	0	2	2	1	3	1	1	2	2	3	3	1	1	2	2	3	3	1	1	2	2	3	3	1	0	2418200	2757300	2952700	3658900	0		0.618328	0.984917	1.71928	0.74825		1.53909	0.40883
O15438	ATP-binding cassette sub-family C member 3 OS=Homo sapiens OX=9606 GN=ABCC3 PE=1 SV=3	ABCC3	169.34	1.9	1	2	2	2	0	0	0	0	1	0	0	2	1	2	1	1	0	2	1	2	1	1	0	2	1	2	1	1	0	0	0	0	0	0
O15484	Calpain-5 OS=Homo sapiens OX=9606 GN=CAPN5 PE=1 SV=2	CAPN5	73.168	3	1	1	1	1	0	1	0	0	0	0	0	1	1	0	1	1	0	1	1	0	1	1	0	1	1	0	1	1	0	0	0	0	0	0
O15511	Actin-related protein 2/3 complex subunit 5 OS=Homo sapiens OX=9606 GN=ARPC5 PE=1 SV=3	ARPC5	16.32	44.4	6	3	3	3	0	1	1	1	3	0	1	2	2	1	3	1	1	2	2	1	3	1	1	2	2	1	3	1	0	5212000	5933900	0	7532700	0		0.63747	1.3182		0.686761		0.702328
O43143	Pre-mRNA-splicing factor ATP-dependent RNA helicase DHX15 OS=Homo sapiens OX=9606 GN=DHX15 PE=1 SV=2	DHX15	90.932	7.9	12	5	5	5	1	3	1	1	5	1	4	4	4	3	5	2	4	4	4	3	5	2	4	4	4	3	5	2	4530400	3184700	4495000	4621100	5411600	3603000	0.93967	0.55761	1.98382	1.84692	0.713123	3.23723	1.66536	0.397149
O43148	mRNA cap guanine-N7 methyltransferase OS=Homo sapiens OX=9606 GN=RNMT PE=1 SV=1	RNMT	54.843	7.8	4	3	3	3	1	1	0	0	2	0	2	1	2	0	2	1	2	1	2	0	2	1	2	1	2	0	2	1	0	0	2871300	0	3559300	0			0.939983		0.628378		0.668499
O43175	D-3-phosphoglycerate dehydrogenase OS=Homo sapiens OX=9606 GN=PHGDH PE=1 SV=4	PHGDH	56.65	25.7	38	10	10	10	4	10	7	5	8	4	9	10	8	9	8	8	9	10	8	9	8	8	9	10	8	9	8	8	11796000	17650000	15965000	16415000	16574000	12744000	0.693357	0.87547	1.16253	1.85412	0.619339	3.24696	2.09435	0.772917
O43414	ERI1 exoribonuclease 3 OS=Homo sapiens OX=9606 GN=ERI3 PE=1 SV=2	ERI3	37.238	9.2	3	2	2	2	0	1	0	1	1	0	0	1	1	2	2	2	0	1	1	2	2	2	0	1	1	2	2	2	0	0	0	7564700	7775400	0				1.69226	0.575443
O43602	Neuronal migration protein doublecortin OS=Homo sapiens OX=9606 GN=DCX PE=1 SV=4	DCX	40.573	35.1	38	10	7	10	6	6	5	7	7	7	9	7	8	9	7	8	7	6	6	7	6	6	9	7	8	9	7	8	18501000	15963000	19122000	18656000	16768000	23473000	0.881168	0.641582	1.73644	1.77487	0.57719	4.84597	2.20853	0.37965
O43684	Mitotic checkpoint protein BUB3 OS=Homo sapiens OX=9606 GN=BUB3 PE=1 SV=1	BUB3	37.154	25.9	15	5	5	5	3	4	2	2	3	1	5	5	5	5	5	4	5	5	5	5	5	4	5	5	5	5	5	4	7467300	7589900	8977800	10204000	7662100	7664200	0.87117	0.692282	1.14395	2.11943	0.52651	3.59775	2.30616	0.827746
O43707	Alpha-actinin-4 OS=Homo sapiens OX=9606 GN=ACTN4 PE=1 SV=2	ACTN4	104.85	2.6	3	2	2	2	0	2	0	0	1	0	1	2	1	1	2	1	1	2	1	1	2	1	1	2	1	1	2	1	0	2501100	0	0	2593000	0		0.73989			0.577887		0.781044
O43795	Unconventional myosin-Ib OS=Homo sapiens OX=9606 GN=MYO1B PE=1 SV=3	MYO1B	131.98	6.2	16	6	6	6	1	4	2	4	5	0	5	4	4	4	5	4	5	4	4	4	5	4	5	4	4	4	5	4	6103600	4893500	5192800	7567700	5731900	5857500	0.9259	0.625881	0.927818	2.24129	0.5523	3.84821	2.67858	0.0646003
O43813	Glutathione S-transferase LANCL1 OS=Homo sapiens OX=9606 GN=LANCL1 PE=1 SV=1	LANCL1	45.283	57.1	128	19	19	19	22	28	22	19	22	15	16	19	16	15	18	15	16	19	16	15	18	15	16	19	16	15	18	15	184290000	212610000	250750000	217780000	165460000	172400000	0.8256	0.7988	1.31687	1.86326	0.46833	3.32711	1.9239	0.465914
O43837	Isocitrate dehydrogenase [NAD] subunit beta, mitochondrial OS=Homo sapiens OX=9606 GN=IDH3B PE=1 SV=2	IDH3B	42.183	14.8	16	4	4	4	2	5	2	2	3	2	3	4	2	2	3	3	3	4	2	2	3	3	3	4	2	2	3	3	9492100	7368100	7115500	11615000	8657300	9401600	0.947864	0.62889	0.837631	2.22884	0.549598	4.69438	3.09512	0.156239
O60518	Ran-binding protein 6 OS=Homo sapiens OX=9606 GN=RANBP6 PE=1 SV=2	RANBP6	124.71	0.9	0	1	1	1	0	0	0	0	0	0	0	0	1	0	0	0	0	0	1	0	0	0	0	0	1	0	0	0	0	0	0	0	0	0
O60563	Cyclin-T1 OS=Homo sapiens OX=9606 GN=CCNT1 PE=1 SV=1	CCNT1	80.684	2.3	0	1	1	1	0	0	0	0	0	0	1	1	1	1	1	1	1	1	1	1	1	1	1	1	1	1	1	1	0	0	0	0	0	0
O60701	UDP-glucose 6-dehydrogenase OS=Homo sapiens OX=9606 GN=UGDH PE=1 SV=1	UGDH	55.023	14.4	11	4	4	4	1	3	2	2	3	0	3	4	3	4	3	4	3	4	3	4	3	4	3	4	3	4	3	4	7031900	8083900	9177100	7457700	6425000	5987600	0.85326	0.827532	1.31238	1.73848	0.495498	3.14841	1.79822	0.408785
O60716	Catenin delta-1 OS=Homo sapiens OX=9606 GN=CTNND1 PE=1 SV=1	CTNND1	108.17	2.5	3	2	2	2	0	2	0	1	0	0	1	2	2	2	2	1	1	2	2	2	2	1	1	2	2	2	2	1	0	2152700	1461600	1517700	1714900	0		0.947595	0.898787	1.52134	0.568699		1.13196	0.105626
P41567	Eukaryotic translation initiation factor 1 OS=Homo sapiens OX=9606 GN=EIF1 PE=1 SV=1	EIF1	12.732	14.2	3	1	1	1	0	1	1	0	0	1	0	1	1	1	1	1	0	1	1	1	1	1	0	1	1	1	1	1	0	0	0	0	0	0
O60762	Dolichol-phosphate mannosyltransferase subunit 1 OS=Homo sapiens OX=9606 GN=DPM1 PE=1 SV=1	DPM1	29.634	14.6	8	3	3	3	1	3	0	1	2	1	3	3	3	3	3	3	3	3	3	3	3	3	3	3	3	3	3	3	7935600	6372600	9179300	7212100	5463000	5697200	1.15624	0.688247	1.38493	1.77374	0.444491	3.16557	1.66712	0.536917
Q99880	Histone H2B type 1-L OS=Homo sapiens OX=9606 GN=H2BC13 PE=1 SV=3	H2BC13	13.952	35.7	13	4	4	4	5	1	2	0	1	4	4	4	4	4	4	4	4	4	4	4	4	4	4	4	4	4	4	4	207190000	27863000	24975000	12866000	12707000	320220000	1.83228	0.27926	0.2636	0.218638	0.71438	12.2745	5.56073	0.432682
O75152	Zinc finger CCCH domain-containing protein 11A OS=Homo sapiens OX=9606 GN=ZC3H11A PE=1 SV=3	ZC3H11A	89.13	10.5	13	6	6	6	0	5	1	1	5	1	1	5	3	5	6	4	1	5	3	5	6	4	1	5	3	5	6	4	0	4511200	2550900	3735500	6544600	3071000		0.832577	0.65768	1.56994	0.99955	2.9113	2.45183	0.425516
O75223	Gamma-glutamylcyclotransferase OS=Homo sapiens OX=9606 GN=GGCT PE=1 SV=1	GGCT	21.007	19.7	6	3	3	3	0	1	0	2	1	2	2	2	2	2	2	3	2	2	2	2	2	3	2	2	2	2	2	3	3898000	3240300	3489000	3361000	3344600	4225000	0.968692	0.679522	1.22135	1.6547	0.52845	4.55113	2.3468	0.461666
O75251	NADH dehydrogenase [ubiquinone] iron-sulfur protein 7, mitochondrial OS=Homo sapiens OX=9606 GN=NDUFS7 PE=1 SV=3	NDUFS7	23.563	4.2	1	1	1	1	1	0	0	0	0	0	1	1	1	0	0	0	1	1	1	0	0	0	1	1	1	0	0	0	0	0	0	0	0	0
O75306	NADH dehydrogenase [ubiquinone] iron-sulfur protein 2, mitochondrial OS=Homo sapiens OX=9606 GN=NDUFS2 PE=1 SV=2	NDUFS2	52.545	4.8	4	2	2	2	1	0	1	1	1	0	1	0	1	2	1	1	1	0	1	2	1	1	1	0	1	2	1	1	0	0	0	0	0	0
O75312	Zinc finger protein ZPR1 OS=Homo sapiens OX=9606 GN=ZPR1 PE=1 SV=1	ZPR1	50.925	8.3	2	3	3	3	0	0	0	0	2	0	1	2	1	2	3	2	1	2	1	2	3	2	1	2	1	2	3	2	0	0	0	0	0	0
O75351	Vacuolar protein sorting-associated protein 4B OS=Homo sapiens OX=9606 GN=VPS4B PE=1 SV=2	VPS4B	49.301	9.2	2	3	2	2	0	2	0	0	0	0	3	3	2	3	3	2	2	2	1	2	2	1	2	2	1	2	2	1	3420500	4309000	0	4393900	4242500	0	0.746464	0.793542		1.84266	0.588599		1.57873	0.175538
O75380	NADH dehydrogenase [ubiquinone] iron-sulfur protein 6, mitochondrial OS=Homo sapiens OX=9606 GN=NDUFS6 PE=1 SV=1	NDUFS6	13.711	12.1	5	1	1	1	0	2	1	0	2	0	0	1	1	1	1	1	0	1	1	1	1	1	0	1	1	1	1	1	0	2916700	1766800	0	3071600	1916400		0.98932	0.769159		0.721122	3.67611	2.50059	0.400711
O75394	39S ribosomal protein L33, mitochondrial OS=Homo sapiens OX=9606 GN=MRPL33 PE=1 SV=1	MRPL33	7.6191	38.5	5	2	2	2	0	2	0	1	1	1	1	2	2	2	1	1	1	2	2	2	1	1	1	2	2	2	1	1	0	4928300	5800500	6078400	0	0		0.662822	1.89818	1.86162			1.45382
O75531	Barrier-to-autointegration factor OS=Homo sapiens OX=9606 GN=BANF1 PE=1 SV=1	BANF1	10.058	27	1	1	1	1	0	0	0	0	0	1	1	0	0	1	1	1	1	0	0	1	1	1	1	0	0	1	1	1	0	0	0	0	0	0
O75534	Cold shock domain-containing protein E1 OS=Homo sapiens OX=9606 GN=CSDE1 PE=1 SV=2	CSDE1	88.884	2.9	1	1	1	1	0	0	0	0	1	0	1	1	1	1	1	1	1	1	1	1	1	1	1	1	1	1	1	1	0	0	0	0	0	0
O75569	Interferon-inducible double-stranded RNA-dependent protein kinase activator A OS=Homo sapiens OX=9606 GN=PRKRA PE=1 SV=1	PRKRA	34.404	14.1	4	3	3	3	0	2	1	1	0	0	3	3	3	2	1	2	3	3	3	2	1	2	3	3	3	2	1	2	4207800	6416100	3939200	4278200	0	0	0.797633	1.26346	0.88277	1.55842			1.58814
O75663	TIP41-like protein OS=Homo sapiens OX=9606 GN=TIPRL PE=1 SV=2	TIPRL	31.444	11	7	2	2	2	0	2	1	2	2	0	2	2	1	2	2	1	2	2	1	2	2	1	2	2	1	2	2	1	3768400	4656900	0	5343700	5673600	0	0.692248	0.721898		1.88635	0.662586		1.80246	0.344616
O75832	26S proteasome non-ATPase regulatory subunit 10 OS=Homo sapiens OX=9606 GN=PSMD10 PE=1 SV=1	PSMD10	24.428	14.2	6	2	2	2	0	1	1	1	1	2	1	2	1	2	1	1	1	2	1	2	1	1	1	2	1	2	1	1	0	3461900	0	3748100	0	0		0.723573		1.78394			2.46546
O75874	Isocitrate dehydrogenase [NADP] cytoplasmic OS=Homo sapiens OX=9606 GN=IDH1 PE=1 SV=2	IDH1	46.659	12.6	4	3	3	3	0	2	0	1	0	1	1	2	1	1	1	1	1	2	1	1	1	1	1	2	1	1	1	1	0	0	0	0	0	0
O75964	ATP synthase subunit g, mitochondrial OS=Homo sapiens OX=9606 GN=ATP5MG PE=1 SV=3	ATP5MG	11.428	23.3	5	2	2	2	1	1	0	1	1	1	2	2	2	2	2	2	2	2	2	2	2	2	2	2	2	2	2	2	11254000	6420100	0	9065500	8759300	11307000	1.73434	0.516755		1.66163	0.53115	4.67482	2.03386	0.921621
O76031	ATP-dependent Clp protease ATP-binding subunit clpX-like, mitochondrial OS=Homo sapiens OX=9606 GN=CLPX PE=1 SV=2	CLPX	69.223	8.5	8	4	4	4	1	1	1	2	3	0	2	3	3	3	4	3	2	3	3	3	4	3	2	3	3	3	4	3	75044000	74087000	87586000	74149000	88920000	84198000	0.83683	0.69247	1.14292	1.57725	0.625745	4.39891	2.47056	0.905249
O94952	F-box only protein 21 OS=Homo sapiens OX=9606 GN=FBXO21 PE=2 SV=2	FBXO21	72.269	9.6	9	3	3	3	2	2	1	1	2	1	3	2	1	2	3	1	3	2	1	2	3	1	3	2	1	2	3	1	5784600	6234900	0	4806200	5951500	0	0.9752	0.82516		1.44823	0.593286		1.13395	0.319967
O95168	NADH dehydrogenase [ubiquinone] 1 beta subcomplex subunit 4 OS=Homo sapiens OX=9606 GN=NDUFB4 PE=1 SV=3	NDUFB4	15.208	22.5	7	2	2	2	0	2	1	1	2	1	2	2	2	2	2	2	2	2	2	2	2	2	2	2	2	2	2	2	4535900	6282200	5387900	0	5601100	4981300	0.755937	0.88354	1.58536		0.593437	3.59843	1.94981	0.5592
O95171	Sciellin OS=Homo sapiens OX=9606 GN=SCEL PE=1 SV=2	SCEL	77.551	2	0	1	1	1	0	0	0	0	0	0	1	1	1	1	1	1	1	1	1	1	1	1	1	1	1	1	1	1	0	0	0	0	0	0
O95182	NADH dehydrogenase [ubiquinone] 1 alpha subcomplex subunit 7 OS=Homo sapiens OX=9606 GN=NDUFA7 PE=1 SV=3	NDUFA7	12.551	8	3	1	1	1	0	1	1	0	1	0	1	1	1	1	1	1	1	1	1	1	1	1	1	1	1	1	1	1	0	0	0	0	0	0
O95218	Zinc finger Ran-binding domain-containing protein 2 OS=Homo sapiens OX=9606 GN=ZRANB2 PE=1 SV=2	ZRANB2	37.404	3.3	2	1	1	1	0	1	0	0	1	0	0	1	1	1	1	1	0	1	1	1	1	1	0	1	1	1	1	1	0	0	0	0	0	0
O95232	Luc7-like protein 3 OS=Homo sapiens OX=9606 GN=LUC7L3 PE=1 SV=2	LUC7L3	51.466	7.9	4	2	2	2	0	2	1	0	1	0	1	2	1	1	2	1	1	2	1	1	2	1	1	2	1	1	2	1	0	2682100	0	0	2435800	0		0.789744			0.54328		0.687919
O95299	NADH dehydrogenase [ubiquinone] 1 alpha subcomplex subunit 10, mitochondrial OS=Homo sapiens OX=9606 GN=NDUFA10 PE=1 SV=1	NDUFA10	40.75	17.2	12	3	3	3	3	3	1	2	2	1	3	3	1	3	3	2	3	3	1	3	3	2	3	3	1	3	3	2	11840000	9346700	0	11620000	9577500	7629800	1.56889	0.7461		1.99324	0.543511	2.95215	1.58068	0.752481
O95336	6-phosphogluconolactonase OS=Homo sapiens OX=9606 GN=PGLS PE=1 SV=2	PGLS	27.547	6.2	1	1	1	1	0	1	0	0	0	0	0	1	0	1	0	0	0	1	0	1	0	0	0	1	0	1	0	0	0	0	0	0	0	0
O95347	Structural maintenance of chromosomes protein 2 OS=Homo sapiens OX=9606 GN=SMC2 PE=1 SV=2	SMC2	135.65	4	4	4	4	4	0	1	1	0	2	0	2	4	4	2	4	0	2	4	4	2	4	0	2	4	4	2	4	0	0	2594000	0	0	2326400	0		0.794462			0.536774		0.675645
O95372	Acyl-protein thioesterase 2 OS=Homo sapiens OX=9606 GN=LYPLA2 PE=1 SV=1	LYPLA2	24.737	41.1	26	6	6	6	4	6	4	4	4	4	5	6	5	5	6	4	5	6	5	5	6	4	5	6	5	5	6	4	16748000	20715000	20414000	19179000	17588000	11498000	0.84533	0.882313	1.21466	1.8622	0.564363	2.51555	1.67968	0.483696
O95433	Activator of 90 kDa heat shock protein ATPase homolog 1 OS=Homo sapiens OX=9606 GN=AHSA1 PE=1 SV=1	AHSA1	38.274	51.8	64	13	13	13	12	12	11	10	10	9	13	12	13	13	13	12	13	12	13	13	13	12	13	12	13	13	13	12	54886000	50096000	52927000	47704000	40483000	36192000	1.41644	0.82297	1.18413	1.73975	0.488438	2.97728	1.52049	0.831996
O95470	Sphingosine-1-phosphate lyase 1 OS=Homo sapiens OX=9606 GN=SGPL1 PE=1 SV=3	SGPL1	63.523	7	6	2	2	2	1	1	2	1	1	0	2	2	2	2	1	0	2	2	2	2	1	0	2	2	2	2	1	0	3029600	3096400	2858700	3425700	0	0	0.871883	0.751978	0.969853	1.89451			2.19128
O95747	Serine/threonine-protein kinase OSR1 OS=Homo sapiens OX=9606 GN=OXSR1 PE=1 SV=1	OXSR1	58.022	5.5	4	2	2	2	0	2	0	1	1	0	2	2	2	2	1	2	2	2	2	2	1	2	2	2	2	2	1	2	0	0	0	0	0	0
O95831	Apoptosis-inducing factor 1, mitochondrial OS=Homo sapiens OX=9606 GN=AIFM1 PE=1 SV=1	AIFM1	66.9	3.4	1	1	1	1	0	0	0	0	1	0	0	0	0	0	1	0	0	0	0	0	1	0	0	0	0	0	1	0	0	0	0	0	0	0
O95861	3'(2'),5'-bisphosphate nucleotidase 1 OS=Homo sapiens OX=9606 GN=BPNT1 PE=1 SV=1	BPNT1	33.392	11.7	7	3	3	3	0	2	2	1	2	0	1	3	2	2	3	2	1	3	2	2	3	2	1	3	2	2	3	2	0	3108800	3569700	3878900	3226100	2907000		0.71725	1.12563	1.99389	0.54861	3.37495	2.14065	0.610481
O96008	Mitochondrial import receptor subunit TOM40 homolog OS=Homo sapiens OX=9606 GN=TOMM40 PE=1 SV=1	TOMM40	37.893	15	7	3	3	3	1	3	1	0	2	0	2	3	1	2	2	2	2	3	1	2	2	2	2	3	1	2	2	2	3536700	3667400	0	3854700	3441900	3498900	0.877211	0.76767		1.83727	0.54273	3.76172	2.48922	0.0525974
O96011	Peroxisomal membrane protein 11B OS=Homo sapiens OX=9606 GN=PEX11B PE=1 SV=1	PEX11B	28.431	4.6	3	1	1	1	0	1	1	0	1	0	0	1	1	1	1	0	0	1	1	1	1	0	0	1	1	1	1	0	0	0	0	0	0	0
O96019	Actin-like protein 6A OS=Homo sapiens OX=9606 GN=ACTL6A PE=1 SV=1	ACTL6A	47.46	14.2	7	3	3	3	2	1	0	1	3	0	3	3	3	3	3	2	3	3	3	3	3	2	3	3	3	3	3	2	5204000	4904500	6563000	7100700	4274300	5466600	0.83193	0.661615	1.23686	2.18128	0.43439	3.78793	2.34529	0.69028
P00338	L-lactate dehydrogenase A chain OS=Homo sapiens OX=9606 GN=LDHA PE=1 SV=2	LDHA	36.688	11.1	8	3	2	2	2	1	1	1	2	1	3	3	3	3	3	3	2	2	2	2	2	2	2	2	2	2	2	2	2537500	2875200	3170100	3316600	3468000	3269300	0.729436	0.697467	1.74281	1.83213	0.633781	4.7366	2.27229	0.511489
P00390	Glutathione reductase, mitochondrial OS=Homo sapiens OX=9606 GN=GSR PE=1 SV=2	GSR	56.256	14.6	10	5	5	5	0	1	2	2	4	1	4	5	5	5	5	4	4	5	5	5	5	4	4	5	5	5	5	4	9380500	10931000	12269000	11828000	14791000	9961400	0.726634	0.714535	1.12373	1.76664	0.728394	3.34471	2.27679	0.819698
P00403	Cytochrome c oxidase subunit 2 OS=Homo sapiens OX=9606 GN=MT-CO2 PE=1 SV=1	MT-CO2	25.565	23.3	9	4	4	4	0	3	1	0	3	2	3	4	4	2	4	3	3	4	4	2	4	3	3	4	4	2	4	3	9894200	10317000	9443000	9613700	8002700	6923700	0.97887	0.86646	1.1451	1.82626	0.52935	2.96677	1.7798	0.432441
P00492	Hypoxanthine-guanine phosphoribosyltransferase OS=Homo sapiens OX=9606 GN=HPRT1 PE=1 SV=2	HPRT1	24.579	40.8	15	6	6	6	2	4	3	2	3	1	5	4	4	5	5	4	5	4	4	5	5	4	5	4	4	5	5	4	7239200	6500800	6370700	6130600	6263400	5100800	1.31311	0.78152	1.69916	1.67833	0.567268	3.14982	1.42217	0.955296
P01040	Cystatin-A OS=Homo sapiens OX=9606 GN=CSTA PE=1 SV=1	CSTA	11.006	42.9	3	3	3	3	0	0	0	0	0	3	2	1	1	1	2	3	2	1	1	1	2	3	2	1	1	1	2	3	4868200	0	0	0	3771900	18337000	0.483385				0.23813	7.89227	8.40986
P02545	Prelamin-A/C OS=Homo sapiens OX=9606 GN=LMNA PE=1 SV=1	LMNA	74.139	6	3	3	3	3	0	1	0	0	2	0	0	3	2	2	3	2	0	3	2	2	3	2	0	3	2	2	3	2	0	0	0	0	0	0
P04075	Fructose-bisphosphate aldolase A OS=Homo sapiens OX=9606 GN=ALDOA PE=1 SV=2	ALDOA	39.42	10.4	2	2	2	2	0	0	2	0	0	0	1	1	2	1	0	1	1	1	2	1	0	1	1	1	2	1	0	1	0	0	0	0	0	0
P04080	Cystatin-B OS=Homo sapiens OX=9606 GN=CSTB PE=1 SV=2	CSTB	11.139	70.4	12	4	4	4	0	3	1	2	4	2	3	4	2	3	4	4	3	4	2	3	4	4	3	4	2	3	4	4	8184300	16848000	11251000	10844000	16062000	11540000	0.586734	1.19253	0.95854	1.49391	0.73245	3.5863	2.12311	0.499911
P04183	Thymidine kinase, cytosolic OS=Homo sapiens OX=9606 GN=TK1 PE=1 SV=2	TK1	25.468	4.3	4	1	1	1	0	1	1	1	1	0	1	1	1	1	1	1	1	1	1	1	1	1	1	1	1	1	1	1	0	0	0	0	0	0
P04350	Tubulin beta-4A chain OS=Homo sapiens OX=9606 GN=TUBB4A PE=1 SV=2	TUBB4A	49.585	67.6	12	26	1	2	2	2	2	2	2	2	22	26	25	21	26	20	1	1	1	1	1	1	2	2	2	2	2	2	6341500	9171300	7174900	11240000	8864000	6208700	0.693334	0.846167	0.924762	2.36152	0.616112	2.94239	2.40235	0.0842093
P04406	Glyceraldehyde-3-phosphate dehydrogenase OS=Homo sapiens OX=9606 GN=GAPDH PE=1 SV=3	GAPDH	36.053	69.6	68	19	19	19	8	17	12	8	14	9	13	19	15	13	18	13	13	19	15	13	18	13	13	19	15	13	18	13	239230000	366670000	291460000	299010000	436410000	235560000	0.685978	0.887247	0.985229	1.64762	0.795551	2.92782	2.09931	0.340367
P04792	Heat shock protein beta-1 OS=Homo sapiens OX=9606 GN=HSPB1 PE=1 SV=2	HSPB1	22.782	17.1	7	2	2	2	0	2	2	0	2	1	1	2	1	1	2	1	1	2	1	1	2	1	1	2	1	1	2	1	9281400	5926700	9291400	6868300	7328800	11352000	0.99359	0.535359	1.17247	1.41288	0.498735	5.2672	2.65742	0.435327
P04843	Dolichyl-diphosphooligosaccharide--protein glycosyltransferase subunit 1 OS=Homo sapiens OX=9606 GN=RPN1 PE=1 SV=1	RPN1	68.569	17.8	18	9	9	9	5	4	3	2	3	1	8	9	8	6	5	6	8	9	8	6	5	6	8	9	8	6	5	6	13770000	7072700	7213100	6322600	8359200	9023700	1.42521	0.617738	0.8897	1.25752	0.5533	4.48356	2.14631	0.37617
P04844	Dolichyl-diphosphooligosaccharide--protein glycosyltransferase subunit 2 OS=Homo sapiens OX=9606 GN=RPN2 PE=1 SV=3	RPN2	69.283	5.9	2	2	2	2	0	1	0	0	1	0	1	2	2	1	1	0	1	2	2	1	1	0	1	2	2	1	1	0	0	0	0	0	0	0
P04899	Guanine nucleotide-binding protein G(i) subunit alpha-2 OS=Homo sapiens OX=9606 GN=GNAI2 PE=1 SV=3	GNAI2	40.45	14.4	2	4	1	1	0	1	0	0	1	0	4	4	4	4	4	4	1	1	1	1	1	1	1	1	1	1	1	1	0	0	0	0	0	0
Q99878	Histone H2A type 1-J OS=Homo sapiens OX=9606 GN=H2AC14 PE=1 SV=3	H2AC14	13.936	27.3	20	3	2	3	4	4	3	4	4	1	3	3	3	3	3	3	2	2	2	2	2	2	3	3	3	3	3	3	393650000	125980000	227290000	216570000	69393000	217650000	1.68642	0.45544	1.14789	1.78298	0.188994	4.41687	1.94205	0.474679
P05089	Arginase-1 OS=Homo sapiens OX=9606 GN=ARG1 PE=1 SV=2	ARG1	34.735	8.7	2	2	2	2	0	0	0	0	0	2	1	2	1	1	0	2	1	2	1	1	0	2	1	2	1	1	0	2	0	1027200	0	0	0	4891800		0.261523				6.39732	24.4618
P05109	Protein S100-A8 OS=Homo sapiens OX=9606 GN=S100A8 PE=1 SV=1	S100A8	10.834	32.3	12	3	3	3	4	1	1	2	1	3	3	2	3	3	2	3	3	2	3	3	2	3	3	2	3	3	2	3	12819000	2215100	4228300	3761600	2360500	25088000	1.3666	0.19841	0.52984	0.767261	0.159286	11.5428	5.95237	0.443757
P05141	ADP/ATP translocase 2 OS=Homo sapiens OX=9606 GN=SLC25A5 PE=1 SV=7	SLC25A5	32.852	34.6	35	11	3	11	6	6	6	5	7	5	9	9	7	9	10	8	1	2	1	3	3	1	9	9	7	9	10	8	60927000	59754000	66610000	65864000	62887000	55502000	0.878517	0.72779	1.13225	1.8252	0.576474	3.46894	2.14369	0.821556
P05198	Eukaryotic translation initiation factor 2 subunit 1 OS=Homo sapiens OX=9606 GN=EIF2S1 PE=1 SV=3	EIF2S1	36.112	21	17	5	5	5	1	4	4	3	3	2	4	5	5	5	5	5	4	5	5	5	5	5	4	5	5	5	5	5	8367400	8349900	6759600	7543000	9197400	7506600	0.93931	0.79988	0.894538	1.62717	0.656384	3.65264	2.25391	0.0502797
P05386	60S acidic ribosomal protein P1 OS=Homo sapiens OX=9606 GN=RPLP1 PE=1 SV=1	RPLP1	11.514	14	3	1	1	1	0	1	1	0	0	1	1	1	1	1	1	1	1	1	1	1	1	1	1	1	1	1	1	1	0	0	0	0	0	0
P05387	60S acidic ribosomal protein P2 OS=Homo sapiens OX=9606 GN=RPLP2 PE=1 SV=1	RPLP2	11.665	50.4	11	3	3	3	0	2	2	3	1	3	2	3	2	3	3	3	2	3	2	3	3	3	2	3	2	3	3	3	10032000	6835200	14830000	11523000	7589500	14767000	0.819574	0.471223	1.42825	1.8913	0.394178	5.22928	2.76374	0.552084
P05388	60S acidic ribosomal protein P0 OS=Homo sapiens OX=9606 GN=RPLP0 PE=1 SV=1	RPLP0	34.273	36.3	24	8	8	8	4	8	2	2	5	3	7	8	5	6	6	5	7	8	5	6	6	5	7	8	5	6	6	5	13924000	18808000	21293000	16753000	14712000	13387000	0.754431	0.859948	1.3652	1.74437	0.56764	3.14434	1.83125	0.444622
P05976	Myosin light chain 1/3, skeletal muscle isoform OS=Homo sapiens OX=9606 GN=MYL1 PE=1 SV=3	MYL1	21.145	5.7	1	1	1	1	0	0	1	0	0	0	0	0	1	0	0	0	0	0	1	0	0	0	0	0	1	0	0	0	0	0	0	0	0	0
P06493	Cyclin-dependent kinase 1 OS=Homo sapiens OX=9606 GN=CDK1 PE=1 SV=3	CDK1	34.095	46.1	25	10	10	10	5	7	3	3	4	3	9	9	8	8	9	7	9	9	8	8	9	7	9	9	8	8	9	7	27944000	33247000	25078000	28418000	23150000	30239000	0.8974	0.894276	0.942326	1.74659	0.46911	4.17793	2.33856	0.0116342
P06576	ATP synthase subunit beta, mitochondrial OS=Homo sapiens OX=9606 GN=ATP5F1B PE=1 SV=3	ATP5F1B	56.559	21	26	7	7	7	0	6	1	6	9	4	5	6	4	6	7	6	5	6	4	6	7	6	5	6	4	6	7	6	3685300	4326900	3508200	8239000	8428000	8620300	0.536394	0.53145	0.61948	2.34419	0.779857	5.43855	5.07466	0.603339
P06702	Protein S100-A9 OS=Homo sapiens OX=9606 GN=S100A9 PE=1 SV=1	S100A9	13.242	13.2	2	1	1	1	0	0	0	0	0	2	1	0	1	1	0	1	1	0	1	1	0	1	1	0	1	1	0	1	3191100	0	0	0	0	5988500	0.62791					5.49776	8.75565
P06732	Creatine kinase M-type OS=Homo sapiens OX=9606 GN=CKM PE=1 SV=2	CKM	43.101	7.3	2	2	2	2	0	0	2	0	0	0	0	0	2	0	0	0	0	0	2	0	0	0	0	0	2	0	0	0	0	0	0	0	0	0
P06733	Alpha-enolase OS=Homo sapiens OX=9606 GN=ENO1 PE=1 SV=2	ENO1	47.168	50.9	51	14	13	14	6	9	8	9	12	7	10	13	11	9	14	8	9	12	10	8	13	7	10	13	11	9	14	8	34613000	40771000	40107000	38194000	36707000	29774000	0.842246	0.837193	1.15493	1.78595	0.567842	3.1448	1.93997	0.70351
P06748	Nucleophosmin OS=Homo sapiens OX=9606 GN=NPM1 PE=1 SV=2	NPM1	32.575	28.9	41	6	6	6	8	8	5	6	8	6	5	6	4	5	6	5	5	6	4	5	6	5	5	6	4	5	6	5	33020000	33111000	32904000	34444000	36763000	33259000	0.869282	0.735581	1.21166	1.7425	0.615281	3.79526	2.18462	0.64652
P06753	Tropomyosin alpha-3 chain OS=Homo sapiens OX=9606 GN=TPM3 PE=1 SV=2	TPM3	32.95	8.1	1	2	1	1	0	0	0	0	0	1	0	1	2	2	1	2	0	0	1	1	0	1	0	0	1	1	0	1	0	0	0	0	0	0
P07195	L-lactate dehydrogenase B chain OS=Homo sapiens OX=9606 GN=LDHB PE=1 SV=2	LDHB	36.638	17.4	9	5	4	5	0	0	2	4	2	1	4	4	5	5	5	4	3	3	4	4	4	3	4	4	5	5	5	4	7624200	8792300	8648200	10556000	7694300	10329000	0.761418	0.74979	1.18166	2.25835	0.488514	4.47133	2.68048	0.875203
P07203	Glutathione peroxidase 1 OS=Homo sapiens OX=9606 GN=GPX1 PE=1 SV=4	GPX1	22.088	53.2	33	9	9	9	4	7	4	3	8	7	6	9	5	6	9	7	6	9	5	6	9	7	6	9	5	6	9	7	28400000	24867000	32287000	27624000	27568000	26528000	0.99579	0.67278	1.21927	1.7136	0.561314	3.68278	2.06303	0.427493
P07339	Cathepsin D OS=Homo sapiens OX=9606 GN=CTSD PE=1 SV=1	CTSD	44.552	7	4	2	2	2	1	1	0	0	0	2	2	2	2	0	0	2	2	2	2	0	0	2	2	2	2	0	0	2	1589500	1258400	1284400	0	0	4328600	0.6797	0.448266	0.639156			7.92248	13.4498
P07355	Annexin A2 OS=Homo sapiens OX=9606 GN=ANXA2 PE=1 SV=2	ANXA2	38.604	22.1	13	6	6	6	2	3	2	0	1	5	6	6	4	4	5	5	6	6	4	4	5	5	6	6	4	4	5	5	4733000	4039600	4057600	3858400	4087300	9696800	0.83211	0.599311	0.84954	1.33534	0.45683	7.38952	4.02536	0.0461303
P07437	Tubulin beta chain OS=Homo sapiens OX=9606 GN=TUBB PE=1 SV=2	TUBB	49.67	72.7	40	31	5	5	6	8	6	7	9	4	27	30	29	25	31	23	4	4	4	4	5	4	4	4	4	4	5	4	320620000	382360000	545130000	392220000	436120000	246930000	0.7393	0.7446	1.48181	1.73794	0.639315	2.46843	1.6339	0.526378
P07741	Adenine phosphoribosyltransferase OS=Homo sapiens OX=9606 GN=APRT PE=1 SV=2	APRT	19.608	7.2	1	1	1	1	0	0	0	0	1	0	0	0	0	0	1	0	0	0	0	0	1	0	0	0	0	0	1	0	0	0	0	0	0	0
P07814	Bifunctional glutamate/proline--tRNA ligase OS=Homo sapiens OX=9606 GN=EPRS1 PE=1 SV=5	EPRS1	170.59	1.5	3	2	2	2	0	1	0	0	2	0	0	2	0	1	2	1	0	2	0	1	2	1	0	2	0	1	2	1	0	0	0	0	0	0
P07858	Cathepsin B OS=Homo sapiens OX=9606 GN=CTSB PE=1 SV=3	CTSB	37.821	12.7	10	3	3	3	1	3	1	2	2	1	3	3	3	3	2	3	3	3	3	3	2	3	3	3	3	3	2	3	8065700	6516600	10295000	10199000	8111800	8401600	0.837586	0.57161	1.2631	2.35262	0.53553	3.78179	2.49596	0.720846
P07900	Heat shock protein HSP 90-alpha OS=Homo sapiens OX=9606 GN=HSP90AA1 PE=1 SV=5	HSP90AA1	84.659	34.2	30	22	9	9	4	7	4	5	6	4	18	20	20	17	20	14	8	7	9	9	8	7	8	7	9	9	8	7	10024000	11589000	13901000	11942000	13248000	11217000	0.746682	0.728476	1.22687	1.79414	0.62737	3.62176	2.23657	0.830502
P07910	Heterogeneous nuclear ribonucleoproteins C1/C2 OS=Homo sapiens OX=9606 GN=HNRNPC PE=1 SV=4	HNRNPC	33.67	8.8	2	2	2	2	0	2	0	0	0	0	2	2	1	2	2	2	2	2	1	2	2	2	2	2	1	2	2	2	3401800	2857600	0	2994400	3376600	2887300	0.97872	0.693773		1.65549	0.61759	3.6663	2.36748	0.459296
P07948	Tyrosine-protein kinase Lyn OS=Homo sapiens OX=9606 GN=LYN PE=1 SV=3	LYN	58.573	30.1	30	11	11	11	2	7	4	5	7	5	9	10	10	11	10	11	9	10	10	11	10	11	9	10	10	11	10	11	7110700	10121000	8979800	12040000	11868000	8224400	0.652931	0.784247	0.97242	2.12451	0.69285	3.27347	2.52774	0.328706
P08047	Transcription factor Sp1 OS=Homo sapiens OX=9606 GN=SP1 PE=1 SV=3	SP1	80.692	5.5	3	2	2	2	0	1	0	0	2	0	0	1	1	0	2	1	0	1	1	0	2	1	0	1	1	0	2	1	0	0	0	0	0	0
P08134	Rho-related GTP-binding protein RhoC OS=Homo sapiens OX=9606 GN=RHOC PE=1 SV=1	RHOC	22.006	60.6	19	8	2	6	7	5	3	0	4	0	7	8	5	5	6	5	2	2	0	2	2	1	5	6	3	3	4	3	229920000	117420000	143370000	163500000	127370000	171950000	1.29179	0.556715	0.949594	1.76526	0.454948	4.18762	2.29006	0.475543
P08237	ATP-dependent 6-phosphofructokinase, muscle type OS=Homo sapiens OX=9606 GN=PFKM PE=1 SV=2	PFKM	85.182	20	29	11	10	11	2	6	3	5	10	3	7	7	7	9	10	11	6	6	6	8	9	10	7	7	7	9	10	11	9423800	7403000	9774400	12566000	9193900	11075000	0.849427	0.56396	1.38612	2.17657	0.52684	4.32754	2.5115	0.56696
P08238	Heat shock protein HSP 90-beta OS=Homo sapiens OX=9606 GN=HSP90AB1 PE=1 SV=4	HSP90AB1	83.263	52.1	189	37	21	37	25	41	32	23	41	27	26	36	31	27	36	23	15	20	18	17	21	14	26	36	31	27	36	23	219300000	281180000	264380000	267140000	264120000	236030000	0.76681	0.829674	1.89786	1.795	0.587123	3.57738	1.70547	0.31092
P08559	Pyruvate dehydrogenase E1 component subunit alpha, somatic form, mitochondrial OS=Homo sapiens OX=9606 GN=PDHA1 PE=1 SV=3	PDHA1	43.295	43.3	37	12	12	12	6	6	5	10	7	3	9	10	11	11	9	10	9	10	11	11	9	10	9	10	11	11	9	10	23939000	21297000	28492000	22344000	18350000	19848000	0.955163	0.71774	1.34164	1.7132	0.465464	3.43277	1.86145	0.4214
P08574	Cytochrome c1, heme protein, mitochondrial OS=Homo sapiens OX=9606 GN=CYC1 PE=1 SV=3	CYC1	35.422	14.2	9	3	3	3	1	2	2	0	3	1	2	3	3	1	3	2	2	3	3	1	3	2	2	3	3	1	3	2	3516600	3756900	3477800	0	4291100	2929800	0.873556	0.787539	1.18442		0.677665	3.15467	2.0202	0.857518
P08708	40S ribosomal protein S17 OS=Homo sapiens OX=9606 GN=RPS17 PE=1 SV=2	RPS17	15.55	57.8	38	7	7	7	4	10	4	6	8	6	6	7	6	6	7	5	6	7	6	6	7	5	6	7	6	6	7	5	73738000	119440000	60714000	79660000	92430000	90165000	0.765364	1.46167	0.742899	1.58889	0.69914	4.56615	2.30786	0.586032
P08754	Guanine nucleotide-binding protein G(i) subunit alpha-3 OS=Homo sapiens OX=9606 GN=GNAI3 PE=1 SV=3	GNAI3	40.532	23.2	26	7	4	6	2	5	8	4	5	2	7	7	7	7	7	6	4	4	4	4	4	3	6	6	6	6	6	5	8079000	7224400	6892300	8912400	6660700	8852700	0.928371	0.7552	0.933666	1.96841	0.486589	4.49492	2.65544	0.0401868
P08865	40S ribosomal protein SA OS=Homo sapiens OX=9606 GN=RPSA PE=1 SV=4	RPSA	32.854	53.2	34	11	11	11	2	9	4	4	11	4	6	10	7	7	9	8	6	10	7	7	9	8	6	10	7	7	9	8	13442000	17006000	16189000	17092000	21567000	15662000	0.71332	0.761529	1.12729	1.74292	0.727576	3.62513	2.34255	0.864193
P09172	Dopamine beta-hydroxylase OS=Homo sapiens OX=9606 GN=DBH PE=1 SV=3	DBH	69.064	34.4	68	13	13	13	9	15	9	11	15	9	11	13	10	12	13	10	11	13	10	12	13	10	11	13	10	12	13	10	20582000	25510000	27307000	32439000	26310000	21015000	0.719919	0.752977	1.12599	2.18416	0.58554	3.18621	2.29172	0.901997
P09211	Glutathione S-transferase P OS=Homo sapiens OX=9606 GN=GSTP1 PE=1 SV=2	GSTP1	23.356	77.1	895	27	27	27	106	186	155	141	167	140	25	26	24	22	27	21	25	26	24	22	27	21	25	26	24	22	27	21	4903100000	12531000000	9081300000	3819500000	9910500000	4843100000	0.582579	1.25645	1.27226	0.8721	0.748616	2.49435	1.32262	0.160844
P09234	U1 small nuclear ribonucleoprotein C OS=Homo sapiens OX=9606 GN=SNRPC PE=1 SV=1	SNRPC	17.394	20.1	11	3	3	3	2	2	1	1	3	2	2	2	2	1	2	2	2	2	2	1	2	2	2	2	2	1	2	2	17678000	48668000	36161000	46875000	45620000	27185000	0.426251	0.9926	1.27864	2.17194	0.69933	2.84125	2.11772	0.436969
P09382	Galectin-1 OS=Homo sapiens OX=9606 GN=LGALS1 PE=1 SV=2	LGALS1	14.716	77.8	23	8	8	8	3	4	3	3	5	5	6	8	5	7	7	7	6	8	5	7	7	7	6	8	5	7	7	7	46276000	46830000	54677000	39209000	39012000	39900000	0.932354	0.79623	1.29865	1.51852	0.499692	3.48455	1.81775	0.359669
P09471	Guanine nucleotide-binding protein G(o) subunit alpha OS=Homo sapiens OX=9606 GN=GNAO1 PE=1 SV=4	GNAO1	40.05	18.1	14	5	3	3	1	3	3	2	3	2	5	5	5	5	5	4	3	3	3	3	3	2	3	3	3	3	3	2	5630900	5973300	7307800	7783100	5975400	6868900	0.762953	0.682982	1.16727	2.2658	0.514714	4.3419	2.72555	0.981146
P09543	2',3'-cyclic-nucleotide 3'-phosphodiesterase OS=Homo sapiens OX=9606 GN=CNP PE=1 SV=2	CNP	47.578	49.6	68	17	17	17	10	11	13	10	15	9	15	16	16	15	17	16	15	16	16	15	17	16	15	16	16	15	17	16	25466000	33598000	33434000	32724000	30798000	24073000	0.757555	0.843415	1.17248	1.87662	0.582445	3.1477	2.02159	0.760219
P09874	Poly [ADP-ribose] polymerase 1 OS=Homo sapiens OX=9606 GN=PARP1 PE=1 SV=4	PARP1	113.08	15.8	18	11	11	11	0	7	1	2	8	0	8	9	7	9	11	6	8	9	7	9	11	6	8	9	7	9	11	6	5668700	9924200	7300800	7178000	10066000	7435800	0.638364	0.94394	0.969214	1.55333	0.72644	3.62962	2.31603	0.12115
P09936	Ubiquitin carboxyl-terminal hydrolase isozyme L1 OS=Homo sapiens OX=9606 GN=UCHL1 PE=1 SV=2	UCHL1	24.824	35.9	35	6	6	6	5	8	5	5	7	5	6	6	6	6	6	6	6	6	6	6	6	6	6	6	6	6	6	6	25380000	32558000	34431000	28255000	32841000	28811000	0.745954	0.87519	1.19298	1.59585	0.613643	3.67523	2.09114	0.644215
P0DMV9	Heat shock 70 kDa protein 1B OS=Homo sapiens OX=9606 GN=HSPA1B PE=1 SV=1	HSPA1B	70.051	32.9	74	15	8	14	7	18	12	14	12	11	12	15	13	13	14	12	6	8	7	7	8	6	11	14	12	12	13	11	18815000	25181000	25756000	23622000	28893000	18415000	0.7165	0.8926	1.15626	1.72864	0.699493	3.3971	2.1065	0.757094
P22492	Histone H1t OS=Homo sapiens OX=9606 GN=H1-6 PE=2 SV=4	H1-6	22.019	5.3	5	1	1	1	1	1	1	1	1	0	1	1	1	1	1	0	1	1	1	1	1	0	1	1	1	1	1	0	0	0	0	0	0	0
P10589	COUP transcription factor 1 OS=Homo sapiens OX=9606 GN=NR2F1 PE=1 SV=1	NR2F1	46.155	2.4	3	1	1	1	0	1	1	1	0	0	1	1	1	1	1	1	1	1	1	1	1	1	1	1	1	1	1	1	0	0	0	0	0	0
P10599	Thioredoxin OS=Homo sapiens OX=9606 GN=TXN PE=1 SV=3	TXN	11.737	35.2	10	3	3	3	1	1	2	3	1	2	2	2	2	3	2	3	2	2	2	3	2	3	2	2	2	3	2	3	49921000	68126000	79384000	83394000	38493000	59741000	0.75548	0.812514	1.32264	2.26492	0.345863	3.65986	2.1693	0.508959
P10809	60 kDa heat shock protein, mitochondrial OS=Homo sapiens OX=9606 GN=HSPD1 PE=1 SV=2	HSPD1	61.054	28.3	29	11	11	11	2	8	2	5	8	4	7	10	9	8	10	8	7	10	9	8	10	8	7	10	9	8	10	8	5377800	10035000	8921600	9267400	10345000	8601400	0.548273	0.863345	1.72257	1.81562	0.6755	3.8118	2.01102	0.484619
P11021	Endoplasmic reticulum chaperone BiP OS=Homo sapiens OX=9606 GN=HSPA5 PE=1 SV=2	HSPA5	72.332	40.1	94	21	20	20	16	19	13	12	21	13	18	20	18	17	21	16	17	19	17	16	20	15	17	19	17	16	20	15	54399000	47735000	63269000	61138000	61964000	51735000	0.856556	0.634273	1.17449	1.84991	0.62273	3.5315	2.25269	0.825748
P11137	Microtubule-associated protein 2 OS=Homo sapiens OX=9606 GN=MAP2 PE=1 SV=4	MAP2	199.52	6	23	7	7	7	1	6	4	4	6	2	6	5	5	5	6	4	6	5	5	5	6	4	6	5	5	5	6	4	7349500	15564000	10954000	14200000	17905000	9022900	0.52517	0.938234	0.92247	1.94934	0.813147	2.7939	2.32887	0.126858
P11142	Heat shock cognate 71 kDa protein OS=Homo sapiens OX=9606 GN=HSPA8 PE=1 SV=1	HSPA8	70.897	45.2	126	24	17	24	19	19	22	19	26	21	21	23	21	20	24	18	15	16	16	16	17	14	21	23	21	20	24	18	125790000	144720000	138870000	160020000	174200000	107360000	0.791931	0.768854	1.3655	1.93594	0.697217	2.92976	1.90102	0.612888
P11172	Uridine 5'-monophosphate synthase OS=Homo sapiens OX=9606 GN=UMPS PE=1 SV=1	UMPS	52.221	44.8	44	14	14	14	4	13	10	5	10	2	9	14	12	11	14	6	9	14	12	11	14	6	9	14	12	11	14	6	16292000	19746000	19373000	17130000	17607000	11350000	0.859938	0.879521	1.25462	1.73754	0.59822	2.59679	1.64744	0.419844
P11177	Pyruvate dehydrogenase E1 component subunit beta, mitochondrial OS=Homo sapiens OX=9606 GN=PDHB PE=1 SV=3	PDHB	39.233	15.9	7	4	4	4	1	3	1	0	2	0	3	4	3	2	3	1	3	4	3	2	3	1	3	4	3	2	3	1	3509000	4518100	4262000	3711300	3762200	0	0.792699	0.86132	1.13516	1.61112	0.54313		1.15854	0.846083
P11310	Medium-chain specific acyl-CoA dehydrogenase, mitochondrial OS=Homo sapiens OX=9606 GN=ACADM PE=1 SV=1	ACADM	46.588	19.7	18	5	5	5	1	4	4	4	3	2	3	4	5	5	4	5	3	4	5	5	4	5	3	4	5	5	4	5	9952600	9881600	9819000	10315000	10600000	6827800	0.928978	0.778342	1.8437	1.85177	0.6294	2.76247	1.47666	0.300169
P11413	Glucose-6-phosphate 1-dehydrogenase OS=Homo sapiens OX=9606 GN=G6PD PE=1 SV=4	G6PD	59.256	19.6	16	8	8	8	1	6	2	3	4	0	4	8	7	8	7	5	4	8	7	8	7	5	4	8	7	8	7	5	5599300	8555500	6821500	7900800	7536300	5452000	0.716521	0.923879	1.2955	1.94286	0.61311	3.24124	1.97459	0.457903
P11498	Pyruvate carboxylase, mitochondrial OS=Homo sapiens OX=9606 GN=PC PE=1 SV=2	PC	129.63	3.6	10	3	3	3	2	2	3	0	2	1	3	3	3	2	3	3	3	3	3	2	3	3	3	3	3	2	3	3	5539300	4367100	8719800	2887200	4758100	3371700	1.116	0.66628	1.85778	1.2714	0.546686	2.64133	1.22509	0.698593
P11586	C-1-tetrahydrofolate synthase, cytoplasmic OS=Homo sapiens OX=9606 GN=MTHFD1 PE=1 SV=4	MTHFD1	101.53	39.9	81	25	25	25	10	19	13	15	17	7	20	21	20	21	23	15	20	21	20	21	23	15	20	21	20	21	23	15	14787000	18897000	17522000	18257000	21573000	17087000	0.732676	0.79132	1.2348	1.73835	0.679551	3.66984	2.20667	0.785904
P11908	Ribose-phosphate pyrophosphokinase 2 OS=Homo sapiens OX=9606 GN=PRPS2 PE=1 SV=2	PRPS2	34.769	34.3	7	7	2	2	1	2	1	1	1	1	4	7	6	5	5	4	1	2	2	2	2	1	1	2	2	2	2	1	0	3864300	5760900	4310400	3832000	0		0.65555	1.36516	1.66535	0.48975		1.06651	0.969114
P12004	Proliferating cell nuclear antigen OS=Homo sapiens OX=9606 GN=PCNA PE=1 SV=1	PCNA	28.768	51.3	37	10	10	10	3	7	6	8	7	6	9	10	9	9	10	6	9	10	9	9	10	6	9	10	9	9	10	6	30760000	45098000	44257000	33614000	35234000	28587000	0.757491	0.93718	1.28484	1.59695	0.55161	3.51468	1.90073	0.399228
P12236	ADP/ATP translocase 3 OS=Homo sapiens OX=9606 GN=SLC25A6 PE=1 SV=4	SLC25A6	32.866	33.9	15	11	1	4	3	2	2	2	3	3	11	10	9	8	10	11	1	1	1	1	1	1	4	4	4	3	4	4	38932000	40414000	41004000	50341000	44721000	32058000	0.842819	0.73832	1.46448	2.94233	0.615486	3.8244	2.42388	0.48923
P12268	Inosine-5'-monophosphate dehydrogenase 2 OS=Homo sapiens OX=9606 GN=IMPDH2 PE=1 SV=2	IMPDH2	55.804	21	19	7	7	7	1	8	2	1	6	1	5	7	4	6	6	6	5	7	4	6	6	6	5	7	4	6	6	6	4103900	7301600	4486600	6261200	6137200	4434000	0.671852	1.8718	0.865881	1.96975	0.638744	3.14646	1.6879	0.383458
P12273	Prolactin-inducible protein OS=Homo sapiens OX=9606 GN=PIP PE=1 SV=1	PIP	16.572	42.5	4	4	4	4	0	1	0	0	0	3	2	2	2	2	1	4	2	2	2	2	1	4	2	2	2	2	1	4	0	3125000	0	0	0	8488300		0.4556				5.65774	12.4182
P12694	2-oxoisovalerate dehydrogenase subunit alpha, mitochondrial OS=Homo sapiens OX=9606 GN=BCKDHA PE=1 SV=2	BCKDHA	50.47	5.4	3	1	1	1	0	1	1	0	1	0	1	1	1	1	1	0	1	1	1	1	1	0	1	1	1	1	1	0	0	0	0	0	0	0
P12882	Myosin-1 OS=Homo sapiens OX=9606 GN=MYH1 PE=1 SV=3	MYH1	223.14	2.9	4	4	4	4	0	0	4	0	0	0	0	0	4	0	0	0	0	0	4	0	0	0	0	0	4	0	0	0	0	0	0	0	0	0
P13533	Myosin-6 OS=Homo sapiens OX=9606 GN=MYH6 PE=1 SV=5	MYH6	223.73	1.5	3	2	2	2	0	0	3	0	0	0	0	0	2	0	0	0	0	0	2	0	0	0	0	0	2	0	0	0	0	0	0	0	0	0
P12956	X-ray repair cross-complementing protein 6 OS=Homo sapiens OX=9606 GN=XRCC6 PE=1 SV=2	XRCC6	69.842	24.6	48	11	11	11	6	10	8	6	13	5	9	11	10	10	11	8	9	11	10	10	11	8	9	11	10	10	11	8	10699000	9564500	12780000	14394000	10384000	10266000	0.841833	0.63567	1.18543	2.17646	0.519429	3.51328	2.3317	0.813576
P13010	X-ray repair cross-complementing protein 5 OS=Homo sapiens OX=9606 GN=XRCC5 PE=1 SV=3	XRCC5	82.704	25.7	52	13	13	13	5	12	8	7	13	7	11	12	10	11	13	12	11	12	10	11	13	12	11	12	10	11	13	12	10846000	11601000	13385000	13660000	13384000	11410000	0.782191	0.7614	1.13796	1.89381	0.613632	3.56679	2.2652	0.980997
P13489	Ribonuclease inhibitor OS=Homo sapiens OX=9606 GN=RNH1 PE=1 SV=2	RNH1	49.973	8	4	2	2	2	1	1	1	1	0	0	2	1	1	1	2	2	2	1	1	1	2	2	2	1	1	1	2	2	0	0	0	0	0	0
P13639	Elongation factor 2 OS=Homo sapiens OX=9606 GN=EEF2 PE=1 SV=4	EEF2	95.337	46.7	150	31	31	31	24	30	24	22	29	21	23	28	26	27	27	28	23	28	26	27	27	28	23	28	26	27	27	28	24425000000	26643000000	28364000000	26709000000	27893000000	21035000000	0.843839	0.776753	1.1552	1.77323	0.612632	3.1545	1.99596	0.793111
P13929	Beta-enolase OS=Homo sapiens OX=9606 GN=ENO3 PE=1 SV=5	ENO3	46.986	9.9	2	3	2	2	0	0	2	0	0	0	1	1	3	1	1	1	0	0	2	0	0	0	0	0	2	0	0	0	0	0	0	0	0	0
P13995	Bifunctional methylenetetrahydrofolate dehydrogenase/cyclohydrolase, mitochondrial OS=Homo sapiens OX=9606 GN=MTHFD2 PE=1 SV=2	MTHFD2	37.895	3.1	4	1	1	1	0	1	1	1	1	0	1	1	1	1	1	1	1	1	1	1	1	1	1	1	1	1	1	1	0	0	0	0	0	0
P14174	Macrophage migration inhibitory factor OS=Homo sapiens OX=9606 GN=MIF PE=1 SV=4	MIF	12.476	17.4	9	2	2	2	2	2	2	1	1	1	2	2	2	2	2	2	2	2	2	2	2	2	2	2	2	2	2	2	8786300	4791700	6879400	10224000	7764500	9362500	0.984582	0.453117	0.98783	2.2162	0.553144	4.54765	3.01666	0.181646
P14406	Cytochrome c oxidase subunit 7A2, mitochondrial OS=Homo sapiens OX=9606 GN=COX7A2 PE=1 SV=1	COX7A2	9.3959	15.7	4	1	1	1	0	1	1	1	1	0	1	1	1	1	1	1	1	1	1	1	1	1	1	1	1	1	1	1	0	0	0	0	0	0
P14618	Pyruvate kinase PKM OS=Homo sapiens OX=9606 GN=PKM PE=1 SV=4	PKM	57.936	72.1	157	34	34	34	23	30	20	25	35	24	27	28	24	26	32	25	27	28	24	26	32	25	27	28	24	26	32	25	140360000	137540000	169040000	141620000	118080000	115370000	0.91478	0.756443	1.29875	1.77367	0.489247	3.25923	1.85932	0.412819
P63162	Small nuclear ribonucleoprotein-associated protein N OS=Homo sapiens OX=9606 GN=SNRPN PE=1 SV=1	SNRPN	24.614	21.2	21	5	5	5	3	3	3	5	4	3	5	5	5	5	5	4	5	5	5	5	5	4	5	5	5	5	5	4	17024000	15149000	18924000	20115000	12011000	17486000	0.95615	0.6849	1.18675	2.56257	0.462	4.328	2.6001	0.516443
P14868	Aspartate--tRNA ligase, cytoplasmic OS=Homo sapiens OX=9606 GN=DARS1 PE=1 SV=2	DARS1	57.136	32.9	31	14	14	14	3	6	5	6	6	5	12	12	12	12	11	12	12	12	12	12	11	12	12	12	12	12	11	12	15094000	14051000	17684000	15680000	14272000	15821000	0.873241	0.68598	1.2675	1.74322	0.524921	3.96746	2.20595	0.554245
P14923	Junction plakoglobin OS=Homo sapiens OX=9606 GN=JUP PE=1 SV=3	JUP	81.744	24.6	23	13	13	13	3	4	2	0	3	11	9	9	9	8	10	13	9	9	9	8	10	13	9	9	9	8	10	13	7757900	4584300	3345700	3019300	3408500	15758000	1.97379	0.547218	0.55799	0.82718	0.36517	9.6619	3.52525	0.551553
P15170	Eukaryotic peptide chain release factor GTP-binding subunit ERF3A OS=Homo sapiens OX=9606 GN=GSPT1 PE=1 SV=1	GSPT1	55.755	13.6	16	4	2	4	2	4	3	3	4	0	2	4	4	4	4	2	1	2	2	2	2	0	2	4	4	4	4	2	7410700	11477000	9961600	12186000	9129300	10419000	0.655321	0.856442	1.38456	2.7769	0.51323	3.99365	2.51484	0.527573
P15531	Nucleoside diphosphate kinase A OS=Homo sapiens OX=9606 GN=NME1 PE=1 SV=1	NME1	17.149	28.3	13	4	4	4	1	1	3	2	5	1	3	3	4	4	4	4	3	3	4	4	4	4	3	3	4	4	4	4	7652200	8404700	10730000	8987900	13118000	11038000	0.68448	0.63411	1.13742	1.54395	0.745499	4.2773	2.67375	0.783505
P15880	40S ribosomal protein S2 OS=Homo sapiens OX=9606 GN=RPS2 PE=1 SV=2	RPS2	31.324	41	25	11	11	11	4	4	3	5	4	5	10	10	10	9	10	10	10	10	10	9	10	10	10	10	10	9	10	10	42882000	29490000	30063000	39079000	26457000	37495000	1.11811	0.648872	0.92473	1.95875	0.438561	4.23772	2.46498	0.743274
P15884	Transcription factor 4 OS=Homo sapiens OX=9606 GN=TCF4 PE=1 SV=3	TCF4	71.307	10.8	5	3	3	3	0	1	1	0	3	0	0	1	1	1	3	1	0	1	1	1	3	1	0	1	1	1	3	1	0	0	0	0	0	0
P15924	Desmoplakin OS=Homo sapiens OX=9606 GN=DSP PE=1 SV=3	DSP	331.77	7.6	21	15	15	15	3	2	0	0	0	16	12	7	5	4	7	15	12	7	5	4	7	15	12	7	5	4	7	15	6931800	3423900	2479600	2187000	3056800	30009000	0.772252	0.32189	0.325655	0.46826	0.2165	14.4915	10.689	0.290995
P16152	Carbonyl reductase [NADPH] 1 OS=Homo sapiens OX=9606 GN=CBR1 PE=1 SV=3	CBR1	30.375	70.8	88	16	14	16	21	11	14	13	12	17	16	13	13	14	13	14	14	11	11	12	11	12	16	13	13	14	13	14	304610000	31595000	95517000	96463000	22343000	222070000	2.11223	0.18488	0.7883	1.28538	0.98496	6.67476	2.89916	0.485313
P16615	Sarcoplasmic/endoplasmic reticulum calcium ATPase 2 OS=Homo sapiens OX=9606 GN=ATP2A2 PE=1 SV=1	ATP2A2	114.76	6.6	11	5	5	5	0	4	1	1	4	1	2	5	4	3	4	3	2	5	4	3	4	3	2	5	4	3	4	3	2493300	2932700	2993700	2634000	4221400	2334000	0.758556	0.752931	1.7375	1.53994	0.816486	3.7796	1.8886	0.70483
P17066	Heat shock 70 kDa protein 6 OS=Homo sapiens OX=9606 GN=HSPA6 PE=1 SV=2	HSPA6	71.027	11.7	5	6	1	1	1	1	0	1	1	1	4	6	4	4	5	4	1	1	1	1	1	1	1	1	1	1	1	1	0	0	0	0	0	0
P17677	Neuromodulin OS=Homo sapiens OX=9606 GN=GAP43 PE=1 SV=1	GAP43	24.802	21.4	3	2	2	2	0	1	0	1	1	0	1	1	2	2	2	1	1	1	2	2	2	1	1	1	2	2	2	1	0	0	0	3934800	1889500	0				2.31837	0.36838
P17812	CTP synthase 1 OS=Homo sapiens OX=9606 GN=CTPS1 PE=1 SV=2	CTPS1	66.69	19	15	7	7	7	2	3	2	2	4	2	5	6	5	6	5	6	5	6	5	6	5	6	5	6	5	6	5	6	8715700	8614800	10319000	13304000	8823700	8381700	0.82854	0.669659	1.1256	2.3555	0.51673	3.34668	2.37019	0.990599
P17844	Probable ATP-dependent RNA helicase DDX5 OS=Homo sapiens OX=9606 GN=DDX5 PE=1 SV=1	DDX5	69.147	29.5	52	16	10	15	6	10	9	7	11	9	13	16	15	15	15	15	8	10	9	9	9	9	12	15	14	14	14	14	23856000	19538000	23255000	22864000	21849000	24826000	0.938446	0.648584	1.78429	1.72838	0.546414	4.23318	1.93039	0.34678
P17858	ATP-dependent 6-phosphofructokinase, liver type OS=Homo sapiens OX=9606 GN=PFKL PE=1 SV=6	PFKL	85.018	22.9	28	11	9	10	4	8	2	6	4	4	9	11	9	9	11	10	7	9	7	7	9	8	8	10	8	8	10	9	11094000	10738000	13210000	10819000	9830400	10163000	0.92513	0.737163	1.26687	1.69133	0.58412	3.58374	2.00029	0.449453
P17980	26S proteasome regulatory subunit 6A OS=Homo sapiens OX=9606 GN=PSMC3 PE=1 SV=3	PSMC3	49.203	7.5	9	3	3	3	1	3	2	1	2	0	2	3	3	2	3	1	2	3	3	2	3	1	2	3	3	2	3	1	4057200	4803000	8156100	3838600	4991600	0	0.7799	0.79	1.66785	1.27414	0.548133		0.844229	0.398313
P17987	T-complex protein 1 subunit alpha OS=Homo sapiens OX=9606 GN=TCP1 PE=1 SV=1	TCP1	60.343	56.5	112	24	24	24	17	22	20	17	24	12	18	21	19	20	22	16	18	21	19	20	22	16	18	21	19	20	22	16	27391000	25997000	31021000	33609000	28069000	22890000	0.868422	0.695537	1.15942	2.4764	0.565755	3.1457	2.27212	0.80583
P18031	Tyrosine-protein phosphatase non-receptor type 1 OS=Homo sapiens OX=9606 GN=PTPN1 PE=1 SV=1	PTPN1	49.966	2.5	2	1	1	1	0	1	0	0	1	0	1	1	1	1	1	0	1	1	1	1	1	0	1	1	1	1	1	0	0	0	0	0	0	0
P18085	ADP-ribosylation factor 4 OS=Homo sapiens OX=9606 GN=ARF4 PE=1 SV=3	ARF4	20.511	52.2	17	8	4	4	4	4	3	2	2	2	8	8	8	8	8	8	4	4	4	4	4	4	4	4	4	4	4	4	13672000	15691000	15201000	18343000	14213000	14080000	0.83133	0.777823	1.52668	2.7624	0.53787	3.58515	2.19572	0.397598
P18124	60S ribosomal protein L7 OS=Homo sapiens OX=9606 GN=RPL7 PE=1 SV=1	RPL7	29.225	14.9	5	2	2	2	1	1	1	1	0	1	2	1	2	1	1	1	2	1	2	1	1	1	2	1	2	1	1	1	17175000	0	11461000	0	0	0	1.7159		0.842564
P18621	60S ribosomal protein L17 OS=Homo sapiens OX=9606 GN=RPL17 PE=1 SV=3	RPL17	21.397	32.1	10	5	5	5	3	1	1	0	2	3	4	4	4	4	3	4	4	4	4	4	3	4	4	4	4	4	3	4	22549000	23950000	29118000	27301000	25045000	29172000	0.768785	0.6896	1.17315	1.78868	0.542847	4.31114	2.52425	0.925303
P19338	Nucleolin OS=Homo sapiens OX=9606 GN=NCL PE=1 SV=3	NCL	76.613	1.3	1	1	1	1	0	1	0	0	0	0	0	1	0	1	1	1	0	1	0	1	1	1	0	1	0	1	1	1	0	0	0	0	0	0
P19525	Interferon-induced, double-stranded RNA-activated protein kinase OS=Homo sapiens OX=9606 GN=EIF2AK2 PE=1 SV=2	EIF2AK2	62.094	4.5	4	2	2	2	1	1	0	1	1	0	2	2	2	2	2	1	2	2	2	2	2	1	2	2	2	2	2	1	3473200	3950000	0	3469000	4275600	0	0.817836	0.784888		1.5697	0.6448		1.38171	0.186821
P19623	Spermidine synthase OS=Homo sapiens OX=9606 GN=SRM PE=1 SV=1	SRM	33.824	29.8	14	7	7	7	1	7	2	0	2	2	6	7	6	6	7	7	6	7	6	6	7	7	6	7	6	6	7	7	12049000	11806000	12226000	13901000	11974000	13806000	0.8522	0.74492	1.19171	1.88895	0.538291	4.23175	2.38774	0.702028
P20042	Eukaryotic translation initiation factor 2 subunit 2 OS=Homo sapiens OX=9606 GN=EIF2S2 PE=1 SV=2	EIF2S2	38.388	18.3	17	5	5	5	3	3	2	3	3	3	4	5	4	4	5	5	4	5	4	4	5	5	4	5	4	4	5	5	10133000	9481700	6602200	9141500	10444000	11195000	0.95243	0.75266	0.731556	1.65116	0.62481	4.56185	2.80624	0.18868
P20290	Transcription factor BTF3 OS=Homo sapiens OX=9606 GN=BTF3 PE=1 SV=1	BTF3	22.168	12.1	2	1	1	1	0	1	0	0	1	0	1	1	1	1	1	0	1	1	1	1	1	0	1	1	1	1	1	0	0	0	0	0	0	0
P61020	Ras-related protein Rab-5B OS=Homo sapiens OX=9606 GN=RAB5B PE=1 SV=1	RAB5B	23.707	5.1	5	1	1	1	1	1	0	1	1	1	1	1	1	1	1	1	1	1	1	1	1	1	1	1	1	1	1	1	0	0	0	0	0	0
Q9NRW1	Ras-related protein Rab-6B OS=Homo sapiens OX=9606 GN=RAB6B PE=1 SV=1	RAB6B	23.461	5.3	7	1	1	1	1	2	1	1	1	1	1	1	1	1	1	1	1	1	1	1	1	1	1	1	1	1	1	1	0	0	0	0	0	0
P20382	Pro-MCH OS=Homo sapiens OX=9606 GN=PMCH PE=1 SV=3	PMCH	18.679	7.3	1	1	1	1	0	0	0	0	1	0	0	0	0	0	1	0	0	0	0	0	1	0	0	0	0	0	1	0	0	0	0	0	0	0
P20700	Lamin-B1 OS=Homo sapiens OX=9606 GN=LMNB1 PE=1 SV=2	LMNB1	66.408	5.3	1	2	2	2	0	1	0	0	0	0	0	2	1	1	1	1	0	2	1	1	1	1	0	2	1	1	1	1	0	0	0	0	0	0
P20711	Aromatic-L-amino-acid decarboxylase OS=Homo sapiens OX=9606 GN=DDC PE=1 SV=2	DDC	53.926	29	26	9	9	9	2	8	3	4	6	3	6	9	8	8	7	5	6	9	8	8	7	5	6	9	8	8	7	5	19214000	16701000	26923000	16256000	18302000	9861800	0.95978	0.73944	1.58529	1.5638	0.581164	2.13514	1.30312	0.378505
P21266	Glutathione S-transferase Mu 3 OS=Homo sapiens OX=9606 GN=GSTM3 PE=1 SV=3	GSTM3	26.559	91.1	207	34	32	34	41	36	37	27	36	30	30	34	31	28	33	26	28	32	29	26	31	24	30	34	31	28	33	26	2775400000	1707200000	2332300000	1707000000	1216700000	1837600000	1.28443	0.666719	1.27242	1.51875	0.35797	3.68624	1.72571	0.651275
P21291	Cysteine and glycine-rich protein 1 OS=Homo sapiens OX=9606 GN=CSRP1 PE=1 SV=3	CSRP1	20.567	25.4	11	3	3	3	1	3	2	2	2	1	2	3	2	3	2	2	2	3	2	3	2	2	2	3	2	3	2	2	6208300	9762600	7489900	9360700	13136000	7724500	0.619575	0.82217	0.881173	1.79517	0.83342	3.3415	2.57008	0.224397
P21333	Filamin-A OS=Homo sapiens OX=9606 GN=FLNA PE=1 SV=4	FLNA	280.74	5.8	10	8	8	8	0	6	0	0	4	0	2	7	4	1	8	3	2	7	4	1	8	3	2	7	4	1	8	3	0	5474000	3966800	0	4994100	4379800		0.876882	0.887699		0.62695	3.63833	2.41716	0.0400117
P21741	Midkine OS=Homo sapiens OX=9606 GN=MDK PE=1 SV=1	MDK	15.585	21	11	2	2	2	2	2	2	1	2	2	2	2	2	2	2	2	2	2	2	2	2	2	2	2	2	2	2	2	15886000	8806200	6105500	7013400	6931800	15553000	1.41149	0.66276	0.63951	1.19748	0.39155	5.98998	2.79281	0.439741
P21912	Succinate dehydrogenase [ubiquinone] iron-sulfur subunit, mitochondrial OS=Homo sapiens OX=9606 GN=SDHB PE=1 SV=3	SDHB	31.629	25.4	22	6	6	6	1	6	4	3	4	4	5	6	5	5	6	5	5	6	5	5	6	5	5	6	5	5	6	5	11436000	15928000	12684000	14700000	14017000	16647000	0.71738	0.84377	0.937888	1.77184	0.55894	4.52616	2.74383	0.100279
P21964	Catechol O-methyltransferase OS=Homo sapiens OX=9606 GN=COMT PE=1 SV=2	COMT	30.037	5.5	0	1	1	1	0	0	0	0	0	0	0	0	1	0	0	0	0	0	1	0	0	0	0	0	1	0	0	0	0	0	0	0	0	0
P22061	Protein-L-isoaspartate(D-aspartate) O-methyltransferase OS=Homo sapiens OX=9606 GN=PCMT1 PE=1 SV=4	PCMT1	24.636	41	8	5	5	5	1	3	1	1	1	1	2	3	4	3	2	3	2	3	4	3	2	3	2	3	4	3	2	3	0	12714000	8953800	7818500	8493300	0		1.894	0.992613	1.41289	0.57767		0.689582	0.504722
P22102	Trifunctional purine biosynthetic protein adenosine-3 OS=Homo sapiens OX=9606 GN=GART PE=1 SV=1	GART	107.77	26	50	16	16	16	6	11	9	9	9	6	13	16	15	15	16	13	13	16	15	15	16	13	13	16	15	15	16	13	13790000	14358000	14981000	18475000	15882000	10177000	0.842749	0.74461	1.7929	2.16967	0.61746	2.69589	1.62207	0.35528
P22234	Multifunctional protein ADE2 OS=Homo sapiens OX=9606 GN=PAICS PE=1 SV=3	PAICS	47.079	37.9	34	11	11	11	3	7	5	6	8	5	8	10	7	8	10	7	8	10	7	8	10	7	8	10	7	8	10	7	6596100	10086000	8667800	10429000	13720000	8855900	0.65565	0.781389	0.93894	1.83989	0.8768	3.52415	2.62664	0.331756
P22314	Ubiquitin-like modifier-activating enzyme 1 OS=Homo sapiens OX=9606 GN=UBA1 PE=1 SV=3	UBA1	117.85	3.5	7	2	2	2	0	1	1	3	1	1	1	2	1	2	2	1	1	2	1	2	2	1	1	2	1	2	2	1	0	2128600	0	3032300	2445200	0		0.632596		2.52136	0.547459		2.42558
P35321	Cornifin-A OS=Homo sapiens OX=9606 GN=SPRR1A PE=1 SV=2	SPRR1A	9.8774	15.7	1	1	1	1	0	0	0	0	0	1	0	0	0	0	0	1	0	0	0	0	0	1	0	0	0	0	0	1	0	0	0	0	0	0
P35326	Small proline-rich protein 2A OS=Homo sapiens OX=9606 GN=SPRR2A PE=1 SV=1	SPRR2A	7.9653	43.1	2	2	2	2	0	0	0	0	0	2	1	0	0	0	0	2	1	0	0	0	0	2	1	0	0	0	0	2	0	0	0	0	0	0
P22695	Cytochrome b-c1 complex subunit 2, mitochondrial OS=Homo sapiens OX=9606 GN=UQCRC2 PE=1 SV=3	UQCRC2	48.442	24.5	29	7	7	7	3	6	2	7	9	2	6	7	5	6	7	5	6	7	5	6	7	5	6	7	5	6	7	5	7034500	6870500	5561600	6464400	7303200	6411400	0.95579	0.783463	0.885969	1.67864	0.62744	3.75547	2.30897	0.104618
P22830	Ferrochelatase, mitochondrial OS=Homo sapiens OX=9606 GN=FECH PE=1 SV=2	FECH	47.862	20.6	22	6	6	6	2	5	2	4	6	3	6	6	4	6	6	5	6	6	4	6	6	5	6	6	4	6	6	5	5248100	8663900	7260400	7579900	8726600	7774300	0.62132	0.865543	1.1327	1.72448	0.656787	3.98943	2.43197	0.935707
P23381	Tryptophan--tRNA ligase, cytoplasmic OS=Homo sapiens OX=9606 GN=WARS1 PE=1 SV=2	WARS1	53.165	2.8	0	1	1	1	0	0	0	0	0	0	1	0	0	1	1	0	1	0	0	1	1	0	1	0	0	1	1	0	0	0	0	0	0	0
P23396	40S ribosomal protein S3 OS=Homo sapiens OX=9606 GN=RPS3 PE=1 SV=2	RPS3	26.688	70.8	87	18	18	18	11	22	12	17	15	10	15	18	18	14	18	13	15	18	18	14	18	13	15	18	18	14	18	13	215600000	238550000	225650000	232170000	222220000	213370000	0.857138	0.836	1.57551	1.77371	0.561648	3.67692	1.83938	0.294553
P23528	Cofilin-1 OS=Homo sapiens OX=9606 GN=CFL1 PE=1 SV=3	CFL1	18.502	81.9	115	21	19	21	19	26	18	15	24	13	17	19	19	16	21	15	15	17	17	14	19	13	17	19	19	16	21	15	618490000	903850000	743720000	754040000	759670000	587580000	0.758691	0.935628	1.75487	1.77747	0.592429	3.12427	1.59289	0.312549
P24534	Elongation factor 1-beta OS=Homo sapiens OX=9606 GN=EEF1B2 PE=1 SV=3	EEF1B2	24.763	26.7	9	3	3	3	1	3	1	2	1	1	2	3	2	2	2	2	2	3	2	2	2	2	2	3	2	2	2	2	9142900	11365000	15294000	13078000	7909900	9494300	0.738967	0.775149	1.45722	2.31223	0.46435	3.32623	2.05389	0.474264
P24539	ATP synthase F(0) complex subunit B1, mitochondrial OS=Homo sapiens OX=9606 GN=ATP5PB PE=1 SV=2	ATP5PB	28.908	4.7	3	1	1	1	0	1	0	1	1	0	0	1	1	1	1	0	0	1	1	1	1	0	0	1	1	1	1	0	0	0	0	0	0	0
P24666	Low molecular weight phosphotyrosine protein phosphatase OS=Homo sapiens OX=9606 GN=ACP1 PE=1 SV=3	ACP1	18.042	76.6	43	10	10	10	5	9	6	8	9	6	6	10	7	7	9	5	6	10	7	7	9	5	6	10	7	7	9	5	36124000	46224000	62437000	57311000	48699000	47568000	0.648636	0.742	1.32163	1.97751	0.55591	3.72279	2.30663	0.732515
P24752	Acetyl-CoA acetyltransferase, mitochondrial OS=Homo sapiens OX=9606 GN=ACAT1 PE=1 SV=1	ACAT1	45.199	44.3	24	14	14	14	0	2	1	3	14	4	4	8	7	11	14	9	4	8	7	11	14	9	4	8	7	11	14	9	3319100	4874700	4222000	15162000	20540000	16175000	0.276572	0.342776	0.414734	2.42784	1.8896	5.84226	9.82485	0.00272761
P25205	DNA replication licensing factor MCM3 OS=Homo sapiens OX=9606 GN=MCM3 PE=1 SV=3	MCM3	90.98	44.9	123	29	29	29	17	21	19	22	25	19	25	25	26	26	27	26	25	25	26	26	27	26	25	25	26	26	27	26	24787000	35726000	30144000	38717000	37070000	25785000	0.6985	0.84215	0.99367	2.73522	0.656799	3.11492	2.56753	0.392769
P25311	Zinc-alpha-2-glycoprotein OS=Homo sapiens OX=9606 GN=AZGP1 PE=1 SV=2	AZGP1	34.258	9.4	3	2	2	2	1	0	0	0	0	2	2	1	0	0	1	2	2	1	0	0	1	2	2	1	0	0	1	2	3737400	0	0	0	0	7302600	0.64546					5.12193	7.93532
P25398	40S ribosomal protein S12 OS=Homo sapiens OX=9606 GN=RPS12 PE=1 SV=3	RPS12	14.515	81.8	50	11	11	11	6	10	10	8	10	6	9	10	9	10	9	7	9	10	9	10	9	7	9	10	9	10	9	7	295060000	378440000	454160000	362140000	395630000	287790000	0.727372	0.787259	1.31983	1.71553	0.6233	3.75185	2.14879	0.631926
P25490	Transcriptional repressor protein YY1 OS=Homo sapiens OX=9606 GN=YY1 PE=1 SV=2	YY1	44.712	19.6	17	4	4	4	1	4	2	3	4	3	2	4	3	4	4	3	2	4	3	4	4	3	2	4	3	4	4	3	6807200	9296600	7115700	8145400	9293000	8525800	0.741476	0.85453	0.913714	1.74971	0.643523	4.25436	2.64874	0.0520663
P25685	DnaJ homolog subfamily B member 1 OS=Homo sapiens OX=9606 GN=DNAJB1 PE=1 SV=4	DNAJB1	38.044	12.1	5	3	2	3	0	3	0	0	2	0	1	3	1	2	2	1	1	2	0	1	1	0	1	3	1	2	2	1	0	6989600	0	5762900	7311200	0		0.787473		1.47852	0.6255		1.33593
P25705	ATP synthase subunit alpha, mitochondrial OS=Homo sapiens OX=9606 GN=ATP5F1A PE=1 SV=1	ATP5F1A	59.75	47.9	94	22	22	22	14	17	16	12	22	13	18	20	18	16	20	16	18	20	18	16	20	16	18	20	18	16	20	16	71405000	72948000	69564000	71473000	64430000	58650000	0.936523	0.8738	1.75569	1.81389	0.537226	3.33432	1.59434	0.221393
P25789	Proteasome subunit alpha type-4 OS=Homo sapiens OX=9606 GN=PSMA4 PE=1 SV=1	PSMA4	29.483	14.6	7	2	2	2	0	1	1	2	2	1	1	1	2	2	2	1	1	1	2	2	2	1	1	1	2	2	2	1	0	0	5690200	6927400	4402300	0			1.55734	2.95121	0.44475		1.09031
P26196	Probable ATP-dependent RNA helicase DDX6 OS=Homo sapiens OX=9606 GN=DDX6 PE=1 SV=2	DDX6	54.416	7.2	4	3	3	3	0	1	1	1	1	0	3	2	2	3	2	1	3	2	2	3	2	1	3	2	2	3	2	1	0	1834900	2594200	3075300	2081400	0		0.576922	1.13946	2.2188	0.49321		1.58008	0.604195
P26373	60S ribosomal protein L13 OS=Homo sapiens OX=9606 GN=RPL13 PE=1 SV=4	RPL13	24.261	27	20	6	6	6	4	3	2	3	4	4	4	5	5	6	5	4	4	5	5	6	5	4	4	5	5	6	5	4	54859000	36352000	45615000	67762000	50372000	78519000	0.881312	0.492816	0.863879	2.91912	0.514458	5.46771	3.97733	0.0662347
P26599	Polypyrimidine tract-binding protein 1 OS=Homo sapiens OX=9606 GN=PTBP1 PE=1 SV=1	PTBP1	57.221	24.3	19	8	8	8	0	8	2	4	3	2	4	7	4	7	7	4	4	7	4	7	7	4	4	7	4	7	7	4	10104000	11192000	9212500	10629000	9631000	8027100	0.92659	0.86572	0.98957	1.86112	0.557899	3.17391	2.01048	0.307146
P26640	Valine--tRNA ligase OS=Homo sapiens OX=9606 GN=VARS1 PE=1 SV=4	VARS1	140.47	4	7	3	3	3	0	2	1	1	3	0	2	3	2	2	3	1	2	3	2	2	3	1	2	3	2	2	3	1	1939000	2763900	2209400	2518100	2896300	0	0.72263	0.844732	0.943323	1.75255	0.666876		1.44548	0.242235
P26641	Elongation factor 1-gamma OS=Homo sapiens OX=9606 GN=EEF1G PE=1 SV=3	EEF1G	50.118	54.7	62	18	18	18	10	15	11	8	14	4	15	16	14	12	15	11	15	16	14	12	15	11	15	16	14	12	15	11	13795000	20280000	18027000	15997000	19431000	10897000	0.75858	0.93149	1.15677	1.67328	0.672373	2.57939	1.73	0.575695
P26951	Interleukin-3 receptor subunit alpha OS=Homo sapiens OX=9606 GN=IL3RA PE=1 SV=1	IL3RA	43.329	3.7	0	1	1	1	0	0	0	0	0	0	0	0	0	1	0	0	0	0	0	1	0	0	0	0	0	1	0	0	0	0	0	0	0	0
P27348	14-3-3 protein theta OS=Homo sapiens OX=9606 GN=YWHAQ PE=1 SV=1	YWHAQ	27.764	46.5	52	10	7	10	8	9	9	9	8	9	8	10	10	10	10	10	5	7	7	7	7	7	8	10	10	10	10	10	18641000	22417000	23454000	28567000	21686000	22523000	0.727423	0.738193	1.78943	2.14219	0.537992	3.89715	2.02066	0.411158
P27540	Aryl hydrocarbon receptor nuclear translocator OS=Homo sapiens OX=9606 GN=ARNT PE=1 SV=1	ARNT	86.636	3.3	2	2	2	2	0	0	0	0	2	0	0	1	1	1	2	0	0	1	1	1	2	0	0	1	1	1	2	0	0	0	0	0	0	0
P27635	60S ribosomal protein L10 OS=Homo sapiens OX=9606 GN=RPL10 PE=1 SV=4	RPL10	24.604	31.8	22	5	5	5	4	3	3	4	3	5	5	4	4	3	5	5	5	4	4	3	5	5	5	4	4	3	5	5	29160000	16244000	34289000	20064000	15839000	23984000	1.11922	0.526132	1.55148	1.47986	0.386486	3.99227	1.83263	0.487691
P27708	CAD protein OS=Homo sapiens OX=9606 GN=CAD PE=1 SV=3	CAD	242.98	0.5	2	1	1	1	0	1	0	0	1	0	1	1	0	1	1	1	1	1	0	1	1	1	1	1	0	1	1	1	0	0	0	0	0	0
P27816	Microtubule-associated protein 4 OS=Homo sapiens OX=9606 GN=MAP4 PE=1 SV=3	MAP4	121	6.7	13	5	5	5	1	3	0	1	5	3	3	4	4	4	5	4	3	4	4	4	5	4	3	4	4	4	5	4	6853100	9337000	5315400	6387100	9062800	10731000	0.769915	0.885192	0.73971	1.37897	0.647287	5.22572	3.0282	0.0641586
P27824	Calnexin OS=Homo sapiens OX=9606 GN=CANX PE=1 SV=2	CANX	67.567	4.1	9	2	2	2	1	2	2	2	1	1	2	2	2	2	2	2	2	2	2	2	2	2	2	2	2	2	2	2	4168800	6730900	6284900	6785400	5228400	4672500	0.659379	0.89843	1.17189	2.6248	0.52574	3.23479	2.33921	0.697609
P28161	Glutathione S-transferase Mu 2 OS=Homo sapiens OX=9606 GN=GSTM2 PE=1 SV=2	GSTM2	25.744	91.3	135	28	20	27	36	18	22	16	18	25	26	24	24	22	25	22	19	17	18	15	18	16	25	23	23	21	24	21	1692300000	231280000	667670000	609610000	181090000	1034900000	2.5265	0.236729	0.954692	1.4295	0.13964	5.44178	1.88571	0.384975
P28340	DNA polymerase delta catalytic subunit OS=Homo sapiens OX=9606 GN=POLD1 PE=1 SV=2	POLD1	123.63	17.5	29	10	10	10	1	5	3	6	11	3	5	10	5	9	10	7	5	10	5	9	10	7	5	10	5	9	10	7	4774300	6523500	8032700	9070300	5955600	5111000	0.64869	0.747252	1.2854	2.36597	0.513944	3.723	2.46254	0.781773
P28482	Mitogen-activated protein kinase 1 OS=Homo sapiens OX=9606 GN=MAPK1 PE=1 SV=3	MAPK1	41.389	10.6	10	3	3	3	0	2	2	2	2	2	1	3	2	2	3	2	1	3	2	2	3	2	1	3	2	2	3	2	0	4668300	4187200	0	5288700	3981100		0.776259	0.97266		0.662524	3.4366	2.3438	0.35635
P29218	Inositol monophosphatase 1 OS=Homo sapiens OX=9606 GN=IMPA1 PE=1 SV=1	IMPA1	30.188	17	11	3	3	3	3	2	2	1	2	1	3	2	2	2	2	3	3	2	2	2	2	3	3	2	2	2	2	3	7379600	8693800	10975000	10155000	8032200	2558400	0.827199	0.822358	1.45257	2.18742	0.572388	1.24364	1.29055	0.287925
P29353	SHC-transforming protein 1 OS=Homo sapiens OX=9606 GN=SHC1 PE=1 SV=4	SHC1	62.821	5	1	1	1	1	0	1	0	0	0	0	0	1	1	0	1	0	0	1	1	0	1	0	0	1	1	0	1	0	0	0	0	0	0	0
P48594	Serpin B4 OS=Homo sapiens OX=9606 GN=SERPINB4 PE=1 SV=2	SERPINB4	44.853	5.9	2	2	2	2	1	0	0	0	0	1	1	0	0	0	0	1	1	0	0	0	0	1	1	0	0	0	0	1	0	0	0	0	0	0
P29692	Elongation factor 1-delta OS=Homo sapiens OX=9606 GN=EEF1D PE=1 SV=5	EEF1D	31.121	8.5	2	1	1	1	0	1	0	0	1	0	1	1	1	1	1	0	1	1	1	1	1	0	1	1	1	1	1	0	0	0	0	0	0	0
P29966	Myristoylated alanine-rich C-kinase substrate OS=Homo sapiens OX=9606 GN=MARCKS PE=1 SV=4	MARCKS	31.554	20.2	8	3	3	3	0	2	1	1	2	2	0	3	2	2	2	2	0	3	2	2	2	2	0	3	2	2	2	2	0	3150300	3744400	3632500	0	8282100		0.54792	0.83817	1.32546		6.81672	5.87421	0.151156
P30041	Peroxiredoxin-6 OS=Homo sapiens OX=9606 GN=PRDX6 PE=1 SV=3	PRDX6	25.035	56.7	39	9	9	9	4	7	5	7	10	6	7	8	9	8	8	8	7	8	9	8	8	8	7	8	9	8	8	8	9401300	16511000	13652000	16557000	15080000	14429000	0.58818	0.87177	1.6891	1.99582	0.599795	3.91298	2.06684	0.432402
P30044	Peroxiredoxin-5, mitochondrial OS=Homo sapiens OX=9606 GN=PRDX5 PE=1 SV=4	PRDX5	22.086	44.4	30	7	7	7	6	6	4	5	6	3	7	7	7	7	7	5	7	7	7	7	7	5	7	7	7	7	7	5	20735000	30962000	33836000	26847000	29010000	19859000	0.68892	0.86874	1.32524	1.71453	0.612745	2.85996	1.79931	0.519282
P30048	Thioredoxin-dependent peroxide reductase, mitochondrial OS=Homo sapiens OX=9606 GN=PRDX3 PE=1 SV=3	PRDX3	27.692	26.6	4	5	5	5	0	1	1	0	2	0	1	5	4	3	4	2	1	5	4	3	4	2	1	5	4	3	4	2	0	8684600	11954000	0	11413000	0		0.612484	1.17773		0.66386		0.741653
P30050	60S ribosomal protein L12 OS=Homo sapiens OX=9606 GN=RPL12 PE=1 SV=1	RPL12	17.818	60.6	74	9	9	9	10	16	11	12	16	9	8	9	8	7	9	6	8	9	8	7	9	6	8	9	8	7	9	6	269530000	467570000	331280000	377820000	388550000	318490000	0.6762	0.9817	0.971665	1.86418	0.614587	3.43488	2.24891	0.178188
P30153	Serine/threonine-protein phosphatase 2A 65 kDa regulatory subunit A alpha isoform OS=Homo sapiens OX=9606 GN=PPP2R1A PE=1 SV=4	PPP2R1A	65.308	5.9	3	3	3	3	0	2	0	0	1	0	1	2	1	1	3	1	1	2	1	1	3	1	1	2	1	1	3	1	0	2376100	0	0	1157200	0		1.13416			0.371823		0.32784
P31040	Succinate dehydrogenase [ubiquinone] flavoprotein subunit, mitochondrial OS=Homo sapiens OX=9606 GN=SDHA PE=1 SV=2	SDHA	72.691	38.6	45	15	15	15	5	11	6	5	13	5	10	14	12	10	14	11	10	14	12	10	14	11	10	14	12	10	14	11	17197000	23510000	18295000	21034000	26061000	14088000	0.766571	0.884356	0.961382	1.81761	0.738533	2.72264	2.02073	0.145984
P31153	S-adenosylmethionine synthase isoform type-2 OS=Homo sapiens OX=9606 GN=MAT2A PE=1 SV=1	MAT2A	43.66	25.6	36	6	6	6	7	6	5	7	5	6	6	6	4	6	6	5	6	6	4	6	6	5	6	6	4	6	6	5	10709000	9380200	12978000	14349000	11458000	8984300	0.845464	0.624932	1.27862	2.17692	0.57587	3.74531	2.36379	0.669072
P31689	DnaJ homolog subfamily A member 1 OS=Homo sapiens OX=9606 GN=DNAJA1 PE=1 SV=2	DNAJA1	44.868	19.6	11	4	4	4	1	2	2	1	4	1	3	3	3	3	4	2	3	3	3	3	4	2	3	3	3	3	4	2	5452200	7700100	7893700	7174500	6592300	7805800	0.685366	0.816812	1.16976	1.73378	0.526826	4.25322	2.43787	0.851102
P31930	Cytochrome b-c1 complex subunit 1, mitochondrial OS=Homo sapiens OX=9606 GN=UQCRC1 PE=1 SV=3	UQCRC1	52.645	11.5	7	3	3	3	0	3	1	1	2	0	2	3	3	2	3	3	2	3	3	2	3	3	2	3	3	2	3	3	3385900	3549300	2922100	3046500	4990400	2602500	0.884995	0.782859	0.9378	1.53181	0.829241	2.94853	2.03772	0.104658
P31943	Heterogeneous nuclear ribonucleoprotein H OS=Homo sapiens OX=9606 GN=HNRNPH1 PE=1 SV=4	HNRNPH1	49.229	42.3	85	14	9	14	13	15	14	15	16	12	13	14	14	13	13	12	8	9	9	8	8	7	13	14	14	13	13	12	35345000	42614000	39373000	38750000	48903000	33353000	0.794484	0.88321	1.43324	1.67382	0.69883	3.24968	1.80728	0.40959
P31944	Caspase-14 OS=Homo sapiens OX=9606 GN=CASP14 PE=1 SV=2	CASP14	27.679	19.8	5	4	4	4	1	0	0	0	0	4	2	2	2	0	2	4	2	2	2	0	2	4	2	2	2	0	2	4	3014900	2416400	2875000	0	2002300	18327000	0.4741	0.317911	0.52842		0.198459	12.3852	14.2949	0.0884436
P32119	Peroxiredoxin-2 OS=Homo sapiens OX=9606 GN=PRDX2 PE=1 SV=5	PRDX2	21.892	53.5	36	8	7	7	6	6	8	6	5	5	8	7	8	7	7	8	7	6	7	6	6	7	7	6	7	6	6	7	29433000	42375000	34220000	33038000	34839000	25139000	0.79222	0.962466	1.85788	1.78796	0.596137	2.93294	1.47182	0.363563
P32969	60S ribosomal protein L9 OS=Homo sapiens OX=9606 GN=RPL9 PE=1 SV=1	RPL9	21.863	65.6	46	11	11	11	10	9	6	7	7	7	10	11	10	10	10	10	10	11	10	10	10	10	10	11	10	10	10	10	99322000	46057000	82581000	86082000	58775000	65191000	1.21483	0.475377	1.19727	2.2328	0.45725	3.45625	2.12861	0.293437
P33176	Kinesin-1 heavy chain OS=Homo sapiens OX=9606 GN=KIF5B PE=1 SV=1	KIF5B	109.68	7.2	10	5	5	5	1	3	1	1	3	1	1	4	2	3	5	2	1	4	2	3	5	2	1	4	2	3	5	2	0	3030700	1979900	2223900	3828100	1984600		0.875123	0.798654	1.46232	0.832749	2.94356	2.08655	0.212225
P33316	Deoxyuridine 5'-triphosphate nucleotidohydrolase, mitochondrial OS=Homo sapiens OX=9606 GN=DUT PE=1 SV=4	DUT	26.563	36.1	39	7	7	7	4	7	8	5	9	6	6	7	7	7	7	6	6	7	7	7	7	6	6	7	7	7	7	6	17897000	32099000	28611000	30957000	28737000	28570000	0.574579	0.869632	1.82845	1.99869	0.586529	3.97584	2.00481	0.40986
P33991	DNA replication licensing factor MCM4 OS=Homo sapiens OX=9606 GN=MCM4 PE=1 SV=5	MCM4	96.557	17.8	26	10	10	10	3	5	6	4	6	2	7	8	9	6	9	5	7	8	9	6	9	5	7	8	9	6	9	5	5237300	5648000	6107400	6262400	5768500	4529300	0.836234	0.7618	1.14958	1.92148	0.585547	3.13473	2.05333	0.841394
P33992	DNA replication licensing factor MCM5 OS=Homo sapiens OX=9606 GN=MCM5 PE=1 SV=5	MCM5	82.285	44.4	102	25	25	25	14	19	16	12	24	17	20	23	20	20	25	21	20	23	20	20	25	21	20	23	20	20	25	21	30441000	43066000	35067000	39972000	46855000	33320000	0.71323	0.851242	0.968293	1.79918	0.697716	3.38297	2.32152	0.270612
P33993	DNA replication licensing factor MCM7 OS=Homo sapiens OX=9606 GN=MCM7 PE=1 SV=4	MCM7	81.307	44.6	136	27	27	27	24	26	23	19	24	20	24	26	24	23	24	22	24	26	24	23	24	22	24	26	24	23	24	22	45803000	46319000	54553000	50271000	42445000	39714000	0.879177	0.75268	1.23443	1.85428	0.51795	3.34266	1.99383	0.547621
P34949	Mannose-6-phosphate isomerase OS=Homo sapiens OX=9606 GN=MPI PE=1 SV=2	MPI	46.655	6.4	1	1	1	1	0	0	0	0	1	0	0	0	0	0	1	0	0	0	0	0	1	0	0	0	0	0	1	0	0	0	0	0	0	0
P35080	Profilin-2 OS=Homo sapiens OX=9606 GN=PFN2 PE=1 SV=3	PFN2	15.046	20	8	2	2	2	0	1	2	2	2	1	1	2	2	2	2	2	1	2	2	2	2	2	1	2	2	2	2	2	0	11582000	14806000	14543000	16789000	13276000		0.61461	1.97581	1.75738	0.67118	3.61869	1.55631	0.894144
P35237	Serpin B6 OS=Homo sapiens OX=9606 GN=SERPINB6 PE=1 SV=3	SERPINB6	42.621	14.4	5	4	4	4	0	3	1	0	1	0	2	4	2	3	3	2	2	4	2	3	3	2	2	4	2	3	3	2	0	7385000	15819000	13065000	11907000	0		0.46212	1.38252	1.86129	0.561189		1.31325	0.761582
P35249	Replication factor C subunit 4 OS=Homo sapiens OX=9606 GN=RFC4 PE=1 SV=2	RFC4	39.681	31.4	25	8	8	8	4	6	5	4	5	1	6	7	6	7	6	6	6	7	6	7	6	6	6	7	6	7	6	6	6149700	6612400	7235800	7528800	7078300	5508100	0.82133	0.745242	1.13924	1.93226	0.6996	3.18876	2.15116	0.976805
P35250	Replication factor C subunit 2 OS=Homo sapiens OX=9606 GN=RFC2 PE=1 SV=3	RFC2	39.157	10.2	3	2	2	2	0	2	0	0	1	0	2	2	2	1	2	2	2	2	2	1	2	2	2	2	2	1	2	2	3199900	4659100	3561200	0	3953200	3015700	0.776864	0.95452	1.19221		0.6115	3.17355	1.94198	0.601798
P35268	60S ribosomal protein L22 OS=Homo sapiens OX=9606 GN=RPL22 PE=1 SV=2	RPL22	14.787	39.1	13	3	3	3	2	2	2	2	2	3	3	3	3	3	3	3	3	3	3	3	3	3	3	3	3	3	3	3	18709000	26313000	21193000	20728000	22275000	16897000	0.794756	0.943253	1.6133	1.69263	0.61562	3.1113	1.61714	0.309984
P35520	Cystathionine beta-synthase OS=Homo sapiens OX=9606 GN=CBS PE=1 SV=2	CBS	60.586	27.2	20	8	8	8	1	6	1	4	5	3	4	7	5	5	8	6	4	7	5	5	8	6	4	7	5	5	8	6	5680100	8419400	9787800	8128500	8909500	5550300	0.654759	0.818995	1.3369	1.8574	0.652916	2.77326	1.87984	0.643161
P35579	Myosin-9 OS=Homo sapiens OX=9606 GN=MYH9 PE=1 SV=4	MYH9	226.53	3.6	1	5	1	1	0	0	1	0	0	0	4	5	4	5	3	4	0	1	1	1	0	0	0	1	1	1	0	0	0	0	0	0	0	0
P35580	Myosin-10 OS=Homo sapiens OX=9606 GN=MYH10 PE=1 SV=3	MYH10	229	9.8	33	13	9	13	9	1	7	7	3	6	12	8	11	12	10	11	8	4	8	8	7	7	12	8	11	12	10	11	7513300	3158800	5569300	5040700	3423000	6596200	1.28593	0.456231	1.12375	1.65788	0.372455	4.89362	2.41597	0.338871
P35606	Coatomer subunit beta' OS=Homo sapiens OX=9606 GN=COPB2 PE=1 SV=2	COPB2	102.49	23.4	32	12	12	12	3	9	5	5	7	3	7	10	9	11	10	6	7	10	9	11	10	6	7	10	9	11	10	6	8807800	13763000	13169000	11620000	9757700	7661400	0.728424	0.96515	1.28396	1.84678	0.5133	2.74646	1.71502	0.43364
P35637	RNA-binding protein FUS OS=Homo sapiens OX=9606 GN=FUS PE=1 SV=1	FUS	53.425	9.9	13	3	3	3	0	3	2	3	4	1	1	2	2	2	3	2	1	2	2	2	3	2	1	2	2	2	3	2	0	15105000	7235900	13242000	16805000	6847000		0.96697	0.64296	1.91787	0.8529	2.23687	2.07365	0.261825
P35813	Protein phosphatase 1A OS=Homo sapiens OX=9606 GN=PPM1A PE=1 SV=1	PPM1A	42.447	4.7	2	1	1	1	0	1	1	0	0	0	1	1	1	0	1	0	1	1	1	0	1	0	1	1	1	0	1	0	0	0	0	0	0	0
P35998	26S proteasome regulatory subunit 7 OS=Homo sapiens OX=9606 GN=PSMC2 PE=1 SV=3	PSMC2	48.633	15	8	4	4	4	1	3	1	1	2	0	2	3	2	3	3	3	2	3	2	3	3	3	2	3	2	3	3	3	2858400	3443600	2802400	2957100	3233300	3193900	0.82826	0.84237	0.957277	1.64659	0.595619	4.11568	2.41937	0.120305
P36405	ADP-ribosylation factor-like protein 3 OS=Homo sapiens OX=9606 GN=ARL3 PE=1 SV=2	ARL3	20.455	18.7	7	2	2	2	2	2	1	1	0	1	2	2	2	1	1	2	2	2	2	1	1	2	2	2	2	1	1	2	4311200	3743000	3835900	0	0	1964200	1.11145	0.81427	1.16575			2.19487	2.12993
P36507	Dual specificity mitogen-activated protein kinase kinase 2 OS=Homo sapiens OX=9606 GN=MAP2K2 PE=1 SV=1	MAP2K2	44.424	12.2	2	2	2	2	0	1	1	0	0	0	2	2	2	2	2	2	2	2	2	2	2	2	2	2	2	2	2	2	0	0	0	0	0	0
P36542	ATP synthase subunit gamma, mitochondrial OS=Homo sapiens OX=9606 GN=ATP5F1C PE=1 SV=1	ATP5F1C	32.996	41.9	46	10	10	10	11	8	10	5	6	6	9	9	10	9	9	8	9	9	10	9	9	8	9	9	10	9	9	8	76452000	49438000	65964000	70609000	56447000	58385000	1.8557	0.592385	1.1418	1.92666	0.59552	3.59352	1.70359	0.480906
P36578	60S ribosomal protein L4 OS=Homo sapiens OX=9606 GN=RPL4 PE=1 SV=5	RPL4	47.697	26.7	27	8	8	8	3	6	5	4	5	4	6	8	7	7	8	7	6	8	7	7	8	7	6	8	7	7	8	7	10008000	8857300	9679800	9171700	9511000	9510600	0.944976	0.75747	1.77465	1.66417	0.57924	3.89251	1.76467	0.313169
P36639	Oxidized purine nucleoside triphosphate hydrolase OS=Homo sapiens OX=9606 GN=NUDT1 PE=1 SV=4	NUDT1	17.951	8.3	1	1	1	1	0	0	0	0	0	1	0	0	0	0	0	1	0	0	0	0	0	1	0	0	0	0	0	1	0	0	0	0	0	0
P36776	Lon protease homolog, mitochondrial OS=Homo sapiens OX=9606 GN=LONP1 PE=1 SV=2	LONP1	106.49	9.9	7	7	7	7	0	2	0	1	4	0	3	4	3	4	6	3	3	4	3	4	6	3	3	4	3	4	6	3	2472300	3178400	0	3876600	5087500	0	0.64182	0.655465		1.8259	0.7945		2.01991	0.801517
P36873	Serine/threonine-protein phosphatase PP1-gamma catalytic subunit OS=Homo sapiens OX=9606 GN=PPP1CC PE=1 SV=1	PPP1CC	36.983	32.2	4	8	1	1	0	1	1	1	1	0	7	8	6	6	7	6	1	1	1	1	1	1	1	1	1	1	1	1	0	0	0	0	0	0
P36969	Phospholipid hydroperoxide glutathione peroxidase OS=Homo sapiens OX=9606 GN=GPX4 PE=1 SV=3	GPX4	22.174	34	21	6	6	6	2	3	2	4	5	5	4	5	4	4	5	5	4	5	4	4	5	5	4	5	4	4	5	5	14515000	16041000	19038000	22602000	19598000	18676000	0.7392	0.656465	1.8846	2.16339	0.64222	3.9259	2.05212	0.525538
P37108	Signal recognition particle 14 kDa protein OS=Homo sapiens OX=9606 GN=SRP14 PE=1 SV=2	SRP14	14.57	36	22	5	5	5	3	4	4	3	4	4	4	5	4	4	5	4	4	5	4	4	5	4	4	5	4	4	5	4	26437000	64817000	46664000	46223000	61252000	43158000	0.4984	1.15526	1.21347	1.64915	0.722981	3.47326	2.03876	0.287099
P38117	Electron transfer flavoprotein subunit beta OS=Homo sapiens OX=9606 GN=ETFB PE=1 SV=3	ETFB	27.843	36.1	23	7	7	7	1	6	3	5	5	3	6	7	5	7	7	6	6	7	5	7	7	6	6	7	5	7	7	6	4648200	8000700	6784400	8287800	10476000	6881800	0.55241	0.82379	0.95499	1.89274	0.79151	3.54593	2.67253	0.240356
P38646	Stress-70 protein, mitochondrial OS=Homo sapiens OX=9606 GN=HSPA9 PE=1 SV=2	HSPA9	73.68	33.9	59	17	17	17	8	12	6	9	15	9	13	14	11	14	16	15	13	14	11	14	16	15	13	14	11	14	16	15	18263000	19105000	21087000	23364000	23825000	21563000	0.769151	0.678986	1.4693	1.89871	0.637898	3.93638	2.21873	0.601981
P38919	Eukaryotic initiation factor 4A-III OS=Homo sapiens OX=9606 GN=EIF4A3 PE=1 SV=4	EIF4A3	46.871	58.4	94	20	18	20	15	16	14	13	22	14	19	20	20	20	20	18	17	18	18	18	18	16	19	20	20	20	20	18	62230000	60348000	72525000	56358000	48411000	48046000	0.958238	0.784171	1.31651	1.66765	0.47391	3.26857	1.76864	0.403753
P39019	40S ribosomal protein S19 OS=Homo sapiens OX=9606 GN=RPS19 PE=1 SV=2	RPS19	16.06	21.4	11	3	3	3	1	3	2	2	2	1	2	3	2	2	3	3	2	3	2	2	3	3	2	3	2	2	3	3	10865000	9607600	10127000	0	8787200	12013000	0.94378	0.7421	1.36937		0.485218	4.52284	2.45875	0.535826
P39023	60S ribosomal protein L3 OS=Homo sapiens OX=9606 GN=RPL3 PE=1 SV=2	RPL3	46.108	26.3	26	7	7	7	2	5	4	4	8	3	5	7	7	6	7	4	5	7	7	6	7	4	5	7	7	6	7	4	26628000	23883000	18584000	18916000	19393000	15742000	1.15843	0.876785	0.95388	1.58137	0.536357	2.96851	1.7016	0.435239
P39210	Protein Mpv17 OS=Homo sapiens OX=9606 GN=MPV17 PE=1 SV=1	MPV17	19.733	13.1	1	1	1	1	0	0	0	0	1	0	1	1	1	1	1	1	1	1	1	1	1	1	1	1	1	1	1	1	0	0	0	0	0	0
P39748	Flap endonuclease 1 OS=Homo sapiens OX=9606 GN=FEN1 PE=1 SV=1	FEN1	42.592	8.2	5	2	2	2	0	2	1	1	1	0	2	2	2	1	1	1	2	2	2	1	1	1	2	2	2	1	1	1	9894600	6805100	9723200	0	0	0	1.386	0.582169	1.16217
P40429	60S ribosomal protein L13a OS=Homo sapiens OX=9606 GN=RPL13A PE=1 SV=2	RPL13A	23.577	16.7	12	3	3	3	2	2	1	1	2	4	2	2	2	2	3	3	2	2	2	2	3	3	2	2	2	2	3	3	8160200	5521700	7910100	8552000	5339000	7270300	1.22543	0.583886	1.16849	2.5932	0.425323	3.94895	2.3398	0.325112
P40616	ADP-ribosylation factor-like protein 1 OS=Homo sapiens OX=9606 GN=ARL1 PE=1 SV=1	ARL1	20.417	12.2	5	2	2	2	1	2	0	0	1	1	2	2	1	0	2	1	2	2	1	0	2	1	2	2	1	0	2	1	8338000	6031400	0	0	7142300	0	1.38263	0.633779			0.56549		0.560888
P40763	Signal transducer and activator of transcription 3 OS=Homo sapiens OX=9606 GN=STAT3 PE=1 SV=2	STAT3	88.067	1.9	0	1	1	1	0	0	0	0	0	0	1	1	1	1	1	0	1	1	1	1	1	0	1	1	1	1	1	0	0	0	0	0	0	0
P40937	Replication factor C subunit 5 OS=Homo sapiens OX=9606 GN=RFC5 PE=1 SV=1	RFC5	38.496	26.5	16	6	6	6	1	4	3	3	5	0	4	4	4	5	5	4	4	4	4	5	5	4	4	4	4	5	5	4	3931600	6305300	6241400	6220100	5376400	5175800	0.633461	0.857296	1.18549	1.92586	0.5578	3.61474	2.27872	0.777951
P40938	Replication factor C subunit 3 OS=Homo sapiens OX=9606 GN=RFC3 PE=1 SV=2	RFC3	40.556	31.5	31	8	8	8	5	8	5	3	6	4	7	8	6	6	6	6	7	8	6	6	6	6	7	8	6	6	6	6	13410000	11611000	11566000	11932000	11741000	11080000	1.739	0.73582	1.23915	1.72189	0.56533	3.66666	1.6031	0.773594
P40939	Trifunctional enzyme subunit alpha, mitochondrial OS=Homo sapiens OX=9606 GN=HADHA PE=1 SV=2	HADHA	82.999	21.4	35	10	10	10	4	6	8	7	7	3	8	9	10	9	9	7	8	9	10	9	9	7	8	9	10	9	9	7	6967800	7551700	7686600	8484600	6594000	5463300	0.873233	0.798644	1.13562	2.43344	0.525366	2.96783	2.111	0.770226
P41091	Eukaryotic translation initiation factor 2 subunit 3 OS=Homo sapiens OX=9606 GN=EIF2S3 PE=1 SV=3	EIF2S3	51.109	22	27	7	7	7	3	5	6	4	4	5	5	6	7	7	7	7	5	6	7	7	7	7	5	6	7	7	7	7	6814400	5225900	7559300	5905600	5609100	5080500	1.863	0.652739	1.31914	1.67975	0.52788	3.25956	1.42565	0.798309
P41223	Protein BUD31 homolog OS=Homo sapiens OX=9606 GN=BUD31 PE=1 SV=2	BUD31	17	12.5	10	2	2	2	2	3	1	1	2	1	1	2	1	2	2	2	1	2	1	2	2	2	1	2	1	2	2	2	6625100	2376600	1470500	1837200	2492400	3486000	1.9482	0.587516	0.57829	1.34238	0.464179	4.42654	2.00164	0.400169
P41250	Glycine--tRNA ligase OS=Homo sapiens OX=9606 GN=GARS1 PE=1 SV=3	GARS1	83.165	18.4	21	11	11	11	2	6	4	2	5	2	6	10	8	8	9	5	6	10	8	8	9	5	6	10	8	8	9	5	8507300	12486000	11215000	11803000	11201000	7756700	0.723795	0.89644	1.12483	1.92978	0.65842	2.86548	1.98672	0.822687
P41252	Isoleucine--tRNA ligase, cytoplasmic OS=Homo sapiens OX=9606 GN=IARS1 PE=1 SV=2	IARS1	144.5	4.4	3	3	3	3	0	2	0	0	1	0	0	3	1	1	2	0	0	3	1	1	2	0	0	3	1	1	2	0	0	2373700	0	0	2006900	0		0.816574			0.52116		0.638228
P42167	Lamina-associated polypeptide 2, isoforms beta/gamma OS=Homo sapiens OX=9606 GN=TMPO PE=1 SV=2	TMPO	50.67	33.5	36	9	9	9	6	7	4	5	9	5	9	9	9	9	9	7	9	9	9	9	9	7	9	9	9	9	9	7	9359400	15569000	13055000	14461000	17465000	11388000	0.616768	0.865782	1.14177	1.83125	0.73168	3.2529	2.21613	0.95764
P42677	40S ribosomal protein S27 OS=Homo sapiens OX=9606 GN=RPS27 PE=1 SV=3	RPS27	9.461	40.5	23	5	3	5	3	5	4	3	5	3	5	5	5	4	4	4	3	3	3	2	3	2	5	5	5	4	4	4	36697000	34976000	31770000	49300000	38642000	41124000	0.845554	0.6873	0.862961	2.1829	0.56642	4.17282	2.88926	0.0291387
P42704	Leucine-rich PPR motif-containing protein, mitochondrial OS=Homo sapiens OX=9606 GN=LRPPRC PE=1 SV=3	LRPPRC	157.9	21.7	57	21	21	21	7	13	9	9	13	6	15	19	19	19	19	17	15	19	19	19	19	17	15	19	19	19	19	17	6881100	11326000	9218000	9687800	10719000	7464300	0.666673	0.925989	1.52823	1.83664	0.66219	3.13468	1.80509	0.402366
P43246	DNA mismatch repair protein Msh2 OS=Homo sapiens OX=9606 GN=MSH2 PE=1 SV=1	MSH2	104.74	4.5	3	3	3	3	0	1	1	1	0	0	2	2	3	3	3	2	2	2	3	3	3	2	2	2	3	3	3	2	0	1610600	3274000	2161300	0	0		0.51679	1.46732	1.57897			1.59161
P43487	Ran-specific GTPase-activating protein OS=Homo sapiens OX=9606 GN=RANBP1 PE=1 SV=1	RANBP1	23.31	48.8	37	5	5	5	3	6	8	5	7	8	5	5	5	5	5	5	5	5	5	5	5	5	5	5	5	5	5	5	25486000	43320000	69935000	54692000	29970000	56221000	0.48829	0.7388	1.57955	2.1368	0.36541	4.66899	2.55508	0.543225
P43490	Nicotinamide phosphoribosyltransferase OS=Homo sapiens OX=9606 GN=NAMPT PE=1 SV=1	NAMPT	55.52	7.3	4	2	2	2	0	1	1	0	2	0	1	2	2	2	2	2	1	2	2	2	2	2	1	2	2	2	2	2	0	3468100	3261200	3350700	2609100	3544200		0.84874	1.57312	1.77815	0.456175	4.22525	1.77813	0.530689
P43897	Elongation factor Ts, mitochondrial OS=Homo sapiens OX=9606 GN=TSFM PE=1 SV=2	TSFM	35.39	12.3	9	2	2	2	2	2	1	2	2	0	2	2	1	2	2	1	2	2	1	2	2	1	2	2	1	2	2	1	6362200	9850000	0	8661100	9424200	0	0.662528	0.86558		1.73318	0.62397		1.54253	0.26913
P45880	Voltage-dependent anion-selective channel protein 2 OS=Homo sapiens OX=9606 GN=VDAC2 PE=1 SV=2	VDAC2	31.566	27.9	22	6	6	6	2	5	4	2	5	4	6	6	6	6	6	6	6	6	6	6	6	6	6	6	6	6	6	6	9985000	9905800	11254000	10480000	8458400	7370800	0.93161	0.77946	1.23788	1.87788	0.51415	2.97916	1.82139	0.431809
P45973	Chromobox protein homolog 5 OS=Homo sapiens OX=9606 GN=CBX5 PE=1 SV=1	CBX5	22.225	45.5	20	7	7	7	0	8	4	1	6	1	6	7	6	6	7	4	6	7	6	6	7	4	6	7	6	6	7	4	8575400	13334000	13015000	10190000	13665000	9185900	0.675954	0.886947	1.2943	1.54352	0.684781	3.13858	1.87837	0.546095
P46013	Proliferation marker protein Ki-67 OS=Homo sapiens OX=9606 GN=MKI67 PE=1 SV=2	MKI67	358.69	1.6	7	3	3	3	0	3	1	0	3	0	2	3	3	2	3	1	2	3	3	2	3	1	2	3	3	2	3	1	1796700	2577200	1438300	1825700	3527800	0	0.718387	0.869572	0.677948	1.42774	0.896739		1.53877	0.839861
P46109	Crk-like protein OS=Homo sapiens OX=9606 GN=CRKL PE=1 SV=1	CRKL	33.777	13.9	4	2	2	2	0	1	0	2	1	0	1	2	2	2	2	2	1	2	2	2	2	2	1	2	2	2	2	2	0	6226800	6385100	5386800	6800500	5069700		0.785397	1.12574	1.54723	0.64624	3.28459	1.91093	0.733291
P46459	Vesicle-fusing ATPase OS=Homo sapiens OX=9606 GN=NSF PE=1 SV=3	NSF	82.593	2.8	4	2	2	2	1	0	0	0	2	1	2	2	2	2	2	2	2	2	2	2	2	2	2	2	2	2	2	2	4063100	3799500	4462100	3452900	4482100	4277800	0.88711	0.737	1.14848	1.44874	0.622129	4.48453	2.36436	0.713949
P46776	60S ribosomal protein L27a OS=Homo sapiens OX=9606 GN=RPL27A PE=1 SV=2	RPL27A	16.561	34.5	12	6	6	6	2	1	3	2	2	2	5	6	6	4	6	5	5	6	6	4	6	5	5	6	6	4	6	5	65171000	73527000	77355000	98016000	70860000	93608000	0.72967	0.694634	1.299	2.18664	0.5433	4.54252	2.67045	0.75919
P46778	60S ribosomal protein L21 OS=Homo sapiens OX=9606 GN=RPL21 PE=1 SV=2	RPL21	18.565	27.5	24	4	4	4	5	4	3	4	5	3	4	3	3	4	4	4	4	3	3	4	4	4	4	3	3	4	4	4	42574000	42239000	39256000	51391000	30593000	43999000	0.912147	0.763674	0.991493	2.11584	0.416697	4.86123	2.77199	0.351463
P46779	60S ribosomal protein L28 OS=Homo sapiens OX=9606 GN=RPL28 PE=1 SV=3	RPL28	15.747	29.2	12	4	4	4	3	2	1	1	1	4	4	3	3	3	3	4	4	3	3	3	3	4	4	3	3	3	3	4	22063000	14006000	17174000	18166000	15075000	23341000	1.76251	0.576551	0.98767	1.7288	0.46754	4.93534	2.14375	0.417187
P46781	40S ribosomal protein S9 OS=Homo sapiens OX=9606 GN=RPS9 PE=1 SV=3	RPS9	22.591	20.1	15	4	4	4	3	2	3	2	3	2	4	4	4	4	4	4	4	4	4	4	4	4	4	4	4	4	4	4	14207000	7016200	9518200	10332000	7169200	11684000	1.2786	0.52936	1.3111	1.77497	0.47455	4.52763	2.17282	0.447938
P46782	40S ribosomal protein S5 OS=Homo sapiens OX=9606 GN=RPS5 PE=1 SV=4	RPS5	22.876	55.4	62	14	14	14	11	11	7	8	14	11	12	12	10	9	14	10	12	12	10	9	14	10	12	12	10	9	14	10	76348000	99720000	59497000	92326000	105370000	99707000	0.767444	0.845874	0.753	1.7834	0.673356	4.34434	2.87413	0.042927
P46783	40S ribosomal protein S10 OS=Homo sapiens OX=9606 GN=RPS10 PE=1 SV=1	RPS10	18.898	38.2	20	6	6	6	3	3	3	3	4	4	5	5	4	5	6	6	5	5	4	5	6	6	5	5	4	5	6	6	28023000	26064000	27942000	30661000	26920000	42197000	0.825761	0.64812	0.97646	1.73626	0.5436	5.38977	3.13003	0.319457
P46821	Microtubule-associated protein 1B OS=Homo sapiens OX=9606 GN=MAP1B PE=1 SV=2	MAP1B	270.63	4	7	5	5	5	3	0	0	0	0	4	4	4	0	2	2	5	4	4	0	2	2	5	4	4	0	2	2	5	3073200	1127900	0	1293300	1389800	6861500	0.998144	0.39134		0.87192	0.286968	9.65984	5.19077	0.501758
P47755	F-actin-capping protein subunit alpha-2 OS=Homo sapiens OX=9606 GN=CAPZA2 PE=1 SV=3	CAPZA2	32.949	35.7	12	7	5	5	1	3	1	1	5	1	5	5	4	5	7	4	4	4	3	4	5	3	4	4	3	4	5	3	4024300	5055000	5980600	5914200	4925000	4349400	0.712749	0.755513	1.24869	2.12881	0.554538	3.33964	2.21682	0.77973
P47756	F-actin-capping protein subunit beta OS=Homo sapiens OX=9606 GN=CAPZB PE=1 SV=4	CAPZB	31.35	36.1	24	7	7	7	2	6	3	4	7	2	4	7	5	5	7	3	4	7	5	5	7	3	4	7	5	5	7	3	7322600	13126000	8680000	10543000	10165000	8655900	0.6768	1.14511	0.93723	1.85562	0.591884	3.43646	2.13254	0.608641
P47897	Glutamine--tRNA ligase OS=Homo sapiens OX=9606 GN=QARS1 PE=1 SV=1	QARS1	87.798	3.9	2	2	2	2	0	1	0	0	1	0	0	2	1	1	2	0	0	2	1	1	2	0	0	2	1	1	2	0	0	3068300	0	0	2276700	0		0.86575			0.483577		0.558564
P47914	60S ribosomal protein L29 OS=Homo sapiens OX=9606 GN=RPL29 PE=1 SV=2	RPL29	17.752	14.5	5	2	2	2	0	1	1	1	2	0	2	2	2	2	2	2	2	2	2	2	2	2	2	2	2	2	2	2	12594000	15130000	11378000	13229000	16780000	14601000	0.85983	0.81711	0.85844	1.62691	0.68276	4.5365	2.70026	0.0151262
P47985	Cytochrome b-c1 complex subunit Rieske, mitochondrial OS=Homo sapiens OX=9606 GN=UQCRFS1 PE=1 SV=2	UQCRFS1	29.668	22.3	14	4	4	4	2	3	3	3	2	1	3	4	2	3	4	3	3	4	2	3	4	3	3	4	2	3	4	3	5315000	5640900	5837800	6310800	5442100	3550300	0.887137	0.79453	1.14868	2.24171	0.577474	2.56863	1.90359	0.69839
P48047	ATP synthase subunit O, mitochondrial OS=Homo sapiens OX=9606 GN=ATP5PO PE=1 SV=1	ATP5PO	23.277	40.8	25	6	6	6	3	5	4	5	4	4	5	6	5	5	6	5	5	6	5	5	6	5	5	6	5	5	6	5	31645000	51365000	45235000	50166000	53148000	40923000	0.622182	0.852225	1.48457	1.89538	0.664321	3.48761	2.04372	0.533928
P48507	Glutamate--cysteine ligase regulatory subunit OS=Homo sapiens OX=9606 GN=GCLM PE=1 SV=1	GCLM	30.727	9.5	2	2	2	2	1	0	1	0	0	0	2	1	1	1	1	1	2	1	1	1	1	1	2	1	1	1	1	1	0	0	0	0	0	0
P48643	T-complex protein 1 subunit epsilon OS=Homo sapiens OX=9606 GN=CCT5 PE=1 SV=1	CCT5	59.67	19.4	12	7	7	7	1	5	3	1	2	0	5	7	4	4	5	2	5	7	4	4	5	2	5	7	4	4	5	2	4497200	6858000	5347900	7419400	7661500	0	0.631688	0.812891	0.885538	2.2649	0.684153		1.89844	0.201222
P48681	Nestin OS=Homo sapiens OX=9606 GN=NES PE=1 SV=2	NES	177.44	1.1	0	1	1	1	0	0	0	0	0	0	0	1	0	0	0	0	0	1	0	0	0	0	0	1	0	0	0	0	0	0	0	0	0	0
P48735	Isocitrate dehydrogenase [NADP], mitochondrial OS=Homo sapiens OX=9606 GN=IDH2 PE=1 SV=2	IDH2	50.909	29.6	56	12	12	12	7	14	10	8	13	4	10	12	10	11	12	10	10	12	10	11	12	10	10	12	10	11	12	10	18411000	22473000	20020000	19545000	21078000	18202000	0.823813	0.848567	1.5636	1.68591	0.599596	3.53359	1.79825	0.320754
P49207	60S ribosomal protein L34 OS=Homo sapiens OX=9606 GN=RPL34 PE=1 SV=3	RPL34	13.293	6.8	6	1	1	1	1	1	1	1	1	1	1	1	1	1	1	1	1	1	1	1	1	1	1	1	1	1	1	1	0	0	0	0	0	0
P49247	Ribose-5-phosphate isomerase OS=Homo sapiens OX=9606 GN=RPIA PE=1 SV=3	RPIA	33.269	12.9	5	3	3	3	0	0	0	1	3	1	0	2	1	3	3	3	0	2	1	3	3	3	0	2	1	3	3	3	0	4334900	0	9859900	14702000	5216300		0.382993		1.98374	0.978573	2.36728	4.63855
P49321	Nuclear autoantigenic sperm protein OS=Homo sapiens OX=9606 GN=NASP PE=1 SV=2	NASP	85.237	2	1	1	1	1	0	1	0	0	0	0	1	1	1	1	1	1	1	1	1	1	1	1	1	1	1	1	1	1	0	0	0	0	0	0
P49327	Fatty acid synthase OS=Homo sapiens OX=9606 GN=FASN PE=1 SV=3	FASN	273.42	4.9	6	6	6	6	0	3	1	1	1	0	3	5	5	4	6	3	3	5	5	4	6	3	3	5	5	4	6	3	3943400	4031800	4092900	2985200	4056100	0	0.921283	0.794869	1.12724	1.3425	0.62434		1.03758	0.701778
P49368	T-complex protein 1 subunit gamma OS=Homo sapiens OX=9606 GN=CCT3 PE=1 SV=4	CCT3	60.533	42.6	65	17	17	17	8	14	12	10	12	9	15	16	16	14	14	14	15	16	16	14	14	14	15	16	16	14	14	14	13928000	16964000	16821000	17383000	18052000	15365000	0.757435	0.77852	1.78381	1.81659	0.62411	3.62191	1.82622	0.395402
P49411	Elongation factor Tu, mitochondrial OS=Homo sapiens OX=9606 GN=TUFM PE=1 SV=2	TUFM	49.541	61.9	121	23	23	23	15	30	20	19	22	15	16	22	19	20	22	19	16	22	19	20	22	19	16	22	19	20	22	19	42108000	62180000	57351000	50645000	55431000	44952000	0.721494	0.89969	1.15844	1.66756	0.6389	3.33861	2.03088	0.690865
P49419	Alpha-aminoadipic semialdehyde dehydrogenase OS=Homo sapiens OX=9606 GN=ALDH7A1 PE=1 SV=5	ALDH7A1	58.486	14.8	8	5	5	5	0	3	0	2	3	0	3	5	4	3	5	4	3	5	4	3	5	4	3	5	4	3	5	4	0	3735700	3466600	3753500	4090200	3198000		0.771428	1.38	1.76565	0.636315	3.39216	1.79544	0.879926
P49458	Signal recognition particle 9 kDa protein OS=Homo sapiens OX=9606 GN=SRP9 PE=1 SV=2	SRP9	10.112	33.7	6	3	3	3	0	2	1	1	1	1	2	3	2	3	2	3	2	3	2	3	2	3	2	3	2	3	2	3	0	52202000	42391000	37253000	38729000	35772000		0.95387	1.8126	1.54884	0.53274	3.35477	1.31006	0.53364
P49757	Protein numb homolog OS=Homo sapiens OX=9606 GN=NUMB PE=1 SV=2	NUMB	70.803	5.4	6	2	2	2	1	3	0	1	1	0	2	2	2	1	2	1	2	2	2	1	2	1	2	2	2	1	2	1	2538900	2477300	2498300	2747700	2584300	0	0.882328	0.72653	1.23511	1.83497	0.5796		1.27352	0.709143
P49773	Adenosine 5'-monophosphoramidase HINT1 OS=Homo sapiens OX=9606 GN=HINT1 PE=1 SV=2	HINT1	13.802	67.5	24	7	7	7	4	5	3	3	5	4	6	7	7	6	7	6	6	7	7	6	7	6	6	7	7	6	7	6	25237000	51553000	51711000	42991000	47505000	44647000	0.512826	0.88417	1.23874	1.67875	0.613692	3.93254	2.36177	0.657492
P49790	Nuclear pore complex protein Nup153 OS=Homo sapiens OX=9606 GN=NUP153 PE=1 SV=2	NUP153	153.94	3	4	3	3	3	0	1	0	0	3	0	0	3	3	2	3	0	0	3	3	2	3	0	0	3	3	2	3	0	0	1872100	1506100	1808200	2320100	0		0.751666	0.844771	1.65327	0.7179		1.48529	0.269992
P49821	NADH dehydrogenase [ubiquinone] flavoprotein 1, mitochondrial OS=Homo sapiens OX=9606 GN=NDUFV1 PE=1 SV=4	NDUFV1	50.817	14.9	7	4	4	4	0	3	1	1	1	1	1	4	1	2	2	2	1	4	1	2	2	2	1	4	1	2	2	2	0	3807900	0	3263200	2899800	0		0.863268		1.68463	0.49526		1.26258
P49915	GMP synthase [glutamine-hydrolyzing] OS=Homo sapiens OX=9606 GN=GMPS PE=1 SV=1	GMPS	76.715	41.8	75	19	19	19	10	17	12	10	14	12	18	19	15	15	16	16	18	19	15	15	16	16	18	19	15	15	16	16	25079000	20648000	27672000	25772000	22276000	24271000	0.92234	0.6464	1.19934	1.82793	0.52659	3.86789	2.24792	0.560823
P49916	DNA ligase 3 OS=Homo sapiens OX=9606 GN=LIG3 PE=1 SV=2	LIG3	112.91	4.2	6	4	4	4	0	3	0	0	3	0	2	3	1	2	4	2	2	3	1	2	4	2	2	3	1	2	4	2	6854400	5992800	0	6107100	5762200	7059600	0.96325	0.71514		1.64884	0.514678	4.2993	2.56707	0.419906
P50150	Guanine nucleotide-binding protein G(I)/G(S)/G(O) subunit gamma-4 OS=Homo sapiens OX=9606 GN=GNG4 PE=1 SV=1	GNG4	8.3887	21.3	1	1	1	1	0	1	0	0	0	0	0	1	0	1	1	0	0	1	0	1	1	0	0	1	0	1	1	0	0	0	0	0	0	0
P50213	Isocitrate dehydrogenase [NAD] subunit alpha, mitochondrial OS=Homo sapiens OX=9606 GN=IDH3A PE=1 SV=1	IDH3A	39.591	3.3	2	1	1	1	0	0	1	0	0	1	1	1	1	1	1	1	1	1	1	1	1	1	1	1	1	1	1	1	0	0	0	0	0	0
P50336	Protoporphyrinogen oxidase OS=Homo sapiens OX=9606 GN=PPOX PE=1 SV=1	PPOX	50.765	4.4	3	2	2	2	0	0	1	1	1	0	1	2	2	2	2	0	1	2	2	2	2	0	1	2	2	2	2	0	0	0	2788500	3520600	3411700	0			0.95842	1.86428	0.597679		1.28438
P50402	Emerin OS=Homo sapiens OX=9606 GN=EMD PE=1 SV=1	EMD	28.994	10.6	3	2	2	2	0	0	0	1	1	1	0	1	2	2	2	1	0	1	2	2	2	1	0	1	2	2	2	1	0	0	0	1935400	3040400	0				1.33479	0.69377
P50416	Carnitine O-palmitoyltransferase 1, liver isoform OS=Homo sapiens OX=9606 GN=CPT1A PE=1 SV=2	CPT1A	88.367	16.7	38	10	10	10	5	10	6	8	6	3	9	10	7	10	10	9	9	10	7	10	10	9	9	10	7	10	10	9	7305000	7173200	6355200	7353700	9378100	6528800	0.887546	0.735458	0.91257	1.71693	0.724377	3.43837	2.31887	0.0531313
P50452	Serpin B8 OS=Homo sapiens OX=9606 GN=SERPINB8 PE=1 SV=2	SERPINB8	42.766	2.7	0	1	1	1	0	0	0	0	0	0	0	0	1	0	0	0	0	0	1	0	0	0	0	0	1	0	0	0	0	0	0	0	0	0
P50454	Serpin H1 OS=Homo sapiens OX=9606 GN=SERPINH1 PE=1 SV=2	SERPINH1	46.44	7.7	5	2	2	2	1	1	0	1	2	0	2	2	2	2	2	2	2	2	2	2	2	2	2	2	2	2	2	2	2482000	3340200	3112000	3063700	3341200	2830200	0.731836	0.831111	1.81722	1.73594	0.626316	3.61724	1.76899	0.363355
P50479	PDZ and LIM domain protein 4 OS=Homo sapiens OX=9606 GN=PDLIM4 PE=1 SV=2	PDLIM4	35.398	12.4	1	2	2	2	0	1	0	0	0	0	0	2	1	1	1	0	0	2	1	1	1	0	0	2	1	1	1	0	0	0	0	0	0	0
P50914	60S ribosomal protein L14 OS=Homo sapiens OX=9606 GN=RPL14 PE=1 SV=4	RPL14	23.432	11.2	2	2	2	2	1	1	0	0	0	0	1	2	2	1	0	2	1	2	2	1	0	2	1	2	2	1	0	2	0	0	0	0	0	0
P50990	T-complex protein 1 subunit theta OS=Homo sapiens OX=9606 GN=CCT8 PE=1 SV=4	CCT8	59.62	6	4	3	3	3	0	1	0	0	2	1	1	3	3	3	3	2	1	3	3	3	3	2	1	3	3	3	3	2	0	3161000	2802000	2709200	3368800	2697800		0.8799	1.549	1.57697	0.648726	3.54214	1.58311	0.522142
P50991	T-complex protein 1 subunit delta OS=Homo sapiens OX=9606 GN=CCT4 PE=1 SV=4	CCT4	57.924	22.1	25	7	7	7	4	7	2	4	4	4	7	7	6	6	6	5	7	7	6	6	6	5	7	7	6	6	6	5	5678200	5776000	8347100	8028000	5372600	4885700	0.798689	0.685596	1.38495	2.16995	0.4843	2.97886	1.96328	0.539579
P51114	Fragile X mental retardation syndrome-related protein 1 OS=Homo sapiens OX=9606 GN=FXR1 PE=1 SV=3	FXR1	69.72	14.7	15	5	5	5	2	4	1	1	5	2	4	4	4	5	5	4	4	4	4	5	5	4	4	4	4	5	5	4	6267900	10418000	7859600	7020400	9993500	4612200	0.727273	1.28	1.7577	1.56535	0.737177	2.31971	1.2277	0.770276
P51153	Ras-related protein Rab-13 OS=Homo sapiens OX=9606 GN=RAB13 PE=1 SV=1	RAB13	22.774	23.2	11	4	4	4	0	4	2	1	3	1	3	4	4	3	4	2	3	4	4	3	4	2	3	4	4	3	4	2	7322100	6103300	8711500	7803600	6421100	0	0.8994	0.632361	1.2695	1.84118	0.5124		1.26028	0.658773
P51553	Isocitrate dehydrogenase [NAD] subunit gamma, mitochondrial OS=Homo sapiens OX=9606 GN=IDH3G PE=1 SV=1	IDH3G	42.794	13.7	11	2	2	2	1	2	2	2	2	2	2	2	2	2	2	2	2	2	2	2	2	2	2	2	2	2	2	2	4578100	4585100	6204800	7598700	6429900	4881500	0.715515	0.64724	1.14327	2.28217	0.638876	3.371	2.51077	0.83402
P51570	Galactokinase OS=Homo sapiens OX=9606 GN=GALK1 PE=1 SV=1	GALK1	42.272	13	9	4	4	4	0	3	2	1	2	1	4	4	3	2	2	3	4	4	3	2	2	3	4	4	3	2	2	3	4490400	4867600	4596800	4740300	3791000	3996600	0.98392	0.83955	1.96244	1.84276	0.487552	3.54513	1.55192	0.379866
P51610	Host cell factor 1 OS=Homo sapiens OX=9606 GN=HCFC1 PE=1 SV=2	HCFC1	208.73	2	12	3	3	3	1	2	2	3	3	1	3	3	3	3	3	3	3	3	3	3	3	3	3	3	3	3	3	3	4448400	5581300	3686400	5785600	5451900	5445900	0.783949	0.8329	0.765861	1.95933	0.61817	4.1685	2.83123	0.0203672
P51991	Heterogeneous nuclear ribonucleoprotein A3 OS=Homo sapiens OX=9606 GN=HNRNPA3 PE=1 SV=2	HNRNPA3	39.594	9.3	5	3	3	3	0	4	0	0	1	0	1	3	2	2	2	1	1	3	2	2	2	1	1	3	2	2	2	1	0	4492400	4704300	4929700	4646600	0		0.721237	1.5576	1.82276	0.5624		1.04666	0.918313
P52272	Heterogeneous nuclear ribonucleoprotein M OS=Homo sapiens OX=9606 GN=HNRNPM PE=1 SV=3	HNRNPM	77.515	43	100	26	26	26	13	19	17	15	24	12	22	25	24	21	25	22	22	25	24	21	25	22	22	25	24	21	25	22	85182000	105490000	84219000	99261000	133270000	97679000	0.754172	0.788148	0.87914	1.68879	0.75125	3.74863	2.55576	0.0804974
P52306	Rap1 GTPase-GDP dissociation stimulator 1 OS=Homo sapiens OX=9606 GN=RAP1GDS1 PE=1 SV=3	RAP1GDS1	66.316	35.1	26	15	15	15	8	13	5	0	0	0	12	15	11	1	1	0	12	15	11	1	1	0	12	15	11	1	1	0	19978000	26190000	28500000	0	0	0	0.7167	0.792858	1.25298
P52434	DNA-directed RNA polymerases I, II, and III subunit RPABC3 OS=Homo sapiens OX=9606 GN=POLR2H PE=1 SV=4	POLR2H	17.143	8.7	1	1	1	1	0	0	0	0	0	1	0	0	0	0	0	1	0	0	0	0	0	1	0	0	0	0	0	1	0	0	0	0	0	0
P52564	Dual specificity mitogen-activated protein kinase kinase 6 OS=Homo sapiens OX=9606 GN=MAP2K6 PE=1 SV=1	MAP2K6	37.492	13.2	3	3	3	3	0	1	0	0	2	0	1	1	1	1	3	0	1	1	1	1	3	0	1	1	1	1	3	0	0	0	0	0	0	0
P52597	Heterogeneous nuclear ribonucleoprotein F OS=Homo sapiens OX=9606 GN=HNRNPF PE=1 SV=3	HNRNPF	45.671	24.6	29	7	5	5	5	4	5	4	6	5	7	6	6	7	7	7	5	4	4	5	5	5	5	4	4	5	5	5	6516300	5878500	6260800	5413300	6790100	6626400	0.931299	0.78972	1.54828	1.48677	0.61694	4.1514	1.91329	0.310867
P52701	DNA mismatch repair protein Msh6 OS=Homo sapiens OX=9606 GN=MSH6 PE=1 SV=2	MSH6	152.78	4.1	7	4	4	4	1	3	0	0	2	1	4	4	2	4	4	2	4	4	2	4	4	2	4	4	2	4	4	2	2072400	2450500	0	1898100	0	1548200	0.928791	0.926773		1.63473		3.761	2.90787	0.00205126
P52735	Guanine nucleotide exchange factor VAV2 OS=Homo sapiens OX=9606 GN=VAV2 PE=1 SV=2	VAV2	101.29	5	5	3	3	3	0	1	2	0	2	0	0	3	3	0	2	1	0	3	3	0	2	1	0	3	3	0	2	1	0	2461700	3080500	0	2568500	0		0.68675	1.19935		0.539287		0.571853
P52907	F-actin-capping protein subunit alpha-1 OS=Homo sapiens OX=9606 GN=CAPZA1 PE=1 SV=3	CAPZA1	32.922	38.5	24	8	6	8	2	6	3	4	4	5	6	6	6	6	7	6	5	5	5	5	5	5	6	6	6	6	7	6	9127600	13650000	13332000	11002000	13353000	13297000	0.662944	0.836618	1.14158	1.53556	0.616563	4.18623	2.39985	0.913342
P52943	Cysteine-rich protein 2 OS=Homo sapiens OX=9606 GN=CRIP2 PE=1 SV=1	CRIP2	22.492	77.4	76	15	15	15	10	17	12	9	19	9	11	14	12	11	15	9	11	14	12	11	15	9	11	14	12	11	15	9	92992000	237250000	164460000	164550000	246470000	149860000	0.471959	1.1616	0.983971	1.64839	0.795245	3.2968	2.19307	0.486343
P53041	Serine/threonine-protein phosphatase 5 OS=Homo sapiens OX=9606 GN=PPP5C PE=1 SV=1	PPP5C	56.878	9	3	3	3	3	0	1	0	0	2	0	2	2	2	1	3	2	2	2	2	1	3	2	2	2	2	1	3	2	0	2769000	0	0	2740600	0		0.757367			0.56472		0.745636
P53384	Cytosolic Fe-S cluster assembly factor NUBP1 OS=Homo sapiens OX=9606 GN=NUBP1 PE=1 SV=2	NUBP1	34.534	5.6	5	1	1	1	0	1	1	1	1	1	0	1	1	1	1	1	0	1	1	1	1	1	0	1	1	1	1	1	0	0	0	0	0	0
P53582	Methionine aminopeptidase 1 OS=Homo sapiens OX=9606 GN=METAP1 PE=1 SV=2	METAP1	43.215	19.2	8	4	4	4	0	3	1	0	3	1	4	4	3	2	3	2	4	4	3	2	3	2	4	4	3	2	3	2	5909500	7167300	5946000	5006600	7644500	5509700	0.851432	0.871423	1.9921	1.38617	0.728	3.44927	1.49758	0.266349
P53597	Succinate--CoA ligase [ADP/GDP-forming] subunit alpha, mitochondrial OS=Homo sapiens OX=9606 GN=SUCLG1 PE=1 SV=4	SUCLG1	36.249	12.4	15	3	3	3	2	3	3	2	2	3	3	3	3	3	3	3	3	3	3	3	3	3	3	3	3	3	3	3	9360600	7622600	6665600	11794000	11769000	11468000	0.85465	0.587272	0.71746	2.69181	0.68393	4.53835	3.66498	0.125811
P53618	Coatomer subunit beta OS=Homo sapiens OX=9606 GN=COPB1 PE=1 SV=3	COPB1	107.14	9.8	7	6	6	6	0	5	1	1	0	0	2	6	3	4	4	1	2	6	3	4	4	1	2	6	3	4	4	1	0	4601000	3587200	3070800	2866000	0		0.981742	1.69276	1.49299	0.4678		0.733142	0.441915
P53621	Coatomer subunit alpha OS=Homo sapiens OX=9606 GN=COPA PE=1 SV=2	COPA	138.34	42.9	140	35	35	35	17	28	24	25	27	19	27	31	27	32	33	29	27	31	27	32	33	29	27	31	27	32	33	29	26036000	21334000	27276000	23986000	20549000	16959000	1.24563	0.78453	1.26534	1.81384	0.51484	2.89277	1.58441	0.71218
P54136	Arginine--tRNA ligase, cytoplasmic OS=Homo sapiens OX=9606 GN=RARS1 PE=1 SV=2	RARS1	75.378	8.2	10	4	4	4	1	2	1	2	4	0	4	4	3	3	4	2	4	4	3	3	4	2	4	4	3	3	4	2	2690600	2973300	2627000	3100000	2764500	2297800	0.87691	0.816983	1.8379	1.93971	0.572263	3.24313	1.62951	0.261406
P54577	Tyrosine--tRNA ligase, cytoplasmic OS=Homo sapiens OX=9606 GN=YARS1 PE=1 SV=4	YARS1	59.143	33.3	51	15	15	15	4	9	5	12	12	9	8	13	10	15	14	14	8	13	10	15	14	14	8	13	10	15	14	14	7968300	7607300	8840100	14963000	14665000	13097000	0.635814	0.512235	0.831544	2.29434	0.743918	4.52986	3.82307	0.249437
P54652	Heat shock-related 70 kDa protein 2 OS=Homo sapiens OX=9606 GN=HSPA2 PE=1 SV=1	HSPA2	70.02	16	7	10	3	3	1	1	1	1	2	1	8	9	6	6	10	6	2	2	1	2	3	2	2	2	1	2	3	2	2259000	2105600	0	2510700	4322400	1889900	0.77594	0.66121		1.64588	0.937374	2.79445	2.49462	0.901958
P55001	Microfibrillar-associated protein 2 OS=Homo sapiens OX=9606 GN=MFAP2 PE=1 SV=1	MFAP2	20.825	5.5	9	1	1	1	2	2	1	1	1	2	1	1	1	1	1	1	1	1	1	1	1	1	1	1	1	1	1	1	5244600	2753800	4884700	4800000	2309300	4170100	1.16284	0.515247	1.27676	2.4515	0.325512	4.7779	2.55678	0.324345
P55036	26S proteasome non-ATPase regulatory subunit 4 OS=Homo sapiens OX=9606 GN=PSMD4 PE=1 SV=1	PSMD4	40.736	34.2	48	10	10	10	8	10	8	5	10	7	8	9	10	10	10	8	8	9	10	10	10	8	8	9	10	10	10	8	26216000	34229000	30762000	30978000	28213000	23636000	0.8717	0.88917	1.11633	1.83254	0.552134	3.15383	1.92496	0.684904
P55060	Exportin-2 OS=Homo sapiens OX=9606 GN=CSE1L PE=1 SV=3	CSE1L	110.42	4.7	5	3	3	3	0	1	1	0	2	1	2	3	1	2	3	2	2	3	1	2	3	2	2	3	1	2	3	2	0	2242400	0	0	2033700	2362000		0.763597			0.521726	4.13148	3.0469
P55084	Trifunctional enzyme subunit beta, mitochondrial OS=Homo sapiens OX=9606 GN=HADHB PE=1 SV=3	HADHB	51.294	18.6	9	6	6	6	1	3	0	2	3	0	4	5	4	6	6	2	4	5	4	6	6	2	4	5	4	6	6	2	6722700	3820800	4428000	5886200	5137500	4839400	1.16834	0.56197	0.96949	1.96527	0.56747	3.64462	2.28808	0.510551
P55265	Double-stranded RNA-specific adenosine deaminase OS=Homo sapiens OX=9606 GN=ADAR PE=1 SV=4	ADAR	136.06	11.5	25	10	10	10	1	5	2	4	9	4	7	7	6	7	8	6	7	7	6	7	8	6	7	7	6	7	8	6	4659600	6449600	5819800	5070900	7774200	6296400	0.69265	0.88361	1.1899	1.4473	0.73462	4.53585	2.42855	0.714221
P55769	NHP2-like protein 1 OS=Homo sapiens OX=9606 GN=SNU13 PE=1 SV=3	SNU13	14.173	24.2	12	3	3	3	2	2	1	2	3	2	3	2	3	3	3	3	3	2	3	3	3	3	3	2	3	3	3	3	11657000	9214400	16781000	15757000	12908000	13171000	0.785658	0.52469	1.3333	2.4777	0.55376	3.84782	2.60219	0.758676
P55786	Puromycin-sensitive aminopeptidase OS=Homo sapiens OX=9606 GN=NPEPPS PE=1 SV=2	NPEPPS	103.28	6.2	6	5	5	5	0	3	0	1	1	1	4	5	4	4	3	3	4	5	4	4	3	3	4	5	4	4	3	3	2688200	2921500	2991300	2886500	3092800	2270400	0.854661	0.783814	1.12113	1.76352	0.625119	3.12884	1.99937	0.885259
P55795	Heterogeneous nuclear ribonucleoprotein H2 OS=Homo sapiens OX=9606 GN=HNRNPH2 PE=1 SV=1	HNRNPH2	49.263	23.8	14	7	3	3	3	2	1	3	3	2	6	7	6	7	7	6	2	3	2	3	3	2	2	3	2	3	3	2	22164000	16088000	22903000	26490000	22688000	14809000	0.948845	0.581198	1.15586	2.17924	0.617479	2.7483	2.06449	0.59958
P56134	ATP synthase subunit f, mitochondrial OS=Homo sapiens OX=9606 GN=ATP5MF PE=1 SV=3	ATP5MF	10.918	41.5	9	3	3	3	0	2	1	0	4	2	1	2	2	1	3	2	1	2	2	1	3	2	1	2	2	1	3	2	0	26473000	16052000	0	13796000	14593000		1.12513	0.95359		0.441732	3.18581	1.74508	0.720169
P56192	Methionine--tRNA ligase, cytoplasmic OS=Homo sapiens OX=9606 GN=MARS1 PE=1 SV=2	MARS1	101.11	6.2	7	4	4	4	0	2	1	0	4	0	1	3	2	2	4	1	1	3	2	2	4	1	1	3	2	2	4	1	0	2884500	2923600	3406900	2570500	0		0.73766	1.44462	1.98419	0.495231		1.13616	0.935972
P56270	Myc-associated zinc finger protein OS=Homo sapiens OX=9606 GN=MAZ PE=1 SV=1	MAZ	48.607	9.4	8	3	3	3	2	0	2	3	1	0	3	3	3	3	2	1	3	3	3	3	2	1	3	3	3	3	2	1	7439000	10614000	7177500	11543000	10311000	0	0.75352	0.849268	0.82284	2.13223	0.621542		1.70292	0.0663296
P56537	Eukaryotic translation initiation factor 6 OS=Homo sapiens OX=9606 GN=EIF6 PE=1 SV=1	EIF6	26.599	21.2	7	3	3	3	0	2	0	1	3	1	2	3	2	2	3	2	2	3	2	2	3	2	2	3	2	2	3	2	5185200	4482500	4852200	4688300	2811100	4870400	1.337	0.753631	1.13964	1.79496	0.35657	4.2683	1.9874	0.575323
P56545	C-terminal-binding protein 2 OS=Homo sapiens OX=9606 GN=CTBP2 PE=1 SV=1	CTBP2	48.944	24.3	10	7	5	5	1	3	1	2	2	1	5	7	4	6	6	6	3	5	2	4	4	4	3	5	2	4	4	4	25049000	24231000	0	32146000	22106000	27013000	0.856642	0.699286		2.11257	0.48615	4.4335	3.01309	0.0679575
P56937	3-keto-steroid reductase/17-beta-hydroxysteroid dehydrogenase 7 OS=Homo sapiens OX=9606 GN=HSD17B7 PE=1 SV=1	HSD17B7	38.206	6.2	3	1	1	1	1	0	1	1	0	0	1	0	1	1	0	0	1	0	1	1	0	0	1	0	1	1	0	0	0	0	0	0	0	0
P57721	Poly(rC)-binding protein 3 OS=Homo sapiens OX=9606 GN=PCBP3 PE=1 SV=2	PCBP3	39.465	19.7	7	5	2	2	1	2	1	0	2	1	5	5	5	5	5	5	2	2	2	2	2	2	2	2	2	2	2	2	17406000	16267000	21016000	18517000	18393000	16540000	0.862317	0.6864	1.22739	1.76284	0.579295	3.55183	2.12311	0.64989
P57723	Poly(rC)-binding protein 4 OS=Homo sapiens OX=9606 GN=PCBP4 PE=2 SV=1	PCBP4	41.481	5.7	0	1	1	1	0	0	0	0	0	0	1	0	1	0	1	1	1	0	1	0	1	1	1	0	1	0	1	1	0	0	0	0	0	0
P60059	Protein transport protein Sec61 subunit gamma OS=Homo sapiens OX=9606 GN=SEC61G PE=1 SV=1	SEC61G	7.7412	17.6	2	1	1	1	0	1	0	0	1	0	1	1	0	0	1	1	1	1	0	0	1	1	1	1	0	0	1	1	0	0	0	0	0	0
P60468	Protein transport protein Sec61 subunit beta OS=Homo sapiens OX=9606 GN=SEC61B PE=1 SV=2	SEC61B	9.9743	27.1	7	2	2	2	1	2	1	1	2	0	2	2	2	2	2	2	2	2	2	2	2	2	2	2	2	2	2	2	12307000	16319000	11657000	12532000	20138000	13931000	0.758862	0.849138	0.847346	1.48493	0.789416	3.72342	2.44274	0.0860947
P60602	Reactive oxygen species modulator 1 OS=Homo sapiens OX=9606 GN=ROMO1 PE=1 SV=1	ROMO1	8.1828	21.5	6	1	1	1	1	1	1	1	1	1	1	1	1	1	1	1	1	1	1	1	1	1	1	1	1	1	1	1	0	0	0	0	0	0
P60660	Myosin light polypeptide 6 OS=Homo sapiens OX=9606 GN=MYL6 PE=1 SV=2	MYL6	16.93	23.8	12	3	3	3	2	2	2	2	2	2	3	3	3	3	3	2	3	3	3	3	3	2	3	3	3	3	3	2	6354900	5543500	10370000	9937900	4644900	11821000	0.699485	0.51496	1.34559	2.1232	0.32531	5.63991	3.1595	0.75987
P60709	Actin, cytoplasmic 1 OS=Homo sapiens OX=9606 GN=ACTB PE=1 SV=1	ACTB	41.736	70.7	0	25	1	1	0	0	0	0	0	0	24	25	24	24	25	19	1	1	1	1	1	1	1	1	1	1	1	1	0	0	0	0	0	0
P60842	Eukaryotic initiation factor 4A-I OS=Homo sapiens OX=9606 GN=EIF4A1 PE=1 SV=1	EIF4A1	46.153	36.5	60	12	10	10	10	11	12	9	11	7	12	12	12	10	12	11	10	10	10	8	10	9	10	10	10	8	10	9	22151000	20900000	29135000	21995000	16629000	16452000	0.932491	0.742459	1.44587	1.77938	0.44538	3.259	1.75715	0.343179
P60866	40S ribosomal protein S20 OS=Homo sapiens OX=9606 GN=RPS20 PE=1 SV=1	RPS20	13.373	58.8	71	10	10	10	10	17	12	9	16	7	7	10	6	6	10	4	7	10	6	6	10	4	7	10	6	6	10	4	832650000	1233900000	1568400000	812410000	1537400000	1040300000	0.634984	0.79463	1.415	1.19558	0.74536	3.43886	1.89122	0.545105
P60880	Synaptosomal-associated protein 25 OS=Homo sapiens OX=9606 GN=SNAP25 PE=1 SV=1	SNAP25	23.315	18.4	6	3	3	3	0	1	2	1	2	0	0	1	3	1	2	2	0	1	3	1	2	2	0	1	3	1	2	2	0	0	2194500	0	1904800	2487000			1.52151		0.49251	4.38433	1.60263
P60891	Ribose-phosphate pyrophosphokinase 1 OS=Homo sapiens OX=9606 GN=PRPS1 PE=1 SV=2	PRPS1	34.834	34.3	21	7	2	7	3	3	4	4	4	3	4	6	5	4	5	4	1	1	1	1	2	1	4	6	5	4	5	4	48010000	37347000	81260000	48183000	42861000	26968000	0.93655	0.5932	1.8366	1.74277	0.512876	2.2231	1.33045	0.338682
P60953	Cell division control protein 42 homolog OS=Homo sapiens OX=9606 GN=CDC42 PE=1 SV=2	CDC42	21.258	20.4	3	3	2	2	0	2	0	1	0	0	2	3	2	2	1	1	1	2	1	1	0	0	1	2	1	1	0	0	0	0	0	0	0	0
P60981	Destrin OS=Homo sapiens OX=9606 GN=DSTN PE=1 SV=3	DSTN	18.506	70.9	43	13	11	11	5	10	8	7	8	5	10	13	13	12	13	11	8	11	11	10	11	9	8	11	11	10	11	9	64174000	81527000	67673000	82455000	63931000	50057000	0.838918	0.899366	1.42892	2.71346	0.531313	2.83644	1.92006	0.318442
P62837	Ubiquitin-conjugating enzyme E2 D2 OS=Homo sapiens OX=9606 GN=UBE2D2 PE=1 SV=1	UBE2D2	16.735	28.6	2	2	2	2	0	0	1	0	1	0	1	2	2	1	1	0	1	2	2	1	1	0	1	2	2	1	1	0	0	0	0	0	0	0
P61081	NEDD8-conjugating enzyme Ubc12 OS=Homo sapiens OX=9606 GN=UBE2M PE=1 SV=1	UBE2M	20.9	8.7	2	1	1	1	0	1	0	0	1	0	0	1	0	0	1	1	0	1	0	0	1	1	0	1	0	0	1	1	0	0	0	0	0	0
P61160	Actin-related protein 2 OS=Homo sapiens OX=9606 GN=ACTR2 PE=1 SV=1	ACTR2	44.76	5.8	2	2	2	2	0	0	0	1	1	0	0	0	0	1	2	0	0	0	0	1	2	0	0	0	0	1	2	0	0	0	0	0	0	0
P84077	ADP-ribosylation factor 1 OS=Homo sapiens OX=9606 GN=ARF1 PE=1 SV=2	ARF1	20.697	54.7	12	8	3	3	3	3	1	2	2	1	8	8	8	7	8	6	3	3	3	2	3	1	3	3	3	2	3	1	30665000	37257000	44469000	35431000	33265000	0	0.7565	0.775111	1.29242	1.67857	0.521372		1.16852	0.718703
P61221	ATP-binding cassette sub-family E member 1 OS=Homo sapiens OX=9606 GN=ABCE1 PE=1 SV=1	ABCE1	67.314	2	3	1	1	1	1	1	0	0	1	0	1	1	1	0	1	0	1	1	1	0	1	0	1	1	1	0	1	0	0	0	0	0	0	0
P61247	40S ribosomal protein S3a OS=Homo sapiens OX=9606 GN=RPS3A PE=1 SV=2	RPS3A	29.945	43.9	51	11	11	11	7	11	8	7	10	8	11	11	10	10	11	10	11	11	10	10	11	10	11	11	10	10	11	10	75556000	51401000	59034000	79024000	56726000	86038000	0.992646	0.569864	0.91436	1.99577	0.473791	4.89964	2.97521	0.367779
P61254	60S ribosomal protein L26 OS=Homo sapiens OX=9606 GN=RPL26 PE=1 SV=1	RPL26	17.258	11	9	2	2	2	2	1	2	2	1	1	2	2	2	2	1	2	2	2	2	2	1	2	2	2	2	2	1	2	16751000	8756200	11391000	0	0	18462000	1.8692	0.47677	0.866337			5.16284	4.82162
P61313	60S ribosomal protein L15 OS=Homo sapiens OX=9606 GN=RPL15 PE=1 SV=2	RPL15	24.146	4.4	5	1	1	1	1	1	1	0	1	1	1	1	1	1	1	1	1	1	1	1	1	1	1	1	1	1	1	1	0	0	0	0	0	0
P61513	60S ribosomal protein L37a OS=Homo sapiens OX=9606 GN=RPL37A PE=1 SV=2	RPL37A	10.275	42.4	7	3	3	3	1	1	1	1	1	2	3	3	3	3	3	3	3	3	3	3	3	3	3	3	3	3	3	3	14760000	6105300	4202400	5082800	4817800	17585000	1.54654	0.52529	0.5523	0.9957	0.312232	7.77366	3.4608	0.423301
P61586	Transforming protein RhoA OS=Homo sapiens OX=9606 GN=RHOA PE=1 SV=1	RHOA	21.768	60.6	1	8	2	2	0	0	0	0	0	1	6	7	6	4	5	5	1	1	1	1	1	1	1	1	1	1	1	1	0	0	0	0	0	0
P61626	Lysozyme C OS=Homo sapiens OX=9606 GN=LYZ PE=1 SV=1	LYZ	16.537	18.9	1	1	1	1	0	0	0	0	0	1	0	0	0	0	0	1	0	0	0	0	0	1	0	0	0	0	0	1	0	0	0	0	0	0
P61758	Prefoldin subunit 3 OS=Homo sapiens OX=9606 GN=VBP1 PE=1 SV=4	VBP1	22.626	14.7	3	2	2	2	0	1	0	1	1	0	1	1	1	1	2	1	1	1	1	1	2	1	1	1	1	1	2	1	0	0	0	0	0	0
P61964	WD repeat-containing protein 5 OS=Homo sapiens OX=9606 GN=WDR5 PE=1 SV=1	WDR5	36.588	7.8	2	2	2	2	0	0	0	0	2	0	0	0	0	0	2	0	0	0	0	0	2	0	0	0	0	0	2	0	0	0	0	0	0	0
P61978	Heterogeneous nuclear ribonucleoprotein K OS=Homo sapiens OX=9606 GN=HNRNPK PE=1 SV=1	HNRNPK	50.976	43.4	72	13	13	13	11	15	10	11	16	9	12	12	12	12	13	10	12	12	12	12	13	10	12	12	12	12	13	10	16199000	20373000	19242000	19038000	21164000	15374000	0.77998	0.826863	1.9982	1.75955	0.647114	3.2585	1.57145	0.320456
P61981	14-3-3 protein gamma OS=Homo sapiens OX=9606 GN=YWHAG PE=1 SV=2	YWHAG	28.302	21.1	8	5	3	3	1	3	1	2	1	0	4	5	5	5	5	4	2	3	3	3	3	2	2	3	3	3	3	2	3673700	4202300	4386000	4578600	4135100	3750300	0.795976	0.768348	1.12286	1.96359	0.569588	3.52218	2.25342	0.997298
P62081	40S ribosomal protein S7 OS=Homo sapiens OX=9606 GN=RPS7 PE=1 SV=1	RPS7	22.127	29.9	10	4	4	4	1	2	2	2	2	1	3	3	3	4	3	3	3	3	3	4	3	3	3	3	3	4	3	3	25381000	30582000	27985000	27663000	26264000	15517000	0.886454	0.91338	1.15222	1.85662	0.58316	2.34911	1.62222	0.48546
P62136	Serine/threonine-protein phosphatase PP1-alpha catalytic subunit OS=Homo sapiens OX=9606 GN=PPP1CA PE=1 SV=1	PPP1CA	37.512	42.1	33	9	2	9	5	7	5	5	7	4	7	8	6	7	8	6	1	1	1	2	2	1	7	8	6	7	8	6	39310000	45896000	46724000	47582000	39391000	41911000	0.87463	0.795552	1.13142	1.87818	0.514393	3.73168	2.18598	0.768483
P62191	26S proteasome regulatory subunit 4 OS=Homo sapiens OX=9606 GN=PSMC1 PE=1 SV=1	PSMC1	49.184	4.8	2	1	1	1	1	0	0	1	0	0	1	1	1	1	1	0	1	1	1	1	1	0	1	1	1	1	1	0	0	0	0	0	0	0
P62195	26S proteasome regulatory subunit 8 OS=Homo sapiens OX=9606 GN=PSMC5 PE=1 SV=1	PSMC5	45.626	24.9	22	7	7	7	2	6	4	4	5	1	4	7	6	5	6	3	4	7	6	5	6	3	4	7	6	5	6	3	4588900	8287900	7299600	6046700	7611000	5926900	0.61834	0.94235	1.15946	1.56562	0.651949	3.46154	2.08779	0.574138
P62241	40S ribosomal protein S8 OS=Homo sapiens OX=9606 GN=RPS8 PE=1 SV=2	RPS8	24.205	41.3	20	7	7	7	1	5	3	3	4	4	5	7	4	5	7	5	5	7	4	5	7	5	5	7	4	5	7	5	16922000	17814000	16202000	15042000	14587000	15553000	0.943167	0.837862	1.64557	1.61181	0.51687	3.75755	1.71781	0.262665
P62244	40S ribosomal protein S15a OS=Homo sapiens OX=9606 GN=RPS15A PE=1 SV=2	RPS15A	14.839	67.7	45	9	9	9	7	8	8	8	6	8	9	9	8	8	9	7	9	9	8	8	9	7	9	9	8	8	9	7	475790000	308130000	450170000	515680000	330640000	449060000	1.7711	0.55718	1.12399	2.98827	0.4452	4.12263	2.18873	0.426046
P62249	40S ribosomal protein S16 OS=Homo sapiens OX=9606 GN=RPS16 PE=1 SV=2	RPS16	16.445	50.7	33	9	9	9	4	8	4	5	7	5	8	8	8	7	8	7	8	8	8	7	8	7	8	8	8	7	8	7	205720000	144810000	123730000	204750000	108880000	243250000	1.68831	0.63491	0.757829	2.44241	0.359633	5.47816	2.68746	0.432758
P62258	14-3-3 protein epsilon OS=Homo sapiens OX=9606 GN=YWHAE PE=1 SV=1	YWHAE	29.174	16.1	10	4	2	2	1	2	1	2	2	2	4	4	4	4	4	4	2	2	2	2	2	2	2	2	2	2	2	2	4171000	4046900	4312100	3977400	4074900	6104000	0.837341	0.685581	1.254	1.53439	0.5265	5.3116	2.65492	0.612719
P62263	40S ribosomal protein S14 OS=Homo sapiens OX=9606 GN=RPS14 PE=1 SV=3	RPS14	16.273	68.9	74	11	11	11	11	16	10	9	19	9	10	11	10	9	11	7	10	11	10	9	11	7	10	11	10	9	11	7	250400000	218140000	235740000	281710000	236770000	233770000	0.92112	0.67781	1.22181	1.99117	0.553652	3.72776	2.22374	0.535507
P62266	40S ribosomal protein S23 OS=Homo sapiens OX=9606 GN=RPS23 PE=1 SV=3	RPS23	15.807	49	44	7	7	7	8	8	7	8	6	7	7	7	7	6	7	5	7	7	7	6	7	5	7	7	7	6	7	5	151160000	71172000	74952000	101390000	65994000	129180000	1.36368	0.541824	0.797117	1.75774	0.378494	5.51483	2.83098	0.591585
P62269	40S ribosomal protein S18 OS=Homo sapiens OX=9606 GN=RPS18 PE=1 SV=3	RPS18	17.718	59.2	39	12	12	12	6	7	5	5	9	7	11	12	10	9	10	10	11	12	10	9	10	10	11	12	10	9	10	10	394950000	207530000	236310000	287850000	243920000	385760000	1.24728	0.534198	0.849752	1.68728	0.47313	5.1497	2.77821	0.673668
P62273	40S ribosomal protein S29 OS=Homo sapiens OX=9606 GN=RPS29 PE=1 SV=2	RPS29	6.6767	19.6	10	1	1	1	1	2	1	2	3	1	1	1	1	1	1	1	1	1	1	1	1	1	1	1	1	1	1	1	8411800	54742000	17728000	21909000	78494000	26790000	0.216581	1.18939	0.53889	1.83999	1.28483	2.98987	3.14402	0.704781
P62277	40S ribosomal protein S13 OS=Homo sapiens OX=9606 GN=RPS13 PE=1 SV=2	RPS13	17.222	35.1	23	5	5	5	2	4	4	4	4	5	5	4	4	4	4	5	5	4	4	4	4	5	5	4	4	4	4	5	22756000	21848000	19098000	20009000	13216000	26468000	0.987981	0.8459	0.977472	1.66937	0.36478	4.9817	2.49554	0.180789
P62280	40S ribosomal protein S11 OS=Homo sapiens OX=9606 GN=RPS11 PE=1 SV=3	RPS11	18.431	49.4	45	8	8	8	8	7	7	7	10	6	7	7	6	6	8	5	7	7	6	6	8	5	7	7	6	6	8	5	62310000	35311000	46629000	44989000	40139000	60467000	1.15178	0.55768	1.1625	1.59796	0.471661	4.84453	2.40747	0.30968
P62304	Small nuclear ribonucleoprotein E OS=Homo sapiens OX=9606 GN=SNRPE PE=1 SV=1	SNRPE	10.803	39.1	9	2	2	2	1	2	2	1	2	1	1	2	2	1	2	1	1	2	2	1	2	1	1	2	2	1	2	1	0	16514000	19175000	0	12606000	0		0.772938	1.25377		0.44452		0.438663
P62306	Small nuclear ribonucleoprotein F OS=Homo sapiens OX=9606 GN=SNRPF PE=1 SV=1	SNRPF	9.7251	15.1	6	1	1	1	1	1	1	1	1	1	1	1	1	1	1	1	1	1	1	1	1	1	1	1	1	1	1	1	0	0	0	0	0	0
P62316	Small nuclear ribonucleoprotein Sm D2 OS=Homo sapiens OX=9606 GN=SNRPD2 PE=1 SV=1	SNRPD2	13.527	41.5	15	4	4	4	3	2	3	2	3	2	3	4	4	4	4	3	3	4	4	4	4	3	3	4	4	4	4	3	12788000	12128000	7567400	14755000	12330000	11747000	0.9666	0.768831	0.67158	2.131	0.588856	3.8251	2.71912	0.304704
P62318	Small nuclear ribonucleoprotein Sm D3 OS=Homo sapiens OX=9606 GN=SNRPD3 PE=1 SV=1	SNRPD3	13.916	40.5	21	3	3	3	3	4	3	3	5	3	3	3	3	3	3	3	3	3	3	3	3	3	3	3	3	3	3	3	11861000	14462000	14014000	20444000	15803000	15565000	0.689574	0.79516	0.96474	2.28425	0.58488	3.92245	2.77267	0.286912
P62330	ADP-ribosylation factor 6 OS=Homo sapiens OX=9606 GN=ARF6 PE=1 SV=2	ARF6	20.082	40	16	4	4	4	3	3	3	4	3	0	3	4	4	4	3	4	3	4	4	4	3	4	3	4	4	4	3	4	15859000	14417000	15082000	20706000	13210000	12580000	0.924971	0.79581	1.3699	2.32727	0.489817	3.184	1.94167	0.356186
P62333	26S proteasome regulatory subunit 10B OS=Homo sapiens OX=9606 GN=PSMC6 PE=1 SV=1	PSMC6	44.172	17.7	8	4	4	4	0	3	1	1	3	0	2	3	3	4	4	3	2	3	3	4	4	3	2	3	3	4	4	3	0	3342600	4270600	3807300	3931800	3845600		0.655955	1.1776	1.7146	0.58128	3.8764	2.24419	0.671453
P62424	60S ribosomal protein L7a OS=Homo sapiens OX=9606 GN=RPL7A PE=1 SV=2	RPL7A	29.995	10.5	6	2	2	2	2	1	1	1	1	0	2	1	1	2	1	1	2	1	1	2	1	1	2	1	1	2	1	1	11365000	0	0	10813000	0	0	0.915116			1.67312			1.82832
P62633	CCHC-type zinc finger nucleic acid binding protein OS=Homo sapiens OX=9606 GN=CNBP PE=1 SV=1	CNBP	19.463	61	69	10	10	10	10	16	9	9	16	9	7	9	8	6	10	6	7	9	8	6	10	6	7	9	8	6	10	6	34928000	82906000	62504000	71035000	83258000	42154000	0.496627	0.994757	1.47678	1.9497	0.752595	2.59832	1.78582	0.428162
P62701	40S ribosomal protein S4, X isoform OS=Homo sapiens OX=9606 GN=RPS4X PE=1 SV=2	RPS4X	29.597	55.9	79	17	17	17	11	16	13	11	16	12	13	15	14	11	17	12	13	15	14	11	17	12	13	15	14	11	17	12	121090000	85746000	104410000	143400000	94588000	118610000	0.971368	0.58449	0.987372	2.21548	0.482381	4.12425	2.68246	0.2256
P62745	Rho-related GTP-binding protein RhoB OS=Homo sapiens OX=9606 GN=RHOB PE=1 SV=1	RHOB	22.123	97.4	1081	40	38	40	168	178	196	193	192	154	38	38	38	37	37	30	36	36	36	35	35	28	38	38	38	37	37	30	34780000000	41215000000	29503000000	18099000000	54708000000	8023800000	1	1	1	1	1	1	1
P62750	60S ribosomal protein L23a OS=Homo sapiens OX=9606 GN=RPL23A PE=1 SV=1	RPL23A	17.695	15.4	12	2	2	2	1	2	2	2	2	3	2	2	2	2	2	2	2	2	2	2	2	2	2	2	2	2	2	2	9289800	6911100	6207400	10561000	7619400	16606000	0.87164	0.546281	0.685437	1.9969	0.453727	6.74236	4.37062	0.0983148
P62753	40S ribosomal protein S6 OS=Homo sapiens OX=9606 GN=RPS6 PE=1 SV=1	RPS6	28.68	25.7	23	5	5	5	3	4	4	5	5	2	5	5	5	5	4	4	5	5	5	5	4	4	5	5	5	5	4	4	57431000	52966000	84287000	67519000	52890000	70915000	0.79777	0.62334	1.37944	1.8758	0.466666	4.2662	2.35977	0.572302
P62805	Histone H4 OS=Homo sapiens OX=9606 GN=H4C1 PE=1 SV=2	H4C1	11.367	50.5	35	5	5	5	11	3	7	2	2	10	5	4	5	3	2	5	5	4	5	3	2	5	5	4	5	3	2	5	286850000	21445000	49299000	41211000	5513500	220590000	2.45917	0.155144	0.498237	0.678927	0.349	8.19726	2.96386	0.560947
P62826	GTP-binding nuclear protein Ran OS=Homo sapiens OX=9606 GN=RAN PE=1 SV=3	RAN	24.423	41.7	56	11	11	11	10	10	9	10	10	7	10	10	10	9	9	8	10	10	10	9	9	8	10	10	10	9	9	8	142590000	150470000	142840000	105290000	101000000	101530000	1.2714	0.914672	1.21298	1.45748	0.462531	3.17182	1.49802	0.813842
P62829	60S ribosomal protein L23 OS=Homo sapiens OX=9606 GN=RPL23 PE=1 SV=1	RPL23	14.865	46.4	32	5	5	5	4	7	5	5	6	5	5	5	4	3	5	3	5	5	4	3	5	3	5	5	4	3	5	3	124420000	77660000	92670000	132980000	75689000	100990000	1.12833	0.58886	0.968327	2.26567	0.426512	3.88132	2.44776	0.546661
P62834	Ras-related protein Rap-1A OS=Homo sapiens OX=9606 GN=RAP1A PE=1 SV=1	RAP1A	20.987	13.6	2	2	2	2	0	1	0	0	1	0	2	2	1	2	2	1	2	2	1	2	2	1	2	2	1	2	2	1	0	0	0	0	0	0
P62847	40S ribosomal protein S24 OS=Homo sapiens OX=9606 GN=RPS24 PE=1 SV=1	RPS24	15.423	28.6	12	3	3	3	3	3	1	2	1	2	3	3	2	3	3	3	3	3	2	3	3	3	3	3	2	3	3	3	14389000	11225000	13318000	17596000	13098000	12556000	0.9383	0.617497	1.23473	2.24261	0.542822	3.54792	2.26959	0.53527
P62851	40S ribosomal protein S25 OS=Homo sapiens OX=9606 GN=RPS25 PE=1 SV=1	RPS25	13.742	40	17	7	7	7	3	4	2	2	3	3	7	6	6	4	5	6	7	6	6	4	5	6	7	6	6	4	5	6	456790000	386850000	418320000	327940000	368210000	756460000	0.9151	0.644268	0.973244	1.24371	0.461981	6.47119	3.22864	0.16043
Q5JNZ5	Putative 40S ribosomal protein S26-like 1 OS=Homo sapiens OX=9606 GN=RPS26P11 PE=5 SV=1	RPS26P11	13.002	10.4	6	1	1	1	1	1	1	1	1	1	1	1	1	1	1	1	1	1	1	1	1	1	1	1	1	1	1	1	0	0	0	0	0	0
P62857	40S ribosomal protein S28 OS=Homo sapiens OX=9606 GN=RPS28 PE=1 SV=1	RPS28	7.8409	56.5	10	4	4	4	0	4	0	1	4	1	2	4	2	2	4	2	2	4	2	2	4	2	2	4	2	2	4	2	24446000	64526000	45763000	47893000	67174000	37365000	0.45662	1.15839	1.6453	1.71697	0.79672	3.2155	1.75725	0.369262
P62873	Guanine nucleotide-binding protein G(I)/G(S)/G(T) subunit beta-1 OS=Homo sapiens OX=9606 GN=GNB1 PE=1 SV=3	GNB1	37.377	37.4	28	9	4	9	2	7	3	2	11	3	5	7	5	5	9	5	2	4	2	2	4	2	5	7	5	5	9	5	11137000	18256000	17081000	18578000	22567000	15094000	0.58889	0.83535	1.5272	1.86285	0.74833	3.41254	2.04094	0.651471
P62879	Guanine nucleotide-binding protein G(I)/G(S)/G(T) subunit beta-2 OS=Homo sapiens OX=9606 GN=GNB2 PE=1 SV=3	GNB2	37.331	30.3	9	8	3	3	0	3	2	1	3	0	4	6	6	5	8	4	1	3	3	2	3	1	1	3	3	2	3	1	0	6942900	7681300	5771300	8807700	0		0.716546	1.17458	1.35637	0.68481		1.07935	0.836026
P62888	60S ribosomal protein L30 OS=Homo sapiens OX=9606 GN=RPL30 PE=1 SV=2	RPL30	12.784	51.3	16	4	4	4	2	2	2	3	4	3	3	3	4	4	4	4	3	3	4	4	4	4	3	3	4	4	4	4	15402000	15532000	11571000	12733000	11547000	13208000	1.31515	0.87789	0.913551	1.63872	0.491639	3.83428	1.92	0.295496
P62899	60S ribosomal protein L31 OS=Homo sapiens OX=9606 GN=RPL31 PE=1 SV=1	RPL31	14.463	18.4	3	2	2	2	1	1	0	0	0	1	1	2	1	1	2	2	1	2	1	1	2	2	1	2	1	1	2	2	0	0	0	0	0	0
P62906	60S ribosomal protein L10a OS=Homo sapiens OX=9606 GN=RPL10A PE=1 SV=2	RPL10A	24.831	32.3	35	6	6	6	6	6	6	6	6	5	5	6	6	6	6	6	5	6	6	6	6	6	5	6	6	6	6	6	18877000	27807000	18097000	19387000	26445000	13719000	0.813393	1.1114	0.919258	1.6529	0.724419	2.56235	1.73684	0.729488
P62910	60S ribosomal protein L32 OS=Homo sapiens OX=9606 GN=RPL32 PE=1 SV=2	RPL32	15.86	23	15	3	3	3	2	1	3	2	3	4	3	3	3	3	3	3	3	3	3	3	3	3	3	3	3	3	3	3	24822000	15970000	24777000	31258000	26604000	31390000	0.858929	0.466337	1.1725	2.78534	0.585257	4.78262	3.2642	0.912236
P62913	60S ribosomal protein L11 OS=Homo sapiens OX=9606 GN=RPL11 PE=1 SV=2	RPL11	20.252	56.2	36	11	11	11	3	7	6	8	8	4	8	10	10	9	10	7	8	10	10	9	10	7	8	10	10	9	10	7	219910000	149180000	171690000	217020000	163250000	221890000	1.3794	0.5981	0.948714	1.9548	0.486473	4.5836	2.40067	0.452316
P62917	60S ribosomal protein L8 OS=Homo sapiens OX=9606 GN=RPL8 PE=1 SV=2	RPL8	28.024	25.7	12	3	3	3	4	2	0	2	2	2	3	2	2	2	2	2	3	2	2	2	2	2	3	2	2	2	2	2	9548100	6307000	5669400	8470300	6844100	9797700	1.96832	0.611393	0.767758	1.86981	0.499826	4.87861	2.16529	0.393272
P62937	Peptidyl-prolyl cis-trans isomerase A OS=Homo sapiens OX=9606 GN=PPIA PE=1 SV=2	PPIA	18.012	47.9	19	5	5	5	2	2	4	4	5	2	5	5	5	5	5	5	5	5	5	5	5	5	5	5	5	5	5	5	24994000	20770000	31145000	22287000	26989000	28167000	0.86758	0.68343	1.27435	1.4865	0.59553	4.23767	2.23678	0.550322
P62979	Ubiquitin-40S ribosomal protein S27a OS=Homo sapiens OX=9606 GN=RPS27A PE=1 SV=2	RPS27A	17.965	36.5	14	4	4	4	3	3	2	2	2	2	3	4	3	3	3	3	3	4	3	3	3	3	3	4	3	3	3	3	24413000	27573000	21620000	18199000	26941000	22869000	0.923554	0.88237	0.964185	1.32312	0.647938	3.755	2.06709	0.0523919
P62993	Growth factor receptor-bound protein 2 OS=Homo sapiens OX=9606 GN=GRB2 PE=1 SV=1	GRB2	25.206	16.6	4	3	3	3	0	2	0	0	2	0	1	3	2	1	2	1	1	3	2	1	2	1	1	3	2	1	2	1	0	2109700	2190300	0	2886400	0		0.663596	0.962445		0.683982		0.841285
P62995	Transformer-2 protein homolog beta OS=Homo sapiens OX=9606 GN=TRA2B PE=1 SV=1	TRA2B	33.665	5.6	2	1	1	1	0	0	0	1	1	0	0	1	0	1	1	1	0	1	0	1	1	1	0	1	0	1	1	1	0	0	0	0	0	0
P63000	Ras-related C3 botulinum toxin substrate 1 OS=Homo sapiens OX=9606 GN=RAC1 PE=1 SV=1	RAC1	21.45	38.5	28	6	5	6	4	6	3	6	5	4	5	5	5	6	5	5	4	4	4	5	4	4	5	5	5	6	5	5	36335000	34215000	38515000	34175000	41736000	35213000	0.88456	0.72499	1.1479	1.59786	0.645572	3.7137	2.16038	0.760341
P63010	AP-2 complex subunit beta OS=Homo sapiens OX=9606 GN=AP2B1 PE=1 SV=1	AP2B1	104.55	2.2	6	1	1	1	1	1	1	1	1	1	1	1	1	1	1	1	1	1	1	1	1	1	1	1	1	1	1	1	0	0	0	0	0	0
P63092	Guanine nucleotide-binding protein G(s) subunit alpha isoforms short OS=Homo sapiens OX=9606 GN=GNAS PE=1 SV=1	GNAS	45.664	35.3	43	11	10	11	8	6	7	6	9	7	8	10	8	8	10	8	7	9	7	7	9	7	8	10	8	8	10	8	30484000	35606000	35463000	38815000	36146000	33676000	0.776981	0.765836	1.65559	1.91137	0.58573	3.72555	1.94555	0.404116
P63104	14-3-3 protein zeta/delta OS=Homo sapiens OX=9606 GN=YWHAZ PE=1 SV=1	YWHAZ	27.745	16.7	3	4	1	1	0	1	0	1	1	0	4	4	4	4	4	4	1	1	1	1	1	1	1	1	1	1	1	1	0	0	0	0	0	0
P63151	Serine/threonine-protein phosphatase 2A 55 kDa regulatory subunit B alpha isoform OS=Homo sapiens OX=9606 GN=PPP2R2A PE=1 SV=1	PPP2R2A	51.691	26	16	8	8	8	1	4	4	1	6	0	6	8	7	7	7	5	6	8	7	7	7	5	6	8	7	7	7	5	7039800	8263200	9931000	6439800	8113400	6779600	0.8995	0.82226	1.34689	1.42371	0.593411	3.38856	1.76159	0.342259
P63167	Dynein light chain 1, cytoplasmic OS=Homo sapiens OX=9606 GN=DYNLL1 PE=1 SV=1	DYNLL1	10.366	49.4	33	3	1	3	4	6	6	5	6	6	3	3	3	3	3	3	1	1	1	1	1	1	3	3	3	3	3	3	36161000	32835000	44633000	46048000	41753000	53787000	0.75969	0.581637	1.14486	1.85749	0.557195	4.8943	2.93984	0.903793
P63172	Dynein light chain Tctex-type 1 OS=Homo sapiens OX=9606 GN=DYNLT1 PE=1 SV=1	DYNLT1	12.452	24.8	5	2	2	2	0	1	3	0	0	1	2	2	2	2	2	1	2	2	2	2	2	1	2	2	2	2	2	1	3950500	4906300	6746000	5206200	4593100	0	0.69437	0.727659	1.39769	1.75831	0.513197		1.20837	0.722888
P63173	60S ribosomal protein L38 OS=Homo sapiens OX=9606 GN=RPL38 PE=1 SV=2	RPL38	8.2178	50	31	6	6	6	4	6	4	5	6	6	5	5	5	5	5	5	5	5	5	5	5	5	5	5	5	5	5	5	136070000	294640000	216010000	216400000	221140000	200320000	0.567481	1.36944	1.625	1.73429	0.586321	3.62128	1.66817	0.64683
P63208	S-phase kinase-associated protein 1 OS=Homo sapiens OX=9606 GN=SKP1 PE=1 SV=2	SKP1	18.658	7.4	3	1	1	1	1	1	1	0	0	0	1	1	1	1	1	1	1	1	1	1	1	1	1	1	1	1	1	1	0	0	0	0	0	0
P63220	40S ribosomal protein S21 OS=Homo sapiens OX=9606 GN=RPS21 PE=1 SV=1	RPS21	9.1113	65.1	18	7	7	7	3	3	2	2	5	3	4	7	6	5	7	4	4	7	6	5	7	4	4	7	6	5	7	4	15876000	41718000	33217000	45345000	71756000	36252000	0.348345	0.772443	0.859197	1.91194	1.935	3.44786	3.68427	0.0858497
P63241	Eukaryotic translation initiation factor 5A-1 OS=Homo sapiens OX=9606 GN=EIF5A PE=1 SV=2	EIF5A	16.832	51.3	28	6	6	6	5	6	4	4	7	2	5	6	4	5	6	5	5	6	4	5	6	5	5	6	4	5	6	5	12161000	21501000	25574000	19154000	19931000	14652000	0.576693	0.86417	1.42968	1.74546	0.6874	3.11766	1.93362	0.561877
P63244	Receptor of activated protein C kinase 1 OS=Homo sapiens OX=9606 GN=RACK1 PE=1 SV=3	RACK1	35.076	73.2	57	15	15	15	8	10	12	10	7	10	13	15	15	15	15	14	13	15	15	15	15	14	13	15	15	15	15	14	111570000	87864000	104820000	103910000	78014000	89507000	1.38276	0.693	1.14993	1.85822	0.461548	3.61533	1.83995	0.514573
P63261	Actin, cytoplasmic 2 OS=Homo sapiens OX=9606 GN=ACTG1 PE=1 SV=1	ACTG1	41.792	70.7	177	25	1	25	23	35	31	22	45	21	24	25	24	24	25	19	1	1	1	1	1	1	24	25	24	24	25	19	1311200000	1728400000	1269700000	1291700000	2218700000	1304100000	0.769916	0.856433	0.8789	1.45751	0.828232	3.31925	2.2373	0.113116
P63279	SUMO-conjugating enzyme UBC9 OS=Homo sapiens OX=9606 GN=UBE2I PE=1 SV=1	UBE2I	18.007	8.2	1	1	1	1	0	1	0	0	0	0	1	1	1	1	1	1	1	1	1	1	1	1	1	1	1	1	1	1	0	0	0	0	0	0
P67775	Serine/threonine-protein phosphatase 2A catalytic subunit alpha isoform OS=Homo sapiens OX=9606 GN=PPP2CA PE=1 SV=1	PPP2CA	35.594	38.2	31	7	7	7	4	6	5	6	5	5	6	6	5	7	6	5	6	6	5	7	6	5	6	6	5	7	6	5	12868000	13909000	18583000	16148000	14254000	12350000	0.782395	0.71365	1.33197	1.88673	0.55974	3.25485	2.01601	0.609662
P68133	Actin, alpha skeletal muscle OS=Homo sapiens OX=9606 GN=ACTA1 PE=1 SV=1	ACTA1	42.051	43.2	9	20	6	6	0	3	3	0	3	0	16	18	18	15	17	11	2	4	4	1	3	1	2	4	4	1	3	1	0	26767000	0	0	45924000	0		0.55491			0.717244		1.29254
P68036	Ubiquitin-conjugating enzyme E2 L3 OS=Homo sapiens OX=9606 GN=UBE2L3 PE=1 SV=1	UBE2L3	17.861	39	7	4	4	4	0	1	1	1	2	2	2	3	4	3	3	4	2	3	4	3	3	4	2	3	4	3	3	4	0	9008200	11101000	13816000	10402000	7865300		0.65239	1.11944	2.2719	0.565661	2.91625	2.16492	0.524104
P68104	Elongation factor 1-alpha 1 OS=Homo sapiens OX=9606 GN=EEF1A1 PE=1 SV=1	EEF1A1	50.14	76.8	329	35	23	35	33	54	44	71	84	43	28	32	30	27	34	25	19	21	19	16	23	16	28	32	30	27	34	25	897580000	982050000	1138600000	2258700000	2224400000	1706500000	0.522235	0.482171	0.78958	2.52538	0.822782	4.33759	4.28418	0.599256
P68363	Tubulin alpha-1B chain OS=Homo sapiens OX=9606 GN=TUBA1B PE=1 SV=1	TUBA1B	50.151	80.9	173	27	2	27	27	33	25	27	36	25	22	25	23	21	26	20	1	1	1	1	2	1	22	25	23	21	26	20	409040000	476550000	501990000	498930000	458130000	338670000	0.816668	0.8292	1.18151	1.91423	0.581496	2.93926	1.92227	0.69341
P68371	Tubulin beta-4B chain OS=Homo sapiens OX=9606 GN=TUBB4B PE=1 SV=1	TUBB4B	49.83	76.9	179	33	2	33	23	43	24	23	47	19	28	33	31	26	33	24	1	2	1	1	2	1	28	33	31	26	33	24	792240000	1152900000	935150000	808670000	1072800000	659730000	0.782867	0.961386	1.89373	1.53562	0.673952	2.82584	1.38412	0.315463
P68871	Hemoglobin subunit beta OS=Homo sapiens OX=9606 GN=HBB PE=1 SV=2	HBB	15.998	27.2	2	4	2	2	1	0	1	0	0	0	3	3	4	1	2	3	1	1	2	0	1	2	1	1	2	0	1	2	0	0	0	0	0	0
P78347	General transcription factor II-I OS=Homo sapiens OX=9606 GN=GTF2I PE=1 SV=2	GTF2I	112.42	44	113	28	28	28	16	27	17	16	26	11	22	26	25	22	28	19	22	26	25	22	28	19	22	26	25	22	28	19	18875000	29877000	19966000	22432000	28950000	14847000	0.749331	1.918	0.934419	1.71132	0.73659	2.55494	1.389	0.343584
P78371	T-complex protein 1 subunit beta OS=Homo sapiens OX=9606 GN=CCT2 PE=1 SV=4	CCT2	57.488	56.8	82	20	20	20	10	20	11	13	18	10	16	18	15	17	19	15	16	18	15	17	19	15	16	18	15	17	19	15	14924000	25366000	18045000	22393000	26179000	15940000	0.65835	0.933495	0.927697	1.87668	0.72581	3.13163	2.27586	0.0752848
P78417	Glutathione S-transferase omega-1 OS=Homo sapiens OX=9606 GN=GSTO1 PE=1 SV=2	GSTO1	27.566	5.8	1	1	1	1	0	1	0	0	0	0	0	1	0	0	1	0	0	1	0	0	1	0	0	1	0	0	1	0	0	0	0	0	0	0
P78527	DNA-dependent protein kinase catalytic subunit OS=Homo sapiens OX=9606 GN=PRKDC PE=1 SV=3	PRKDC	469.08	11	67	34	34	34	3	18	8	8	28	2	17	30	22	24	31	19	17	30	22	24	31	19	17	30	22	24	31	19	6582900	8268700	7631000	8616000	7896400	5423200	0.793975	0.841591	1.8512	1.99697	0.65477	2.83527	1.57367	0.328773
P81605	Dermcidin OS=Homo sapiens OX=9606 GN=DCD PE=1 SV=2	DCD	11.284	35.5	9	4	4	4	2	0	1	1	1	4	4	3	3	2	3	4	4	3	3	2	3	4	4	3	3	2	3	4	34436000	10247000	5764300	5974100	8343000	74605000	1.32372	0.332394	0.261212	0.441296	0.23884	12.4381	6.84197	0.498374
P82912	28S ribosomal protein S11, mitochondrial OS=Homo sapiens OX=9606 GN=MRPS11 PE=1 SV=2	MRPS11	20.616	22.2	6	3	3	3	0	3	1	0	2	0	1	3	2	2	3	0	1	3	2	2	3	0	1	3	2	2	3	0	0	2951200	0	3418800	3656000	0		0.665374		1.75526	0.6298		1.79227
P83731	60S ribosomal protein L24 OS=Homo sapiens OX=9606 GN=RPL24 PE=1 SV=1	RPL24	17.779	30.6	11	5	5	5	3	2	2	0	1	3	5	5	4	4	4	5	5	5	4	4	4	5	5	5	4	4	4	5	27059000	16391000	25387000	21890000	17177000	25788000	1.84318	0.554274	1.19928	1.68564	0.437594	4.47931	1.83571	0.582021
Q969Q0	60S ribosomal protein L36a-like OS=Homo sapiens OX=9606 GN=RPL36AL PE=1 SV=3	RPL36AL	12.469	16	12	2	2	2	2	2	2	2	2	2	2	2	2	2	2	2	2	2	2	2	2	2	2	2	2	2	2	2	31241000	19378000	12289000	20664000	19264000	29395000	1.26573	0.662522	0.586945	1.68818	0.496184	5.16225	2.92089	0.877806
P84085	ADP-ribosylation factor 5 OS=Homo sapiens OX=9606 GN=ARF5 PE=1 SV=2	ARF5	20.529	58.9	38	9	4	9	5	9	5	6	8	5	6	9	6	6	7	7	1	4	1	1	2	2	6	9	6	6	7	7	77246000	80657000	86627000	71373000	65336000	44279000	0.972542	0.856937	1.28573	1.7268	0.522954	2.41646	1.49788	0.381937
P84090	Enhancer of rudimentary homolog OS=Homo sapiens OX=9606 GN=ERH PE=1 SV=1	ERH	12.259	26.9	12	2	2	2	2	2	2	2	2	2	2	2	2	2	2	2	2	2	2	2	2	2	2	2	2	2	2	2	23780000	9159300	15650000	9725400	11051000	24025000	1.36414	0.443387	1.58338	1.7285	0.432	5.97391	2.39889	0.570178
P84095	Rho-related GTP-binding protein RhoG OS=Homo sapiens OX=9606 GN=RHOG PE=1 SV=1	RHOG	21.308	31.9	10	4	3	3	1	1	3	2	2	1	2	3	4	3	3	3	1	2	3	2	2	2	1	2	3	2	2	2	0	4094400	3929100	5239200	3391100	3984700		0.74745	1.1954	2.17787	0.466348	3.73624	2.18938	0.826861
P84098	60S ribosomal protein L19 OS=Homo sapiens OX=9606 GN=RPL19 PE=1 SV=1	RPL19	23.466	21.9	12	4	4	4	3	2	2	1	1	3	4	4	3	3	4	4	4	4	3	3	4	4	4	4	3	3	4	4	94127000	10346000	39334000	11772000	12440000	153220000	1.56977	0.14562	0.77331	0.377267	0.131893	11.7683	4.93328	0.852795
P84103	Serine/arginine-rich splicing factor 3 OS=Homo sapiens OX=9606 GN=SRSF3 PE=1 SV=1	SRSF3	19.329	18.3	8	3	2	2	1	2	1	1	2	1	2	3	3	2	3	2	1	2	2	1	2	1	1	2	2	1	2	1	0	14468000	13395000	0	19649000	0		0.688335	0.89273		0.74265		0.93943
Q00325	Phosphate carrier protein, mitochondrial OS=Homo sapiens OX=9606 GN=SLC25A3 PE=1 SV=2	SLC25A3	40.094	9.4	12	3	3	3	3	2	2	1	3	1	3	2	2	2	3	2	3	2	2	2	3	2	3	2	2	2	3	2	17504000	19218000	20117000	17468000	22963000	18110000	0.81275	0.75313	1.1115	1.55861	0.67784	3.64491	2.19669	0.96576
Q00341	Vigilin OS=Homo sapiens OX=9606 GN=HDLBP PE=1 SV=2	HDLBP	141.45	1.2	0	1	1	1	0	0	0	0	0	0	0	1	0	0	0	0	0	1	0	0	0	0	0	1	0	0	0	0	0	0	0	0	0	0
Q00403	Transcription initiation factor IIB OS=Homo sapiens OX=9606 GN=GTF2B PE=1 SV=1	GTF2B	34.833	4.4	1	1	1	1	0	1	0	0	0	0	0	1	0	0	0	0	0	1	0	0	0	0	0	1	0	0	0	0	0	0	0	0	0	0
Q00534	Cyclin-dependent kinase 6 OS=Homo sapiens OX=9606 GN=CDK6 PE=1 SV=1	CDK6	36.938	14.4	4	3	3	3	0	3	0	0	1	0	2	3	2	1	3	1	2	3	2	1	3	1	2	3	2	1	3	1	3071200	3020300	2869000	0	3411700	0	0.886585	0.735761	0.976351		0.626126		0.722815
Q00535	Cyclin-dependent-like kinase 5 OS=Homo sapiens OX=9606 GN=CDK5 PE=1 SV=3	CDK5	33.304	45.9	31	11	11	11	5	7	7	5	4	3	9	11	9	10	9	8	9	11	9	10	9	8	9	11	9	10	9	8	16513000	17169000	14426000	17574000	15793000	12768000	0.93871	0.82368	0.966742	1.91976	0.57749	3.14611	2.06782	0.134621
Q00610	Clathrin heavy chain 1 OS=Homo sapiens OX=9606 GN=CLTC PE=1 SV=5	CLTC	191.61	6.2	8	7	7	7	1	3	1	0	3	0	3	6	6	5	7	3	3	6	6	5	7	3	3	6	6	5	7	3	3444300	5015100	3770100	5035500	4218600	3811900	0.729471	0.896315	0.94129	2.49392	0.5687	3.49943	2.55624	0.0718521
Q00796	Sorbitol dehydrogenase OS=Homo sapiens OX=9606 GN=SORD PE=1 SV=4	SORD	38.324	11.8	4	3	3	3	0	3	0	0	1	0	1	3	2	2	2	2	1	3	2	2	2	2	1	3	2	2	2	2	0	2727500	2514400	2565600	3105900	2905500		0.743592	0.957621	1.5928	0.637914	4.68791	2.71125	0.400354
Q00839	Heterogeneous nuclear ribonucleoprotein U OS=Homo sapiens OX=9606 GN=HNRNPU PE=1 SV=6	HNRNPU	90.583	17.2	23	10	10	10	3	6	4	4	4	2	9	10	8	7	9	9	9	10	8	7	9	9	9	10	8	7	9	9	44910000	46325000	32403000	34761000	38960000	29242000	1.61773	0.924226	0.9313	1.57927	0.58558	2.99676	1.4861	0.178868
Q01081	Splicing factor U2AF 35 kDa subunit OS=Homo sapiens OX=9606 GN=U2AF1 PE=1 SV=3	U2AF1	27.872	23.8	10	4	4	4	1	2	1	1	3	2	3	4	3	2	4	4	3	4	3	2	4	4	3	4	3	2	4	4	5047800	6988600	4372500	0	9187900	9473600	0.642585	0.75746	0.656178		0.743573	5.22748	4.35584	0.453578
Q01167	Forkhead box protein K2 OS=Homo sapiens OX=9606 GN=FOXK2 PE=1 SV=3	FOXK2	69.061	12.6	11	5	5	5	1	4	2	1	1	2	4	5	5	4	5	4	4	5	5	4	5	4	4	5	5	4	5	4	5512600	5372500	5076000	5180800	5151200	4454800	0.96487	0.789924	1.4266	1.73463	0.57587	3.36443	1.78379	0.392397
Q01469	Fatty acid-binding protein 5 OS=Homo sapiens OX=9606 GN=FABP5 PE=1 SV=3	FABP5	15.164	30.4	4	3	3	3	1	1	0	0	0	2	3	3	1	1	3	2	3	3	1	1	3	2	3	3	1	1	3	2	5797200	3178200	0	0	2470100	12203000	0.875535	0.4552			0.237164	7.98862	6.18138	0.309882
Q01813	ATP-dependent 6-phosphofructokinase, platelet type OS=Homo sapiens OX=9606 GN=PFKP PE=1 SV=2	PFKP	85.595	8.2	5	5	3	3	0	3	0	1	1	0	4	5	5	3	4	3	2	3	3	1	2	1	2	3	3	1	2	1	5457600	4348100	5475500	0	3922200	0	1.1539	0.682425	1.2517		0.463756		0.450537
Q01844	RNA-binding protein EWS OS=Homo sapiens OX=9606 GN=EWSR1 PE=1 SV=1	EWSR1	68.477	2.1	2	1	1	1	0	1	0	0	1	0	1	1	1	1	1	1	1	1	1	1	1	1	1	1	1	1	1	1	0	0	0	0	0	0
Q02086	Transcription factor Sp2 OS=Homo sapiens OX=9606 GN=SP2 PE=1 SV=3	SP2	64.899	1.8	1	1	1	1	1	0	0	0	0	0	1	1	1	1	1	0	1	1	1	1	1	0	1	1	1	1	1	0	0	0	0	0	0	0
Q02252	Methylmalonate-semialdehyde dehydrogenase [acylating], mitochondrial OS=Homo sapiens OX=9606 GN=ALDH6A1 PE=1 SV=2	ALDH6A1	57.839	15.9	9	5	5	5	0	2	1	1	5	0	2	5	3	4	5	2	2	5	3	4	5	2	2	5	3	4	5	2	4097900	4783600	5107100	4923600	5282200	4715500	0.759391	0.74854	1.11569	1.75332	0.622297	3.78774	2.34919	0.907584
Q02413	Desmoglein-1 OS=Homo sapiens OX=9606 GN=DSG1 PE=1 SV=2	DSG1	113.75	21.1	33	13	13	13	7	4	2	1	5	14	10	8	7	5	8	13	10	8	7	5	8	13	10	8	7	5	8	13	10741000	5621000	6658900	5364500	5446900	25201000	0.974761	0.43469	0.712392	0.935531	0.314255	9.91334	5.26105	0.524173
Q02543	60S ribosomal protein L18a OS=Homo sapiens OX=9606 GN=RPL18A PE=1 SV=2	RPL18A	20.762	21	13	3	3	3	1	2	2	3	2	3	3	3	3	3	3	3	3	3	3	3	3	3	3	3	3	3	3	3	16820000	11177000	14387000	19463000	11958000	17261000	0.98959	0.554873	0.997764	2.2287	0.44723	4.41581	2.78958	0.312058
Q02878	60S ribosomal protein L6 OS=Homo sapiens OX=9606 GN=RPL6 PE=1 SV=3	RPL6	32.728	5.2	3	1	1	1	0	2	1	0	0	0	1	1	1	1	1	1	1	1	1	1	1	1	1	1	1	1	1	1	2184500	1473700	2218500	2234000	1637000	0	1.54	0.569574	1.19782	1.96619	0.476644		1.1079	0.551004
Q02978	Mitochondrial 2-oxoglutarate/malate carrier protein OS=Homo sapiens OX=9606 GN=SLC25A11 PE=1 SV=3	SLC25A11	34.061	5.1	4	1	1	1	0	1	1	1	1	0	1	1	1	1	1	0	1	1	1	1	1	0	1	1	1	1	1	0	0	0	0	0	0	0
Q03013	Glutathione S-transferase Mu 4 OS=Homo sapiens OX=9606 GN=GSTM4 PE=1 SV=3	GSTM4	25.561	71.6	40	15	6	9	11	4	5	5	4	11	14	15	14	14	15	14	6	6	6	6	6	6	9	9	9	9	9	9	67873000	9288700	25222000	23724000	6983100	46411000	2.25716	0.233944	0.887411	1.36645	0.132498	6.4145	2.34229	0.303902
Q03014	Hematopoietically-expressed homeobox protein HHEX OS=Homo sapiens OX=9606 GN=HHEX PE=1 SV=1	HHEX	30.021	3.7	0	1	1	1	0	0	0	0	0	0	1	1	0	1	1	1	1	1	0	1	1	1	1	1	0	1	1	1	0	0	0	0	0	0
Q04323	UBX domain-containing protein 1 OS=Homo sapiens OX=9606 GN=UBXN1 PE=1 SV=2	UBXN1	33.325	53.5	45	12	12	12	4	11	7	7	12	4	7	10	8	8	11	7	7	10	8	8	11	7	7	10	8	8	11	7	26403000	43632000	35097000	37972000	42015000	31472000	0.65375	0.9173	1.23395	1.84883	0.66683	3.3743	2.09981	0.5664
Q05209	Tyrosine-protein phosphatase non-receptor type 12 OS=Homo sapiens OX=9606 GN=PTPN12 PE=1 SV=3	PTPN12	88.105	14.9	15	7	7	7	1	5	0	2	7	0	1	6	4	3	7	2	1	6	4	3	7	2	1	6	4	3	7	2	0	3548600	2613900	3234100	4214600	2526600		0.82843	0.852467	1.71937	0.741242	3.29771	2.28383	0.075156
Q05639	Elongation factor 1-alpha 2 OS=Homo sapiens OX=9606 GN=EEF1A2 PE=1 SV=1	EEF1A2	50.47	68.3	100	28	16	16	13	16	14	17	24	16	21	25	23	24	27	22	12	14	12	13	16	13	12	14	12	13	16	13	105600000	114800000	117810000	251450000	249420000	154480000	0.56944	0.522363	0.748863	2.65453	0.855	3.61583	3.87108	0.78484
Q05682	Caldesmon OS=Homo sapiens OX=9606 GN=CALD1 PE=1 SV=3	CALD1	93.23	2.4	2	1	1	1	0	1	0	0	1	0	0	1	1	1	1	1	0	1	1	1	1	1	0	1	1	1	1	1	0	0	0	0	0	0
Q05C16	Leucine-rich repeat-containing protein 63 OS=Homo sapiens OX=9606 GN=LRRC63 PE=2 SV=2	LRRC63	66.308	1.6	2	1	1	1	0	0	0	1	1	0	1	1	1	1	1	1	1	1	1	1	1	1	1	1	1	1	1	1	0	0	0	0	0	0
Q06124	Tyrosine-protein phosphatase non-receptor type 11 OS=Homo sapiens OX=9606 GN=PTPN11 PE=1 SV=3	PTPN11	68.01	2	3	1	1	1	0	1	0	1	1	0	0	1	1	1	1	0	0	1	1	1	1	0	0	1	1	1	1	0	0	0	0	0	0	0
Q06203	Amidophosphoribosyltransferase OS=Homo sapiens OX=9606 GN=PPAT PE=1 SV=1	PPAT	57.398	10.8	6	4	4	4	0	3	1	1	1	0	3	4	3	3	3	3	3	4	3	3	3	3	3	4	3	3	3	3	8167500	4898100	8221600	7094600	6492600	7133600	1.41616	0.527133	1.23657	1.73869	0.5264	3.94345	1.95245	0.470125
Q06210	Glutamine--fructose-6-phosphate aminotransferase [isomerizing] 1 OS=Homo sapiens OX=9606 GN=GFPT1 PE=1 SV=3	GFPT1	78.806	8.2	6	4	4	4	0	2	0	0	4	0	2	3	3	4	4	3	2	3	3	4	4	3	2	3	3	4	4	3	2836000	3219900	2601900	2918100	2832900	2385500	0.94679	0.866773	0.978459	1.78889	0.574511	3.2985	2.02789	0.17273
Q99496	E3 ubiquitin-protein ligase RING2 OS=Homo sapiens OX=9606 GN=RNF2 PE=1 SV=1	RNF2	37.655	4.8	4	1	1	1	0	1	1	1	1	0	1	1	1	1	1	1	1	1	1	1	1	1	1	1	1	1	1	1	0	0	0	0	0	0
Q06830	Peroxiredoxin-1 OS=Homo sapiens OX=9606 GN=PRDX1 PE=1 SV=1	PRDX1	22.11	66.8	45	14	13	14	5	11	8	6	13	2	9	12	10	9	14	7	8	11	9	8	13	6	9	12	10	9	14	7	85134000	138080000	118480000	100150000	120180000	92266000	0.69781	0.95481	1.14364	1.57582	0.625592	3.27469	1.95837	0.558028
Q07020	60S ribosomal protein L18 OS=Homo sapiens OX=9606 GN=RPL18 PE=1 SV=2	RPL18	21.634	25.5	7	4	4	4	1	1	0	2	1	2	4	3	4	4	3	4	4	3	4	4	3	4	4	3	4	4	3	4	11376000	7367800	7764300	10293000	6512400	14205000	1.59576	0.57912	0.852528	1.8423	0.385623	5.73499	2.63027	0.404908
Q07021	Complement component 1 Q subcomponent-binding protein, mitochondrial OS=Homo sapiens OX=9606 GN=C1QBP PE=1 SV=1	C1QBP	31.362	9.6	2	1	1	1	0	0	0	1	0	1	1	0	1	1	1	1	1	0	1	1	1	1	1	0	1	1	1	1	0	0	0	0	0	0
Q07666	KH domain-containing, RNA-binding, signal transduction-associated protein 1 OS=Homo sapiens OX=9606 GN=KHDRBS1 PE=1 SV=1	KHDRBS1	48.227	21.9	12	5	5	5	0	4	2	1	2	3	3	4	5	2	4	4	3	4	5	2	4	4	3	4	5	2	4	4	12521000	11738000	8039000	9991800	14207000	10919000	0.99511	0.787149	0.75313	1.52584	0.717745	3.76115	2.36837	0.400867
Q07866	Kinesin light chain 1 OS=Homo sapiens OX=9606 GN=KLC1 PE=1 SV=2	KLC1	65.309	4	1	2	2	2	0	0	0	0	1	0	1	2	1	2	2	1	1	2	1	2	2	1	1	2	1	2	2	1	0	0	0	0	0	0
Q07955	Serine/arginine-rich splicing factor 1 OS=Homo sapiens OX=9606 GN=SRSF1 PE=1 SV=2	SRSF1	27.744	4	1	1	1	1	0	1	0	0	0	0	0	1	1	1	1	1	0	1	1	1	1	1	0	1	1	1	1	1	0	0	0	0	0	0
Q08211	ATP-dependent RNA helicase A OS=Homo sapiens OX=9606 GN=DHX9 PE=1 SV=4	DHX9	140.96	4.7	7	4	4	4	1	1	2	1	2	0	4	4	4	4	4	3	4	4	4	4	4	3	4	4	4	4	4	3	3439300	3829900	4653800	4162700	3363000	0	0.789494	0.741891	1.25936	1.83624	0.49777		1.25451	0.76906
Q08554	Desmocollin-1 OS=Homo sapiens OX=9606 GN=DSC1 PE=1 SV=2	DSC1	99.986	10.3	18	7	7	7	5	3	2	1	1	6	5	6	5	4	2	6	5	6	5	4	2	6	5	6	5	4	2	6	11135000	7102600	4282800	3972700	3479500	25878000	1.6812	0.574929	0.484299	0.732291	0.212187	1.75974	0.986789	0.889678
Q08J23	RNA cytosine C(5)-methyltransferase NSUN2 OS=Homo sapiens OX=9606 GN=NSUN2 PE=1 SV=2	NSUN2	86.47	47.1	88	22	22	22	14	18	11	14	20	11	15	20	16	18	20	15	15	20	16	18	20	15	15	20	16	18	20	15	23034000	25555000	25904000	27025000	24998000	21048000	0.836256	0.782925	1.18665	1.88543	0.576971	3.3123	2.05811	0.712647
Q09028	Histone-binding protein RBBP4 OS=Homo sapiens OX=9606 GN=RBBP4 PE=1 SV=3	RBBP4	47.655	17.6	9	5	3	5	1	2	1	2	3	0	4	4	5	5	5	2	3	2	3	3	3	1	4	4	5	5	5	2	5058900	6083900	5393700	5777500	5551100	0	0.81521	0.822555	1.1873	1.77879	0.565414		1.24468	0.793002
Q0VAM2	Ras-GEF domain-containing family member 1B OS=Homo sapiens OX=9606 GN=RASGEF1B PE=1 SV=2	RASGEF1B	55.359	3.8	0	1	1	1	0	0	0	0	0	0	1	0	0	0	0	0	1	0	0	0	0	0	1	0	0	0	0	0	0	0	0	0	0	0
Q0VGL1	Ragulator complex protein LAMTOR4 OS=Homo sapiens OX=9606 GN=LAMTOR4 PE=1 SV=1	LAMTOR4	10.741	10.1	4	1	1	1	0	1	0	1	1	1	1	1	0	1	1	1	1	1	0	1	1	1	1	1	0	1	1	1	0	0	0	0	0	0
Q10469	Alpha-1,6-mannosyl-glycoprotein 2-beta-N-acetylglucosaminyltransferase OS=Homo sapiens OX=9606 GN=MGAT2 PE=1 SV=1	MGAT2	51.55	3.6	1	1	1	1	0	1	0	0	0	0	1	1	1	1	1	1	1	1	1	1	1	1	1	1	1	1	1	1	0	0	0	0	0	0
Q12769	Nuclear pore complex protein Nup160 OS=Homo sapiens OX=9606 GN=NUP160 PE=1 SV=3	NUP160	162.12	0.8	0	1	1	1	0	0	0	0	0	0	0	0	0	1	0	0	0	0	0	1	0	0	0	0	0	1	0	0	0	0	0	0	0	0
Q12800	Alpha-globin transcription factor CP2 OS=Homo sapiens OX=9606 GN=TFCP2 PE=1 SV=2	TFCP2	57.255	6	5	2	2	2	0	2	1	1	1	0	0	2	2	2	2	2	0	2	2	2	2	2	0	2	2	2	2	2	0	4128200	3998000	3739100	3712200	3416700		0.81881	1.17783	1.68885	0.5547	3.48997	1.91439	0.963551
Q13023	A-kinase anchor protein 6 OS=Homo sapiens OX=9606 GN=AKAP6 PE=1 SV=3	AKAP6	256.72	0.6	0	1	1	1	0	0	0	0	0	0	1	1	1	1	1	1	1	1	1	1	1	1	1	1	1	1	1	1	0	0	0	0	0	0
Q13123	Protein Red OS=Homo sapiens OX=9606 GN=IK PE=1 SV=3	IK	65.601	28.5	36	11	11	11	4	6	6	5	9	6	8	10	8	7	11	7	8	10	8	7	11	7	8	10	8	7	11	7	16738000	19125000	18790000	16923000	18328000	17989000	0.831114	0.8137	1.99885	1.61477	0.578563	3.8718	1.66457	0.25748
Q13148	TAR DNA-binding protein 43 OS=Homo sapiens OX=9606 GN=TARDBP PE=1 SV=1	TARDBP	44.739	30.2	22	9	9	9	2	6	4	4	4	2	6	8	7	7	8	6	6	8	7	7	8	6	6	8	7	7	8	6	16701000	15817000	13581000	15886000	16457000	14786000	0.959724	0.76713	0.9225	1.75426	0.6122	3.68316	2.28343	0.0873812
Q13151	Heterogeneous nuclear ribonucleoprotein A0 OS=Homo sapiens OX=9606 GN=HNRNPA0 PE=1 SV=1	HNRNPA0	30.84	23.6	12	4	4	4	2	4	2	1	2	1	2	4	3	3	3	3	2	4	3	3	3	3	2	4	3	3	3	3	8432100	8582500	10072000	9874300	6935800	6348700	0.89962	0.772222	1.266	2.23186	0.47142	2.93418	1.91891	0.460494
Q13155	Aminoacyl tRNA synthase complex-interacting multifunctional protein 2 OS=Homo sapiens OX=9606 GN=AIMP2 PE=1 SV=2	AIMP2	35.348	7.8	1	1	1	1	0	0	0	0	1	0	0	1	1	1	1	1	0	1	1	1	1	1	0	1	1	1	1	1	0	0	0	0	0	0
Q13185	Chromobox protein homolog 3 OS=Homo sapiens OX=9606 GN=CBX3 PE=1 SV=4	CBX3	20.811	45.9	24	6	6	6	4	4	4	3	6	3	5	5	6	6	6	5	5	5	6	6	6	5	5	5	6	6	6	5	12659000	22616000	25779000	16629000	20131000	16732000	0.59265	0.89268	1.42135	1.49456	0.59857	3.39288	1.88738	0.443246
Q13200	26S proteasome non-ATPase regulatory subunit 2 OS=Homo sapiens OX=9606 GN=PSMD2 PE=1 SV=3	PSMD2	100.2	4.8	5	3	3	3	1	2	0	0	2	0	3	3	3	1	3	0	3	3	3	1	3	0	3	3	3	1	3	0	3924200	5626200	4067500	0	5880100	0	0.71882	0.869678	0.878335		0.684751		0.832749
Q13243	Serine/arginine-rich splicing factor 5 OS=Homo sapiens OX=9606 GN=SRSF5 PE=1 SV=1	SRSF5	31.263	9.6	5	2	2	2	0	0	1	1	2	1	0	2	2	2	2	2	0	2	2	2	2	2	0	2	2	2	2	2	0	5155000	5750300	5557500	4225400	5133800		0.752112	1.17216	1.84644	0.464436	3.8474	2.13354	0.803924
Q13263	Transcription intermediary factor 1-beta OS=Homo sapiens OX=9606 GN=TRIM28 PE=1 SV=5	TRIM28	88.549	17.6	38	10	10	10	2	11	6	8	9	2	6	10	8	8	9	6	6	10	8	8	9	6	6	10	8	8	9	6	5827600	7031400	8243000	6584700	7624700	5626100	0.762639	0.77656	1.27168	1.65592	0.634352	3.19143	1.95018	0.663939
Q13363	C-terminal-binding protein 1 OS=Homo sapiens OX=9606 GN=CTBP1 PE=1 SV=2	CTBP1	47.535	25.2	32	7	5	7	3	7	7	3	7	5	5	7	7	6	7	6	3	5	5	4	5	4	5	7	7	6	7	6	21095000	17828000	18688000	20243000	17936000	17592000	0.996749	0.71858	1.4957	1.83846	0.538779	3.6347	1.87228	0.420679
Q13418	Integrin-linked protein kinase OS=Homo sapiens OX=9606 GN=ILK PE=1 SV=2	ILK	51.419	10.4	6	4	4	4	1	2	1	0	2	0	4	4	3	2	3	2	4	4	3	2	3	2	4	4	3	2	3	2	2029700	2404800	2221000	0	2350700	0	0.84914	0.84768	1.38317		0.592643		0.577252
Q13428	Treacle protein OS=Homo sapiens OX=9606 GN=TCOF1 PE=1 SV=3	TCOF1	152.1	5.3	6	5	5	5	0	3	1	0	2	0	2	5	1	2	5	1	2	5	1	2	5	1	2	5	1	2	5	1	0	7468200	0	0	7004300	0		0.777635			0.549451		0.706567
Q13435	Splicing factor 3B subunit 2 OS=Homo sapiens OX=9606 GN=SF3B2 PE=1 SV=2	SF3B2	100.23	3.1	2	2	2	2	1	0	0	0	0	1	1	0	0	1	1	2	1	0	0	1	1	2	1	0	0	1	1	2	0	0	0	0	0	0
Q13451	Peptidyl-prolyl cis-trans isomerase FKBP5 OS=Homo sapiens OX=9606 GN=FKBP5 PE=1 SV=2	FKBP5	51.212	7	4	2	2	2	0	2	1	0	1	0	1	2	1	2	2	1	1	2	1	2	2	1	1	2	1	2	2	1	0	3130700	0	2186400	2117400	0		0.951885		1.51382	0.4851		1.04998
Q13485	Mothers against decapentaplegic homolog 4 OS=Homo sapiens OX=9606 GN=SMAD4 PE=1 SV=1	SMAD4	60.438	11.1	12	4	4	4	2	2	1	2	4	1	4	3	4	3	3	4	4	3	4	3	3	4	4	3	4	3	3	4	9174700	10109000	11478000	9870600	7604400	7551000	0.88156	0.81929	1.2994	1.82157	0.464254	3.14315	1.80951	0.396427
Q13509	Tubulin beta-3 chain OS=Homo sapiens OX=9606 GN=TUBB3 PE=1 SV=2	TUBB3	50.432	63.1	57	25	11	13	7	16	9	5	14	6	22	23	23	20	25	21	8	9	9	7	11	8	10	11	11	9	13	10	67260000	88026000	68630000	69167000	87585000	50510000	0.83571	0.922952	1.5244	1.65146	0.691834	2.72318	1.54322	0.30488
Q13547	Histone deacetylase 1 OS=Homo sapiens OX=9606 GN=HDAC1 PE=1 SV=1	HDAC1	55.102	5	3	2	2	2	0	3	0	0	0	0	2	2	2	2	2	2	2	2	2	2	2	2	2	2	2	2	2	2	5467300	5685900	5616000	4986200	5630900	4632600	0.914781	0.82819	1.17731	1.6326	0.598964	3.35983	1.91468	0.510397
Q13572	Inositol-tetrakisphosphate 1-kinase OS=Homo sapiens OX=9606 GN=ITPK1 PE=1 SV=2	ITPK1	45.621	11.6	3	3	3	3	0	3	0	0	0	0	2	3	2	2	1	0	2	3	2	2	1	0	2	3	2	2	1	0	2021500	2981800	2759400	2736500	0	0	0.687665	0.855964	1.16576	1.78885			1.98072
Q13573	SNW domain-containing protein 1 OS=Homo sapiens OX=9606 GN=SNW1 PE=1 SV=1	SNW1	61.494	24.6	19	10	10	10	0	7	1	1	9	1	4	9	4	5	10	4	4	9	4	5	10	4	4	9	4	5	10	4	5955700	12765000	6752200	7945000	17270000	6242300	0.56454	1.13685	0.7496	1.43674	1.33187	2.54625	2.16845	0.681427
Q13642	Four and a half LIM domains protein 1 OS=Homo sapiens OX=9606 GN=FHL1 PE=1 SV=4	FHL1	36.263	30.7	32	7	7	7	3	7	6	4	8	4	5	7	5	4	7	5	5	7	5	4	7	5	5	7	5	4	7	5	13937000	15344000	16270000	19189000	21764000	19294000	0.75736	0.655671	0.971235	1.86724	0.7633	4.23496	2.8795	0.340128
Q13685	Angio-associated migratory cell protein OS=Homo sapiens OX=9606 GN=AAMP PE=1 SV=2	AAMP	46.75	38	47	10	10	10	4	12	7	6	11	7	6	10	8	9	10	8	6	10	8	9	10	8	6	10	8	9	10	8	10768000	16506000	18118000	15422000	15448000	10522000	0.664731	0.859858	1.31851	1.82948	0.66264	2.81551	1.86684	0.591307
Q13835	Plakophilin-1 OS=Homo sapiens OX=9606 GN=PKP1 PE=1 SV=2	PKP1	82.86	6.7	3	3	3	3	0	0	0	0	0	3	1	1	1	1	1	3	1	1	1	1	1	3	1	1	1	1	1	3	0	0	0	0	0	0
Q13867	Bleomycin hydrolase OS=Homo sapiens OX=9606 GN=BLMH PE=1 SV=1	BLMH	52.562	3.5	1	1	1	1	0	0	0	0	0	1	0	0	0	0	0	1	0	0	0	0	0	1	0	0	0	0	0	1	0	0	0	0	0	0
Q13885	Tubulin beta-2A chain OS=Homo sapiens OX=9606 GN=TUBB2A PE=1 SV=1	TUBB2A	49.906	70.1	6	31	1	1	1	1	1	1	1	1	26	31	31	24	31	23	1	1	1	1	1	1	1	1	1	1	1	1	0	0	0	0	0	0
Q13895	Bystin OS=Homo sapiens OX=9606 GN=BYSL PE=1 SV=3	BYSL	49.601	8.2	2	2	2	2	0	0	0	1	1	0	1	1	0	2	1	2	1	1	0	2	1	2	1	1	0	2	1	2	0	0	0	0	0	0
Q13907	Isopentenyl-diphosphate Delta-isomerase 1 OS=Homo sapiens OX=9606 GN=IDI1 PE=1 SV=2	IDI1	26.319	27.3	2	3	3	3	0	1	0	0	1	0	2	3	3	0	3	1	2	3	3	0	3	1	2	3	3	0	3	1	0	3539700	0	0	3900800	0		0.716915			0.595195		0.830217
Q14008	Cytoskeleton-associated protein 5 OS=Homo sapiens OX=9606 GN=CKAP5 PE=1 SV=3	CKAP5	225.49	1.3	2	2	2	2	0	1	0	0	1	0	1	2	2	2	2	2	1	2	2	2	2	2	1	2	2	2	2	2	0	1940200	0	0	1069900	0		0.971335			0.43525		0.448095
Q14103	Heterogeneous nuclear ribonucleoprotein D0 OS=Homo sapiens OX=9606 GN=HNRNPD PE=1 SV=1	HNRNPD	38.434	12.1	10	3	3	3	1	2	1	1	3	2	1	2	1	1	3	2	1	2	1	1	3	2	1	2	1	1	3	2	0	9752900	0	0	8530200	7810300		0.844886			0.55678	3.47541	2.38623
Q14135	Transcription cofactor vestigial-like protein 4 OS=Homo sapiens OX=9606 GN=VGLL4 PE=1 SV=4	VGLL4	30.947	6.2	2	1	1	1	0	1	0	0	1	0	0	1	1	0	1	0	0	1	1	0	1	0	0	1	1	0	1	0	0	0	0	0	0	0
Q14137	Ribosome biogenesis protein BOP1 OS=Homo sapiens OX=9606 GN=BOP1 PE=1 SV=2	BOP1	83.629	8.2	5	3	3	3	0	3	0	1	1	0	3	3	2	3	3	1	3	3	2	3	3	1	3	3	2	3	3	1	4466700	4483700	3566700	4854400	4000200	0	0.93375	0.79389	0.878335	1.94868	0.53124		1.42744	0.117848
Q14141	Septin-6 OS=Homo sapiens OX=9606 GN=SEPTIN6 PE=1 SV=4	SEPTIN6	49.716	6.5	1	1	1	1	0	1	0	0	0	0	1	1	0	0	1	1	1	1	0	0	1	1	1	1	0	0	1	1	0	0	0	0	0	0
Q15424	Scaffold attachment factor B1 OS=Homo sapiens OX=9606 GN=SAFB PE=1 SV=4	SAFB	102.64	6.3	7	2	2	2	1	1	1	1	2	1	1	1	1	1	2	1	1	1	1	1	2	1	1	1	1	1	2	1	0	0	0	0	0	0
Q14165	Malectin OS=Homo sapiens OX=9606 GN=MLEC PE=1 SV=1	MLEC	32.233	18.2	7	3	3	3	1	2	2	1	1	0	3	3	3	3	3	3	3	3	3	3	3	3	3	3	3	3	3	3	3732100	4620400	4729500	5043700	4692900	3709500	0.753698	0.78745	1.12596	1.95735	0.6251	3.24719	2.18576	0.970709
Q14194	Dihydropyrimidinase-related protein 1 OS=Homo sapiens OX=9606 GN=CRMP1 PE=1 SV=1	CRMP1	62.183	40.2	37	14	12	12	1	9	3	7	11	6	7	12	9	13	14	13	5	10	7	11	12	11	5	10	7	11	12	11	5289400	8484000	6943300	10163000	13252000	8590500	0.537481	0.727498	0.831738	1.98452	0.85685	3.78376	3.15976	0.515082
Q14204	Cytoplasmic dynein 1 heavy chain 1 OS=Homo sapiens OX=9606 GN=DYNC1H1 PE=1 SV=5	DYNC1H1	532.4	5.1	23	16	16	16	0	10	0	3	10	0	5	15	12	11	12	7	5	15	12	11	12	7	5	15	12	11	12	7	2908700	4978600	3645100	4350700	5712700	3302700	0.625859	0.9398	0.924592	1.79892	0.781443	3.8313	2.57471	0.098838
Q14318	Peptidyl-prolyl cis-trans isomerase FKBP8 OS=Homo sapiens OX=9606 GN=FKBP8 PE=1 SV=2	FKBP8	44.561	17.7	9	5	5	5	0	3	1	0	5	0	3	4	4	3	5	1	3	4	4	3	5	1	3	4	4	3	5	1	5987300	8620700	7300400	7481200	12436000	0	0.63984	0.77654	0.918623	1.53452	0.843891		1.52789	0.451088
Q14344	Guanine nucleotide-binding protein subunit alpha-13 OS=Homo sapiens OX=9606 GN=GNA13 PE=1 SV=2	GNA13	44.049	6.4	3	2	2	2	0	2	0	1	0	0	2	2	2	2	1	1	2	2	2	2	1	1	2	2	2	2	1	1	2666400	2760300	2912200	3079800	0	0	0.8343	0.728573	1.7389	1.85115			1.68196
Q14444	Caprin-1 OS=Homo sapiens OX=9606 GN=CAPRIN1 PE=1 SV=2	CAPRIN1	78.365	1.7	1	1	1	1	0	0	0	0	1	0	0	1	1	1	1	0	0	1	1	1	1	0	0	1	1	1	1	0	0	0	0	0	0	0
Q14558	Phosphoribosyl pyrophosphate synthase-associated protein 1 OS=Homo sapiens OX=9606 GN=PRPSAP1 PE=1 SV=2	PRPSAP1	39.393	25	27	6	5	6	3	6	5	5	6	2	5	6	6	6	6	4	4	5	5	5	5	4	5	6	6	6	6	4	11758000	18364000	13895000	15258000	15487000	12121000	0.72519	0.955558	1.138	1.87959	0.6712	3.23969	2.05427	0.576292
Q14566	DNA replication licensing factor MCM6 OS=Homo sapiens OX=9606 GN=MCM6 PE=1 SV=1	MCM6	92.888	16.8	22	10	10	10	3	8	2	3	4	2	7	10	7	8	10	6	7	10	7	8	10	6	7	10	7	8	10	6	4902200	5304200	6121800	4756400	5305200	4379800	0.853532	0.779333	1.25653	1.59141	0.587231	3.35458	1.91501	0.534402
Q14807	Kinesin-like protein KIF22 OS=Homo sapiens OX=9606 GN=KIF22 PE=1 SV=5	KIF22	73.261	4.7	2	2	2	2	0	0	0	0	2	0	1	1	0	0	2	1	1	1	0	0	2	1	1	1	0	0	2	1	0	0	0	0	0	0
Q14839	Chromodomain-helicase-DNA-binding protein 4 OS=Homo sapiens OX=9606 GN=CHD4 PE=1 SV=2	CHD4	218	1.7	3	2	2	2	0	1	0	0	2	0	1	2	1	1	2	2	1	2	1	1	2	2	1	2	1	1	2	2	0	1972700	0	0	2466600	2250600		0.666555			0.627882	3.96141	3.44255
Q14847	LIM and SH3 domain protein 1 OS=Homo sapiens OX=9606 GN=LASP1 PE=1 SV=2	LASP1	29.717	8.8	4	2	2	2	0	1	0	1	2	0	1	2	2	2	2	2	1	2	2	2	2	2	1	2	2	2	2	2	0	3154000	2272900	2730600	4380000	3257500		0.75229	0.757345	1.48314	0.7875	3.9919	2.76559	0.247268
Q15004	PCNA-associated factor OS=Homo sapiens OX=9606 GN=PCLAF PE=1 SV=1	PCLAF	11.986	15.3	2	1	1	1	0	1	0	0	1	0	0	1	1	1	1	0	0	1	1	1	1	0	0	1	1	1	1	0	0	0	0	0	0	0
Q15005	Signal peptidase complex subunit 2 OS=Homo sapiens OX=9606 GN=SPCS2 PE=1 SV=3	SPCS2	25.003	8	3	2	2	2	0	1	0	1	1	0	1	2	2	2	2	1	1	2	2	2	2	1	1	2	2	2	2	1	0	1609900	0	2150300	2859000	0		0.549779		1.67224	0.735543		2.18977
Q15084	Protein disulfide-isomerase A6 OS=Homo sapiens OX=9606 GN=PDIA6 PE=1 SV=1	PDIA6	48.121	16.6	17	5	5	5	1	5	3	3	4	1	2	5	4	4	5	4	2	5	4	4	5	4	2	5	4	4	5	4	7653600	7180900	11313000	7027200	10534000	6757500	0.812485	0.643285	1.41576	1.43353	0.71922	3.19457	1.86218	0.602003
Q15113	Procollagen C-endopeptidase enhancer 1 OS=Homo sapiens OX=9606 GN=PCOLCE PE=1 SV=2	PCOLCE	47.972	8.9	6	3	3	3	1	3	1	1	0	0	2	3	3	3	3	1	2	3	3	3	3	1	2	3	3	3	3	1	2146700	1969900	1838800	2099800	2003500	0	0.952793	0.737812	0.962112	1.79938	0.565321		1.33714	0.159611
Q15154	Pericentriolar material 1 protein OS=Homo sapiens OX=9606 GN=PCM1 PE=1 SV=5	PCM1	228.54	0.9	0	1	1	1	0	0	0	0	0	0	1	1	0	1	1	0	1	1	0	1	1	0	1	1	0	1	1	0	0	0	0	0	0	0
Q15181	Inorganic pyrophosphatase OS=Homo sapiens OX=9606 GN=PPA1 PE=1 SV=2	PPA1	32.66	58.1	39	10	10	10	4	8	9	5	10	3	7	9	8	9	9	8	7	9	8	9	9	8	7	9	8	9	9	8	13583000	13101000	17255000	15866000	14924000	14690000	0.813797	0.662368	1.21877	1.82668	0.56844	3.81497	2.30436	0.777266
Q15185	Prostaglandin E synthase 3 OS=Homo sapiens OX=9606 GN=PTGES3 PE=1 SV=1	PTGES3	18.697	18.8	6	2	2	2	1	1	1	2	1	0	2	2	2	2	2	1	2	2	2	2	2	1	2	2	2	2	2	1	5995400	3931500	6330500	6567300	4376100	0	0.98423	0.544528	1.22487	2.71332	0.456618		1.72678	0.530284
Q15233	Non-POU domain-containing octamer-binding protein OS=Homo sapiens OX=9606 GN=NONO PE=1 SV=4	NONO	54.231	29.5	48	12	12	12	7	11	7	5	9	9	10	12	10	10	12	9	10	12	10	10	12	9	10	12	10	10	12	9	15725000	17535000	16793000	17206000	18508000	15565000	0.83137	0.782319	1.46635	1.74871	0.62274	3.56699	1.92804	0.423013
Q15365	Poly(rC)-binding protein 1 OS=Homo sapiens OX=9606 GN=PCBP1 PE=1 SV=2	PCBP1	37.497	74.2	80	16	13	16	13	16	14	13	17	7	14	15	14	15	16	12	11	12	11	12	13	9	14	15	14	15	16	12	130760000	190390000	139920000	132240000	200040000	122550000	0.764851	0.939768	0.964819	1.48642	0.743872	3.17166	2.02363	0.0915745
Q15366	Poly(rC)-binding protein 2 OS=Homo sapiens OX=9606 GN=PCBP2 PE=1 SV=1	PCBP2	38.58	49.3	43	12	8	9	5	9	6	5	10	8	10	12	9	9	12	10	6	8	5	5	8	6	7	9	6	6	9	7	76738000	114160000	104110000	116230000	120780000	88717000	0.662299	0.831443	1.59254	1.92769	0.66272	3.31894	1.91472	0.49769
Q15370	Elongin-B OS=Homo sapiens OX=9606 GN=ELOB PE=1 SV=1	ELOB	13.133	21.2	6	2	2	2	0	2	1	2	0	1	0	2	1	2	0	2	0	2	1	2	0	2	0	2	1	2	0	2	0	4240400	0	5027200	0	7321900		0.577787		1.55987		5.12459	5.78454
Q15382	GTP-binding protein Rheb OS=Homo sapiens OX=9606 GN=RHEB PE=1 SV=1	RHEB	20.497	18.5	10	3	3	3	2	2	1	3	0	2	3	3	3	3	2	3	3	3	3	3	2	3	3	3	3	3	2	3	6662400	5357000	6456300	8165400	4631800	5119000	0.9879	0.66549	1.12451	2.39929	0.433485	3.26648	2.19563	0.464445
Q15404	Ras suppressor protein 1 OS=Homo sapiens OX=9606 GN=RSU1 PE=1 SV=3	RSU1	31.54	18.1	3	2	2	2	0	2	0	0	1	0	0	2	1	0	1	0	0	2	1	0	1	0	0	2	1	0	1	0	0	0	0	0	0	0
Q15417	Calponin-3 OS=Homo sapiens OX=9606 GN=CNN3 PE=1 SV=1	CNN3	36.413	23.1	22	6	6	6	2	5	4	3	5	3	4	5	5	5	5	5	4	5	5	5	5	5	4	5	5	5	5	5	6695300	9877800	5960700	7431100	10738000	7714400	0.74832	0.922326	0.777519	1.5878	0.755356	3.69999	2.46844	0.1306
Q15427	Splicing factor 3B subunit 4 OS=Homo sapiens OX=9606 GN=SF3B4 PE=1 SV=1	SF3B4	44.385	3.3	1	1	1	1	0	0	0	0	1	0	0	1	0	0	1	0	0	1	0	0	1	0	0	1	0	0	1	0	0	0	0	0	0	0
Q15437	Protein transport protein Sec23B OS=Homo sapiens OX=9606 GN=SEC23B PE=1 SV=2	SEC23B	86.478	4	4	2	2	2	0	1	0	1	2	0	1	2	2	2	2	1	1	2	2	2	2	1	1	2	2	2	2	1	0	1973100	1861000	1731500	1772900	0		0.81355	1.6773	1.61938	0.548549		0.870359	0.709703
Q15517	Corneodesmosin OS=Homo sapiens OX=9606 GN=CDSN PE=1 SV=3	CDSN	51.522	11	1	2	2	2	0	0	0	0	0	1	0	1	0	1	1	2	0	1	0	1	1	2	0	1	0	1	1	2	0	0	0	0	0	0
Q15560	Transcription elongation factor A protein 2 OS=Homo sapiens OX=9606 GN=TCEA2 PE=1 SV=1	TCEA2	33.6	18.4	6	4	4	4	1	2	0	0	2	1	1	4	1	3	4	3	1	4	1	3	4	3	1	4	1	3	4	3	0	3449400	0	0	4727200	5491800		0.57454			0.588959	4.66516	4.57245
Q15637	Splicing factor 1 OS=Homo sapiens OX=9606 GN=SF1 PE=1 SV=4	SF1	68.329	22.4	22	9	9	9	1	5	4	3	6	3	6	6	4	6	7	6	6	6	4	6	7	6	6	6	4	6	7	6	7609500	9905000	7049700	9425500	12494000	7813000	0.75815	0.824719	0.819995	1.78713	0.783713	3.34151	2.46055	0.094864
Q15645	Pachytene checkpoint protein 2 homolog OS=Homo sapiens OX=9606 GN=TRIP13 PE=1 SV=2	TRIP13	48.55	10.6	7	3	3	3	1	3	1	1	1	0	1	3	2	2	2	3	1	3	2	2	2	3	1	3	2	2	2	3	0	5559000	5254200	5004800	4677800	4495000		0.83831	1.1652	1.71811	0.531263	3.4876	1.90897	0.987649
Q15717	ELAV-like protein 1 OS=Homo sapiens OX=9606 GN=ELAVL1 PE=1 SV=2	ELAVL1	36.091	6.7	3	2	2	2	0	1	0	0	2	0	1	2	2	2	2	0	1	2	2	2	2	0	1	2	2	2	2	0	0	4338700	3859800	4165300	4181500	0		0.79348	0.982229	1.72785	0.573846		1.29621	0.36395
Q15723	ETS-related transcription factor Elf-2 OS=Homo sapiens OX=9606 GN=ELF2 PE=1 SV=2	ELF2	63.966	7.4	4	3	3	3	0	1	1	0	2	0	2	3	2	3	3	2	2	3	2	3	3	2	2	3	2	3	3	2	0	2049600	2163900	2304200	1769400	0		0.745418	1.9944	1.98323	0.484798		0.9008	0.752165
Q16181	Septin-7 OS=Homo sapiens OX=9606 GN=SEPTIN7 PE=1 SV=2	SEPTIN7	50.679	6.2	2	2	2	2	0	0	0	0	2	0	0	2	1	2	2	0	0	2	1	2	2	0	0	2	1	2	2	0	0	3611000	0	2976700	2257500	0		0.922815		1.7323	0.43463		1.17409
Q16186	Proteasomal ubiquitin receptor ADRM1 OS=Homo sapiens OX=9606 GN=ADRM1 PE=1 SV=2	ADRM1	42.153	9.1	4	2	2	2	0	0	1	1	1	1	2	2	1	2	2	2	2	2	1	2	2	2	2	2	1	2	2	2	0	0	0	1645000	2255400	1192100				1.66276	0.75429	2.7188
Q16352	Alpha-internexin OS=Homo sapiens OX=9606 GN=INA PE=1 SV=2	INA	55.39	6.6	4	3	3	3	0	0	1	1	2	0	0	2	1	1	3	0	0	2	1	1	3	0	0	2	1	1	3	0	0	0	0	0	0	0
Q16512	Serine/threonine-protein kinase N1 OS=Homo sapiens OX=9606 GN=PKN1 PE=1 SV=2	PKN1	103.93	9.7	7	5	5	5	0	0	0	1	6	0	0	0	1	3	5	2	0	0	1	3	5	2	0	0	1	3	5	2	0	0	0	6259000	4443300	0				2.693	0.471342
Q16513	Serine/threonine-protein kinase N2 OS=Homo sapiens OX=9606 GN=PKN2 PE=1 SV=1	PKN2	112.03	2.7	5	2	2	2	0	1	0	1	2	1	0	2	0	1	2	2	0	2	0	1	2	2	0	2	0	1	2	2	0	3317400	0	0	3811600	3708400		0.691938			0.598937	3.97319	3.30386
Q16527	Cysteine and glycine-rich protein 2 OS=Homo sapiens OX=9606 GN=CSRP2 PE=1 SV=3	CSRP2	20.954	41.5	26	7	7	7	1	5	4	4	8	4	5	7	5	7	7	4	5	7	5	7	7	4	5	7	5	7	7	4	5052600	15339000	9977900	12804000	15636000	14909000	0.367189	0.94687	0.854824	1.78811	0.72241	4.69647	3.3229	0.19258
Q16531	DNA damage-binding protein 1 OS=Homo sapiens OX=9606 GN=DDB1 PE=1 SV=1	DDB1	126.97	17.3	36	15	15	15	10	8	6	5	5	2	14	12	14	14	11	13	14	12	14	14	11	13	14	12	14	14	11	13	13142000	10066000	12129000	11490000	9026000	10349000	1.6358	0.68742	1.15792	1.78679	0.464359	3.63163	1.6899	0.594708
Q16555	Dihydropyrimidinase-related protein 2 OS=Homo sapiens OX=9606 GN=DPYSL2 PE=1 SV=1	DPYSL2	62.293	57.7	64	19	17	19	7	15	11	10	16	5	16	17	16	18	19	18	14	15	14	16	17	16	16	17	16	18	19	18	15179000	25917000	20702000	31467000	41474000	24756000	0.59855	0.73462	0.819746	2.31113	0.885641	3.64394	3.17742	0.701681
Q16576	Histone-binding protein RBBP7 OS=Homo sapiens OX=9606 GN=RBBP7 PE=1 SV=1	RBBP7	47.82	22.6	4	5	3	3	0	2	0	0	2	0	1	5	2	2	4	2	0	3	0	0	2	1	0	3	0	0	2	1	0	5205100	0	0	7682100	0		0.68659			0.676751		0.98567
Q16629	Serine/arginine-rich splicing factor 7 OS=Homo sapiens OX=9606 GN=SRSF7 PE=1 SV=1	SRSF7	27.366	17.6	10	4	3	4	2	3	0	1	4	0	4	4	3	3	4	2	3	3	2	2	3	1	4	4	3	3	4	2	17127000	14823000	10968000	10412000	18302000	10985000	1.11611	0.811132	0.83844	1.29745	0.754499	3.87663	2.14362	0.887147
Q16643	Drebrin OS=Homo sapiens OX=9606 GN=DBN1 PE=1 SV=4	DBN1	71.428	16.6	21	8	8	8	2	6	3	2	7	1	5	7	6	6	8	5	5	7	6	6	8	5	5	7	6	6	8	5	12220000	10735000	8250300	12324000	10166000	8646700	1.5124	0.778478	0.83581	2.35151	0.55539	3.22837	1.96223	0.393381
Q16658	Fascin OS=Homo sapiens OX=9606 GN=FSCN1 PE=1 SV=3	FSCN1	54.529	33.3	42	12	12	12	8	9	7	5	8	5	9	11	9	9	9	8	9	11	9	9	9	8	9	11	9	9	9	8	15725000	17301000	16396000	14028000	13456000	11701000	0.95764	0.88273	1.16865	1.62987	0.517222	3.66577	1.93181	0.416338
Q16718	NADH dehydrogenase [ubiquinone] 1 alpha subcomplex subunit 5 OS=Homo sapiens OX=9606 GN=NDUFA5 PE=1 SV=3	NDUFA5	13.459	35.3	2	2	2	2	0	0	0	0	2	0	0	1	1	2	2	1	0	1	1	2	2	1	0	1	1	2	2	1	0	0	0	3373200	4674000	0				1.43847	0.65944
Q16787	Laminin subunit alpha-3 OS=Homo sapiens OX=9606 GN=LAMA3 PE=1 SV=2	LAMA3	366.65	0.5	0	1	1	1	0	0	0	0	0	0	0	0	0	0	1	0	0	0	0	0	1	0	0	0	0	0	1	0	0	0	0	0	0	0
Q16822	Phosphoenolpyruvate carboxykinase [GTP], mitochondrial OS=Homo sapiens OX=9606 GN=PCK2 PE=1 SV=4	PCK2	70.698	14.7	17	6	6	6	1	5	3	2	4	2	5	6	4	3	6	5	5	6	4	3	6	5	5	6	4	3	6	5	4770900	5975600	8577300	6153000	5346500	4926800	0.714946	0.755664	1.51526	1.77188	0.59356	3.227	1.87297	0.504694
Q16891	MICOS complex subunit MIC60 OS=Homo sapiens OX=9606 GN=IMMT PE=1 SV=1	IMMT	83.677	6.2	4	4	4	4	0	0	0	0	4	0	0	1	1	1	4	0	0	1	1	1	4	0	0	1	1	1	4	0	0	0	0	0	0	0
Q17RS7	Flap endonuclease GEN homolog 1 OS=Homo sapiens OX=9606 GN=GEN1 PE=1 SV=2	GEN1	102.88	1.9	1	1	1	1	0	0	0	0	1	0	1	1	1	1	1	1	1	1	1	1	1	1	1	1	1	1	1	1	0	0	0	0	0	0
Q1MSJ5	Centrosome and spindle pole-associated protein 1 OS=Homo sapiens OX=9606 GN=CSPP1 PE=1 SV=4	CSPP1	145.52	1.5	0	1	1	1	0	0	0	0	0	0	1	1	1	1	1	1	1	1	1	1	1	1	1	1	1	1	1	1	0	0	0	0	0	0
Q29RF7	Sister chromatid cohesion protein PDS5 homolog A OS=Homo sapiens OX=9606 GN=PDS5A PE=1 SV=1	PDS5A	150.83	1.9	2	2	2	2	0	2	0	0	0	0	0	2	0	1	1	1	0	2	0	1	1	1	0	2	0	1	1	1	0	0	0	0	0	0
Q2M329	Coiled-coil domain-containing protein 96 OS=Homo sapiens OX=9606 GN=CCDC96 PE=1 SV=2	CCDC96	62.71	2.2	0	1	1	1	0	0	0	0	0	0	1	1	0	1	1	0	1	1	0	1	1	0	1	1	0	1	1	0	0	0	0	0	0	0
Q3SXM5	Inactive hydroxysteroid dehydrogenase-like protein 1 OS=Homo sapiens OX=9606 GN=HSDL1 PE=1 SV=3	HSDL1	37.001	4.2	0	1	1	1	0	0	0	0	0	0	0	1	0	0	1	0	0	1	0	0	1	0	0	1	0	0	1	0	0	0	0	0	0	0
Q3SXY8	ADP-ribosylation factor-like protein 13B OS=Homo sapiens OX=9606 GN=ARL13B PE=1 SV=1	ARL13B	48.643	1.9	45	1	1	1	7	5	7	10	7	9	1	1	1	1	1	1	1	1	1	1	1	1	1	1	1	1	1	1	0	0	0	0	0	0
Q3SYC2	2-acylglycerol O-acyltransferase 2 OS=Homo sapiens OX=9606 GN=MOGAT2 PE=1 SV=2	MOGAT2	38.195	3.6	2	1	1	1	1	1	0	0	0	0	1	1	1	0	1	1	1	1	1	0	1	1	1	1	1	0	1	1	0	0	0	0	0	0
Q3ZCM7	Tubulin beta-8 chain OS=Homo sapiens OX=9606 GN=TUBB8 PE=1 SV=2	TUBB8	49.775	24.5	11	13	2	2	2	4	1	0	3	1	11	13	13	9	13	10	2	2	2	0	2	2	2	2	2	0	2	2	21239000	69641000	31524000	0	97015000	11433000	0.41742	1.13651	0.718688		1.19276	0.958394	1.41983	0.450064
Q3ZCQ8	Mitochondrial import inner membrane translocase subunit TIM50 OS=Homo sapiens OX=9606 GN=TIMM50 PE=1 SV=2	TIMM50	39.646	17	5	4	4	4	0	3	1	0	1	0	4	4	3	4	4	3	4	4	3	4	4	3	4	4	3	4	4	3	2683700	2998400	2868400	2801100	2412100	2963300	0.85954	0.81394	1.8317	1.724	0.491141	4.11393	1.80563	0.245861
Q4J6C6	Prolyl endopeptidase-like OS=Homo sapiens OX=9606 GN=PREPL PE=1 SV=1	PREPL	83.926	1.9	0	1	1	1	0	0	0	0	0	0	1	1	1	1	1	0	1	1	1	1	1	0	1	1	1	1	1	0	0	0	0	0	0	0
Q52LJ0	Protein FAM98B OS=Homo sapiens OX=9606 GN=FAM98B PE=1 SV=2	FAM98B	45.547	41.3	34	11	11	11	3	8	6	6	8	3	6	8	8	9	8	8	6	8	8	9	8	8	6	8	8	9	8	8	10210000	16107000	13227000	13179000	13178000	8948100	0.73785	0.972866	1.11663	1.81268	0.599642	2.77615	1.83511	0.52255
Q53GQ0	Very-long-chain 3-oxoacyl-CoA reductase OS=Homo sapiens OX=9606 GN=HSD17B12 PE=1 SV=2	HSD17B12	34.324	4.8	5	1	1	1	1	1	1	0	1	1	1	1	1	1	1	1	1	1	1	1	1	1	1	1	1	1	1	1	0	0	0	0	0	0
Q53H12	Acylglycerol kinase, mitochondrial OS=Homo sapiens OX=9606 GN=AGK PE=1 SV=2	AGK	47.137	37.4	20	9	9	9	2	3	3	3	5	4	5	7	6	7	8	8	5	7	6	7	8	8	5	7	6	7	8	8	9640700	9644000	11607000	12740000	9215400	8889900	0.836591	0.76214	1.18738	2.12446	0.58391	3.34388	2.1723	0.749769
Q58FF6	Putative heat shock protein HSP 90-beta 4 OS=Homo sapiens OX=9606 GN=HSP90AB4P PE=5 SV=1	HSP90AB4P	58.264	13.7	7	7	2	2	1	1	0	1	2	2	5	7	6	4	6	5	1	2	1	1	2	2	1	2	1	1	2	2	0	13537000	0	0	12454000	0		0.784879			0.543994		0.693093
Q58FF8	Putative heat shock protein HSP 90-beta 2 OS=Homo sapiens OX=9606 GN=HSP90AB2P PE=1 SV=2	HSP90AB2P	44.348	18.1	11	7	2	2	1	3	1	1	3	2	3	7	5	4	7	3	1	2	1	1	2	1	1	2	1	1	2	1	25603000	31522000	38895000	35018000	28867000	20643000	0.759711	0.78937	1.36552	1.99675	0.544551	2.65588	1.78315	0.51728
Q5HYI8	Rab-like protein 3 OS=Homo sapiens OX=9606 GN=RABL3 PE=1 SV=1	RABL3	26.422	21.2	11	4	4	4	1	2	2	2	3	1	1	4	2	2	3	1	1	4	2	2	3	1	1	4	2	2	3	1	0	8918000	7620900	0	7671500	0		0.832645	0.9944		0.53967		0.590757
Q5JTZ9	Alanine--tRNA ligase, mitochondrial OS=Homo sapiens OX=9606 GN=AARS2 PE=1 SV=1	AARS2	107.34	1.3	1	1	1	1	0	1	0	0	0	0	1	1	1	0	1	0	1	1	1	0	1	0	1	1	1	0	1	0	0	0	0	0	0	0
Q5RI15	Cytochrome c oxidase assembly protein COX20, mitochondrial OS=Homo sapiens OX=9606 GN=COX20 PE=1 SV=2	COX20	13.291	22	2	2	2	2	0	0	0	1	1	0	0	1	0	2	1	0	0	1	0	2	1	0	0	1	0	2	1	0	0	0	0	0	0	0
Q5T280	Putative methyltransferase C9orf114 OS=Homo sapiens OX=9606 GN=SPOUT1 PE=1 SV=3	SPOUT1	42.008	3.7	1	1	1	1	0	1	0	0	0	0	0	1	0	0	0	0	0	1	0	0	0	0	0	1	0	0	0	0	0	0	0	0	0	0
Q5T749	Keratinocyte proline-rich protein OS=Homo sapiens OX=9606 GN=KPRP PE=1 SV=1	KPRP	64.135	48	57	19	19	19	12	8	6	6	8	17	16	15	15	15	15	18	16	15	15	15	15	18	16	15	15	15	15	18	33159000	15074000	19396000	14697000	12791000	60952000	1.13824	0.436653	0.784891	0.969477	0.279137	9.69229	4.63639	0.359549
Q6DD87	Zinc finger protein 787 OS=Homo sapiens OX=9606 GN=ZNF787 PE=1 SV=4	ZNF787	40.428	28	21	6	6	6	2	6	3	2	5	3	4	6	6	4	6	5	4	6	6	4	6	5	4	6	6	4	6	5	6537500	7048500	5395300	6941100	7187500	8484800	0.84223	0.76696	0.81923	1.71797	0.588531	4.73699	2.90044	0.0154807
Q6F5E8	Capping protein, Arp2/3 and myosin-I linker protein 2 OS=Homo sapiens OX=9606 GN=CARMIL2 PE=1 SV=2	CARMIL2	154.69	5.2	7	4	4	4	1	1	0	1	4	0	2	3	2	2	4	3	2	3	2	2	4	3	2	3	2	2	4	3	2748700	2612100	2719800	3122500	2564300	3179900	0.868914	0.69689	1.13562	1.89683	0.515344	4.35725	2.50587	0.849582
Q6FI81	Anamorsin OS=Homo sapiens OX=9606 GN=CIAPIN1 PE=1 SV=2	CIAPIN1	33.582	13.1	8	3	3	3	0	1	1	3	2	1	2	3	3	3	3	2	2	3	3	3	3	2	2	3	3	3	3	2	3119800	4117200	4081100	5345600	4006500	3770700	0.683848	0.761569	1.54567	2.25167	0.558312	3.58265	2.13723	0.523603
Q6NUK1	Calcium-binding mitochondrial carrier protein SCaMC-1 OS=Homo sapiens OX=9606 GN=SLC25A24 PE=1 SV=2	SLC25A24	53.354	8.8	6	4	4	4	1	3	0	0	2	0	4	4	4	4	4	3	4	4	4	4	4	3	4	4	4	4	4	3	5082600	3233500	4592900	4674000	4237400	4314100	1.4189	0.55935	1.1997	1.8412	0.552223	3.83332	1.95936	0.443874
Q6P1J9	Parafibromin OS=Homo sapiens OX=9606 GN=CDC73 PE=1 SV=1	CDC73	60.576	8.3	4	3	3	3	0	2	0	0	2	0	1	3	1	1	3	0	1	3	1	1	3	0	1	3	1	1	3	0	0	3207000	0	0	2619100	0		0.829515			0.51366		0.619229
Q6P1L8	39S ribosomal protein L14, mitochondrial OS=Homo sapiens OX=9606 GN=MRPL14 PE=1 SV=1	MRPL14	15.947	31	13	3	3	3	1	2	3	2	3	2	3	3	3	3	3	3	3	3	3	3	3	3	3	3	3	3	3	3	14771000	15589000	16897000	18249000	24928000	25339000	0.683522	0.68746	0.921756	1.62277	0.733346	5.82546	3.56848	0.188452
Q6P587	Acylpyruvase FAHD1, mitochondrial OS=Homo sapiens OX=9606 GN=FAHD1 PE=1 SV=2	FAHD1	24.843	13.4	7	2	2	2	1	2	2	1	1	0	2	2	2	2	2	1	2	2	2	2	2	1	2	2	2	2	2	1	7582500	8000800	5998100	6812800	8983100	0	0.95678	0.86434	0.844575	1.56373	0.682129		1.26376	0.206447
Q6PJT7	Zinc finger CCCH domain-containing protein 14 OS=Homo sapiens OX=9606 GN=ZC3H14 PE=1 SV=1	ZC3H14	82.875	12	9	6	6	6	0	3	1	1	4	0	1	5	3	2	5	3	1	5	3	2	5	3	1	5	3	2	5	3	0	133330000	116090000	124760000	151280000	154820000		0.738386	0.898132	1.57337	0.631163	4.4411	2.70723	0.100614
Q6S8J3	POTE ankyrin domain family member E OS=Homo sapiens OX=9606 GN=POTEE PE=2 SV=3	POTEE	121.36	9.7	1	9	1	1	1	0	0	0	0	0	8	8	7	7	8	6	1	0	0	0	0	0	1	0	0	0	0	0	0	0	0	0	0	0
Q6SPF0	Sterile alpha motif domain-containing protein 1 OS=Homo sapiens OX=9606 GN=SAMD1 PE=1 SV=1	SAMD1	56.051	16.7	13	5	5	5	1	4	2	3	3	0	3	4	3	4	4	3	3	4	3	4	4	3	3	4	3	4	4	3	3039400	3032200	3688800	4927500	5153300	4847100	0.659549	0.555254	0.943643	2.54761	0.71924	4.55921	3.62579	0.270862
Q6UB35	Monofunctional C1-tetrahydrofolate synthase, mitochondrial OS=Homo sapiens OX=9606 GN=MTHFD1L PE=1 SV=1	MTHFD1L	105.79	9.3	17	8	8	8	0	9	2	1	5	0	6	8	8	6	8	5	6	8	8	6	8	5	6	8	8	6	8	5	4546100	5891200	4883800	5112900	5598600	4382500	0.8756	0.875668	1.1414	1.73628	0.62693	3.34646	1.97384	0.633243
Q6UWP8	Suprabasin OS=Homo sapiens OX=9606 GN=SBSN PE=1 SV=2	SBSN	60.54	15.3	6	2	2	2	1	0	1	0	1	3	1	1	1	1	1	2	1	1	1	1	1	2	1	1	1	1	1	2	0	0	0	0	0	0
Q6UXR4	Putative serpin A13 OS=Homo sapiens OX=9606 GN=SERPINA13P PE=5 SV=1	SERPINA13P	34.864	2.9	0	1	1	1	0	0	0	0	0	0	1	0	1	1	0	1	1	0	1	1	0	1	1	0	1	1	0	1	0	0	0	0	0	0
Q6YN16	Hydroxysteroid dehydrogenase-like protein 2 OS=Homo sapiens OX=9606 GN=HSDL2 PE=1 SV=1	HSDL2	45.394	27.8	14	6	6	6	2	3	1	3	4	1	5	5	4	4	6	3	5	5	4	4	6	3	5	5	4	4	6	3	6790100	7795600	5687400	6752500	7728200	4231900	0.93385	0.941	0.921346	1.78314	0.675153	2.52745	1.78304	0.00131217
Q6ZT89	Solute carrier family 25 member 48 OS=Homo sapiens OX=9606 GN=SLC25A48 PE=1 SV=2	SLC25A48	33.439	2.6	1	1	1	1	1	0	0	0	0	0	1	0	0	0	0	0	1	0	0	0	0	0	1	0	0	0	0	0	0	0	0	0	0	0
Q6ZU35	Capping protein-inhibiting regulator of actin dynamics OS=Homo sapiens OX=9606 GN=CRACD PE=1 SV=3	CRACD	136.76	6.3	7	4	4	4	0	4	0	1	2	0	2	4	4	4	3	1	2	4	4	4	3	1	2	4	4	4	3	1	2067900	4044900	2554900	2827300	2899500	0	0.64136	1.58656	0.934136	1.68576	0.57179		1.07093	0.508262
Q6ZVX7	F-box only protein 50 OS=Homo sapiens OX=9606 GN=NCCRP1 PE=1 SV=1	NCCRP1	30.847	4	4	1	1	1	0	1	1	1	0	1	0	1	1	1	1	1	0	1	1	1	1	1	0	1	1	1	1	1	0	0	0	0	0	0
Q71U36	Tubulin alpha-1A chain OS=Homo sapiens OX=9606 GN=TUBA1A PE=1 SV=1	TUBA1A	50.135	80.9	19	26	1	2	3	3	3	4	3	3	22	25	23	21	25	20	1	1	1	1	1	1	2	2	2	2	2	2	84376000	88730000	132280000	124390000	114220000	43490000	0.769435	0.68286	1.42236	2.17978	0.662177	1.71961	1.58682	0.589509
Q75N03	E3 ubiquitin-protein ligase Hakai OS=Homo sapiens OX=9606 GN=CBLL1 PE=1 SV=1	CBLL1	54.519	10	9	3	3	3	2	1	2	1	2	1	2	2	2	2	3	2	2	2	2	2	3	2	2	2	2	2	3	2	8319500	6952900	7052800	6281800	7404900	6602900	1.45893	0.737616	1.45238	1.51757	0.591817	3.59811	1.56416	0.918276
Q7KZI7	Serine/threonine-protein kinase MARK2 OS=Homo sapiens OX=9606 GN=MARK2 PE=1 SV=2	MARK2	87.91	4.3	2	2	2	2	0	0	0	0	2	0	1	2	2	1	2	2	1	2	2	1	2	2	1	2	2	1	2	2	0	2154100	2305100	0	1678800	2305100		0.768949	1.14954		0.451476	4.22664	2.43844	0.758063
Q7L0Y3	tRNA methyltransferase 10 homolog C OS=Homo sapiens OX=9606 GN=TRMT10C PE=1 SV=2	TRMT10C	47.346	6.2	2	2	2	2	0	0	1	0	1	0	2	2	2	2	2	2	2	2	2	2	2	2	2	2	2	2	2	2	0	0	3877400	0	3265700	0			1.14274		0.51936		0.454487
Q7L590	Protein MCM10 homolog OS=Homo sapiens OX=9606 GN=MCM10 PE=1 SV=2	MCM10	98.182	1.9	0	1	1	1	0	0	0	0	0	0	1	1	1	1	1	1	1	1	1	1	1	1	1	1	1	1	1	1	0	0	0	0	0	0
Q7L5Y6	DET1 homolog OS=Homo sapiens OX=9606 GN=DET1 PE=1 SV=2	DET1	63.848	1.8	0	1	1	1	0	0	0	0	0	0	1	1	1	1	1	0	1	1	1	1	1	0	1	1	1	1	1	0	0	0	0	0	0	0
Q7L775	EPM2A-interacting protein 1 OS=Homo sapiens OX=9606 GN=EPM2AIP1 PE=1 SV=1	EPM2AIP1	70.369	4.6	2	2	2	2	0	1	0	0	1	0	0	1	0	1	2	1	0	1	0	1	2	1	0	1	0	1	2	1	0	0	0	0	0	0
Q7Z2K8	G protein-regulated inducer of neurite outgrowth 1 OS=Homo sapiens OX=9606 GN=GPRIN1 PE=1 SV=2	GPRIN1	102.4	25.4	30	14	14	14	0	10	3	3	11	3	6	13	9	10	10	7	6	13	9	10	10	7	6	13	9	10	10	7	6562700	12010000	10074000	12063000	17564000	10100000	0.514214	0.79416	0.93522	1.81632	0.87491	3.43295	2.72963	0.354112
Q7Z2T5	TRMT1-like protein OS=Homo sapiens OX=9606 GN=TRMT1L PE=1 SV=2	TRMT1L	81.746	26.6	27	13	13	13	3	8	3	4	6	3	9	11	10	8	10	6	9	11	10	8	10	6	9	11	10	8	10	6	8837200	6832200	9133700	8043900	6311400	7910800	1.5839	0.656218	1.22553	1.75936	0.456686	3.92859	1.77301	0.640253
Q7Z4S6	Kinesin-like protein KIF21A OS=Homo sapiens OX=9606 GN=KIF21A PE=1 SV=2	KIF21A	187.18	2.4	3	3	3	3	0	0	0	0	3	0	0	2	1	1	3	0	0	2	1	1	3	0	0	2	1	1	3	0	0	1719400	0	0	4382900	0		0.42466			0.81541		1.92015
Q7Z5L9	Interferon regulatory factor 2-binding protein 2 OS=Homo sapiens OX=9606 GN=IRF2BP2 PE=1 SV=2	IRF2BP2	61.024	5.6	3	2	2	2	0	0	1	0	1	1	0	2	1	1	2	1	0	2	1	1	2	1	0	2	1	1	2	1	0	0	0	0	0	0
Q7Z7H8	39S ribosomal protein L10, mitochondrial OS=Homo sapiens OX=9606 GN=MRPL10 PE=1 SV=3	MRPL10	29.282	16.9	6	3	3	3	1	2	0	1	2	0	3	3	3	3	3	3	3	3	3	3	3	3	3	3	3	3	3	3	7233200	9462200	8105200	9999700	7984600	7701600	0.767548	0.84738	1.13917	2.3995	0.53865	3.54246	2.35308	0.859068
Q7Z7L8	Uncharacterized protein C11orf96 OS=Homo sapiens OX=9606 GN=C11orf96 PE=1 SV=3	C11orf96	46.113	9.9	7	3	3	3	0	1	1	0	3	2	1	3	1	2	3	2	1	3	1	2	3	2	1	3	1	2	3	2	0	3833400	0	4299800	3601400	3226500		0.772243		1.97251	0.54657	3.33869	2.52847
Q86TG7	Retrotransposon-derived protein PEG10 OS=Homo sapiens OX=9606 GN=PEG10 PE=1 SV=2	PEG10	80.172	2.4	2	1	1	1	0	1	0	0	1	0	0	1	0	1	1	0	0	1	0	1	1	0	0	1	0	1	1	0	0	0	0	0	0	0
Q86VF7	Nebulin-related-anchoring protein OS=Homo sapiens OX=9606 GN=NRAP PE=1 SV=2	NRAP	197.07	1.1	0	1	1	1	0	0	0	0	0	0	1	1	1	1	1	1	1	1	1	1	1	1	1	1	1	1	1	1	0	0	0	0	0	0
Q86VP1	Tax1-binding protein 1 OS=Homo sapiens OX=9606 GN=TAX1BP1 PE=1 SV=2	TAX1BP1	90.876	1.8	0	1	1	1	0	0	0	0	0	0	1	1	1	1	1	1	1	1	1	1	1	1	1	1	1	1	1	1	0	0	0	0	0	0
Q86VP6	Cullin-associated NEDD8-dissociated protein 1 OS=Homo sapiens OX=9606 GN=CAND1 PE=1 SV=2	CAND1	136.37	8.3	17	7	7	7	1	5	3	2	6	0	4	6	5	5	7	3	4	6	5	5	7	3	4	6	5	5	7	3	2079600	3360300	3786500	3760200	3814300	2564600	0.57539	0.784466	1.23488	1.99898	0.67834	3.75317	2.47829	0.93083
Q86VQ1	Glucocorticoid-induced transcript 1 protein OS=Homo sapiens OX=9606 GN=GLCCI1 PE=1 SV=1	GLCCI1	58.023	32.2	28	11	11	11	2	10	2	2	11	1	7	10	7	8	10	8	7	10	7	8	10	8	7	10	7	8	10	8	4145000	8835500	6039000	5936900	9697000	6761900	0.536184	0.964484	0.92912	1.47579	0.797454	3.79146	2.49598	0.149388
Q86WB7	Protein unc-93 homolog A OS=Homo sapiens OX=9606 GN=UNC93A PE=1 SV=1	UNC93A	50.269	4.2	0	1	1	1	0	0	0	0	0	0	0	0	0	0	1	0	0	0	0	0	1	0	0	0	0	0	1	0	0	0	0	0	0	0
Q86X02	Cerebellar degeneration-related protein 2-like OS=Homo sapiens OX=9606 GN=CDR2L PE=1 SV=2	CDR2L	53.01	3.4	0	1	1	1	0	0	0	0	0	0	0	1	0	1	0	0	0	1	0	1	0	0	0	1	0	1	0	0	0	0	0	0	0	0
Q86X55	Histone-arginine methyltransferase CARM1 OS=Homo sapiens OX=9606 GN=CARM1 PE=1 SV=3	CARM1	65.853	3	2	1	1	1	0	0	0	1	1	0	0	0	0	1	1	0	0	0	0	1	1	0	0	0	0	1	1	0	0	0	0	0	0	0
Q8IUC4	Rhophilin-2 OS=Homo sapiens OX=9606 GN=RHPN2 PE=1 SV=1	RHPN2	76.992	10.9	13	6	6	6	2	6	5	0	0	0	5	6	6	3	4	2	5	6	6	3	4	2	5	6	6	3	4	2	7527900	8846600	10197000	1784800	2024200	2116200	1.24137	1.23727	1.98174	0.565426	0.21215	1.51223	0.513365	0.0940819
Q8IV08	5'-3' exonuclease PLD3 OS=Homo sapiens OX=9606 GN=PLD3 PE=1 SV=1	PLD3	54.705	4.5	2	2	2	2	0	1	0	0	1	0	1	2	2	1	2	1	1	2	2	1	2	1	1	2	2	1	2	1	0	4477600	0	0	1946100	0		1.5422			0.343944		0.223022
Q8IWS0	PHD finger protein 6 OS=Homo sapiens OX=9606 GN=PHF6 PE=1 SV=1	PHF6	41.29	31.8	38	8	8	8	7	8	7	5	8	3	8	7	8	7	8	4	8	7	8	7	8	4	8	7	8	7	8	4	15340000	9585800	11178000	11263000	10174000	11351000	1.19291	0.62951	1.24733	1.68311	0.52983	3.82618	1.9673	0.431669
Q8IXI1	Mitochondrial Rho GTPase 2 OS=Homo sapiens OX=9606 GN=RHOT2 PE=1 SV=2	RHOT2	68.117	2.4	1	1	1	1	0	0	0	0	1	0	0	0	0	0	1	0	0	0	0	0	1	0	0	0	0	0	1	0	0	0	0	0	0	0
Q8IXI2	Mitochondrial Rho GTPase 1 OS=Homo sapiens OX=9606 GN=RHOT1 PE=1 SV=2	RHOT1	70.783	1.5	4	1	1	1	0	1	1	1	1	0	0	1	1	1	1	1	0	1	1	1	1	1	0	1	1	1	1	1	0	0	0	0	0	0
Q8IY37	Probable ATP-dependent RNA helicase DHX37 OS=Homo sapiens OX=9606 GN=DHX37 PE=1 SV=1	DHX37	129.54	1.4	0	1	1	1	0	0	0	0	0	0	0	0	0	1	0	0	0	0	0	1	0	0	0	0	0	1	0	0	0	0	0	0	0	0
Q8IY81	pre-rRNA 2'-O-ribose RNA methyltransferase FTSJ3 OS=Homo sapiens OX=9606 GN=FTSJ3 PE=1 SV=2	FTSJ3	96.557	2.6	2	1	1	1	0	1	1	0	0	0	1	1	1	1	1	1	1	1	1	1	1	1	1	1	1	1	1	1	0	0	0	0	0	0
Q8IYD1	Eukaryotic peptide chain release factor GTP-binding subunit ERF3B OS=Homo sapiens OX=9606 GN=GSPT2 PE=1 SV=2	GSPT2	68.882	5.7	5	3	1	1	1	1	1	0	1	1	2	3	3	2	3	3	1	1	1	0	1	1	1	1	1	0	1	1	0	0	0	0	0	0
Q8IYY4	Zinc finger protein DZIP1L OS=Homo sapiens OX=9606 GN=DZIP1L PE=1 SV=2	DZIP1L	86.847	3.3	0	2	2	2	0	0	0	0	0	0	1	1	2	1	1	0	1	1	2	1	1	0	1	1	2	1	1	0	0	0	0	0	0	0
Q8IZ69	tRNA (uracil-5-)-methyltransferase homolog A OS=Homo sapiens OX=9606 GN=TRMT2A PE=1 SV=2	TRMT2A	68.725	12.3	12	5	5	5	1	5	2	2	2	0	2	5	3	4	3	2	2	5	3	4	3	2	2	5	3	4	3	2	5651900	6045800	7501500	6745100	5170500	6464200	0.85749	0.727333	1.26715	1.84786	0.468615	3.99456	2.21287	0.548405
Q8N1F7	Nuclear pore complex protein Nup93 OS=Homo sapiens OX=9606 GN=NUP93 PE=1 SV=2	NUP93	93.487	1.3	2	1	1	1	0	0	1	1	0	0	1	1	1	1	1	1	1	1	1	1	1	1	1	1	1	1	1	1	0	0	0	0	0	0
Q8N1G4	Leucine-rich repeat-containing protein 47 OS=Homo sapiens OX=9606 GN=LRRC47 PE=1 SV=1	LRRC47	63.472	31	27	14	14	14	2	7	3	4	8	3	4	10	6	9	12	6	4	10	6	9	12	6	4	10	6	9	12	6	5288300	7955700	6608700	7224200	7751800	6672600	0.682661	0.866646	1.57	1.79265	0.636165	3.73364	1.97558	0.430133
Q8N2K0	Lysophosphatidylserine lipase ABHD12 OS=Homo sapiens OX=9606 GN=ABHD12 PE=1 SV=2	ABHD12	45.096	2.3	1	1	1	1	0	0	0	0	1	0	1	0	1	0	1	1	1	0	1	0	1	1	1	0	1	0	1	1	0	0	0	0	0	0
Q8N335	Glycerol-3-phosphate dehydrogenase 1-like protein OS=Homo sapiens OX=9606 GN=GPD1L PE=1 SV=1	GPD1L	38.418	29.6	14	7	7	7	2	6	1	2	2	1	3	7	5	4	5	2	3	7	5	4	5	2	3	7	5	4	5	2	4567800	5954500	5624100	6347200	6767200	5428700	0.75438	0.77618	1.23927	1.88369	0.664416	3.63499	2.2323	0.780315
Q8N568	Serine/threonine-protein kinase DCLK2 OS=Homo sapiens OX=9606 GN=DCLK2 PE=1 SV=4	DCLK2	83.605	4	1	2	1	1	0	0	0	0	1	0	1	1	1	1	2	2	0	0	0	0	1	1	0	0	0	0	1	1	0	0	0	0	0	0
Q8N5K1	CDGSH iron-sulfur domain-containing protein 2 OS=Homo sapiens OX=9606 GN=CISD2 PE=1 SV=1	CISD2	15.278	21.5	2	2	2	2	0	2	0	0	0	0	1	2	1	1	1	1	1	2	1	1	1	1	1	2	1	1	1	1	0	0	0	0	0	0
Q8N6N2	Tetratricopeptide repeat protein 9B OS=Homo sapiens OX=9606 GN=TTC9B PE=2 SV=1	TTC9B	25.932	16.3	17	2	2	2	1	2	4	4	4	2	1	2	2	2	2	1	1	2	2	2	2	1	1	2	2	2	2	1	2127500	3763600	4424400	4942100	4476000	6725400	0.43771	0.64365	1.5675	1.92293	0.576163	5.9267	3.18091	0.776341
Q8N9I9	Probable E3 ubiquitin-protein ligase DTX3 OS=Homo sapiens OX=9606 GN=DTX3 PE=1 SV=2	DTX3	37.988	6.6	1	1	1	1	0	0	0	0	1	0	0	1	1	1	1	1	0	1	1	1	1	1	0	1	1	1	1	1	0	0	0	0	0	0
Q8NB91	Fanconi anemia group B protein OS=Homo sapiens OX=9606 GN=FANCB PE=1 SV=1	FANCB	97.725	1.5	0	1	1	1	0	0	0	0	0	0	1	1	0	1	1	1	1	1	0	1	1	1	1	1	0	1	1	1	0	0	0	0	0	0
Q8NBN7	Retinol dehydrogenase 13 OS=Homo sapiens OX=9606 GN=RDH13 PE=1 SV=2	RDH13	35.932	3.9	6	1	1	1	1	1	1	0	2	1	1	1	1	1	1	1	1	1	1	1	1	1	1	1	1	1	1	1	0	0	0	0	0	0
Q8NBU5	Outer mitochondrial transmembrane helix translocase OS=Homo sapiens OX=9606 GN=ATAD1 PE=1 SV=1	ATAD1	40.744	21.1	15	5	5	5	1	4	4	2	3	1	2	5	4	4	5	4	2	5	4	4	5	4	2	5	4	4	5	4	6854600	5057100	5997800	5191500	5831900	4092200	1.11196	0.692281	1.14699	1.61836	0.61444	2.87748	1.73157	0.332398
Q8NC51	Plasminogen activator inhibitor 1 RNA-binding protein OS=Homo sapiens OX=9606 GN=SERBP1 PE=1 SV=2	SERBP1	44.965	24.8	29	9	9	9	1	8	4	5	10	1	5	9	7	8	9	5	5	9	7	8	9	5	5	9	7	8	9	5	10091000	18288000	13552000	17484000	23653000	17845000	0.535719	0.81931	0.848145	1.78369	0.79834	4.16469	3.06227	0.202288
Q8NCF5	NFATC2-interacting protein OS=Homo sapiens OX=9606 GN=NFATC2IP PE=1 SV=1	NFATC2IP	45.816	35.3	11	6	6	6	2	4	0	1	2	2	5	6	4	3	6	3	5	6	4	3	6	3	5	6	4	3	6	3	3944200	4484000	3197200	3753100	3607900	4585700	0.896419	0.859987	0.856615	1.63915	0.521297	4.51759	2.55567	0.00449012
Q8ND56	Protein LSM14 homolog A OS=Homo sapiens OX=9606 GN=LSM14A PE=1 SV=3	LSM14A	50.529	2.6	1	1	1	1	0	1	0	0	0	0	0	1	1	1	1	1	0	1	1	1	1	1	0	1	1	1	1	1	0	0	0	0	0	0
Q8NFP7	Diphosphoinositol polyphosphate phosphohydrolase 3-alpha OS=Homo sapiens OX=9606 GN=NUDT10 PE=1 SV=1	NUDT10	18.5	51.8	5	9	1	1	0	1	1	1	1	1	7	9	7	7	8	6	1	1	1	1	1	1	1	1	1	1	1	1	0	0	0	0	0	0
Q8NFU3	Thiosulfate:glutathione sulfurtransferase OS=Homo sapiens OX=9606 GN=TSTD1 PE=1 SV=3	TSTD1	12.53	10.4	1	1	1	1	0	0	0	0	1	0	0	0	0	0	1	0	0	0	0	0	1	0	0	0	0	0	1	0	0	0	0	0	0	0
Q8TB36	Ganglioside-induced differentiation-associated protein 1 OS=Homo sapiens OX=9606 GN=GDAP1 PE=1 SV=3	GDAP1	41.345	28.5	21	6	6	6	2	4	3	3	6	3	6	6	6	5	6	5	6	6	6	5	6	5	6	6	6	5	6	5	16134000	18485000	18065000	22187000	26373000	17659000	0.726942	0.72832	0.959531	1.92119	0.755433	3.44883	2.53664	0.24679
Q8TC12	Retinol dehydrogenase 11 OS=Homo sapiens OX=9606 GN=RDH11 PE=1 SV=2	RDH11	35.386	4.4	5	1	1	1	0	1	1	1	1	1	0	1	1	1	1	1	0	1	1	1	1	1	0	1	1	1	1	1	0	0	0	0	0	0
Q8TDW0	Volume-regulated anion channel subunit LRRC8C OS=Homo sapiens OX=9606 GN=LRRC8C PE=1 SV=2	LRRC8C	92.448	1.1	0	1	1	1	0	0	0	0	0	0	1	1	1	1	1	0	1	1	1	1	1	0	1	1	1	1	1	0	0	0	0	0	0	0
Q8TEB1	DDB1- and CUL4-associated factor 11 OS=Homo sapiens OX=9606 GN=DCAF11 PE=1 SV=1	DCAF11	61.669	26.4	33	10	10	10	6	9	4	4	4	6	8	10	10	10	8	9	8	10	10	10	8	9	8	10	10	10	8	9	12232000	7262300	9512300	9154900	5285800	7801700	1.27868	0.64639	1.17223	1.83952	0.351281	3.53511	1.84868	0.458823
Q8TEQ0	Sorting nexin-29 OS=Homo sapiens OX=9606 GN=SNX29 PE=1 SV=3	SNX29	91.253	1.8	0	1	1	1	0	0	0	0	0	0	1	1	1	1	1	1	1	1	1	1	1	1	1	1	1	1	1	1	0	0	0	0	0	0
Q8WU90	Zinc finger CCCH domain-containing protein 15 OS=Homo sapiens OX=9606 GN=ZC3H15 PE=1 SV=1	ZC3H15	48.602	8.2	5	2	2	2	0	2	1	0	2	0	1	2	1	1	2	0	1	2	1	1	2	0	1	2	1	1	2	0	0	4418800	0	0	4435400	0		0.7527			0.568711		0.755561
Q8WVC6	Dephospho-CoA kinase domain-containing protein OS=Homo sapiens OX=9606 GN=DCAKD PE=1 SV=1	DCAKD	26.55	9.1	3	2	2	2	1	1	0	0	1	0	2	2	2	2	2	1	2	2	2	2	2	1	2	2	2	2	2	1	3027800	3776300	0	0	3160200	0	0.813955	0.856672			0.5491		0.657358
Q8WVD3	E3 ubiquitin-protein ligase RNF138 OS=Homo sapiens OX=9606 GN=RNF138 PE=1 SV=1	RNF138	28.192	14.7	4	2	2	2	0	2	0	0	2	0	0	2	2	0	2	0	0	2	2	0	2	0	0	2	2	0	2	0	0	2474000	1565400	0	2537000	0		0.85367	0.751659		0.656949		0.81846
Q8WVJ2	NudC domain-containing protein 2 OS=Homo sapiens OX=9606 GN=NUDCD2 PE=1 SV=1	NUDCD2	17.676	18.5	3	2	2	2	0	1	1	0	1	0	2	2	2	2	1	2	2	2	2	2	1	2	2	2	2	2	1	2	0	0	0	0	0	0
Q8WVV9	Heterogeneous nuclear ribonucleoprotein L-like OS=Homo sapiens OX=9606 GN=HNRNPLL PE=1 SV=1	HNRNPLL	60.082	11.8	4	3	3	3	0	1	1	1	1	0	2	3	3	3	3	1	2	3	3	3	3	1	2	3	3	3	3	1	0	2986500	3124300	3599100	2709700	0		0.72475	1.59175	1.98894	0.495395		1.07245	0.884501
Q8WVY7	Ubiquitin-like domain-containing CTD phosphatase 1 OS=Homo sapiens OX=9606 GN=UBLCP1 PE=1 SV=2	UBLCP1	36.804	8.5	5	3	3	3	0	3	1	0	1	0	1	3	3	2	3	3	1	3	3	2	3	3	1	3	3	2	3	3	0	3693000	4004500	3717000	4185400	3939100		0.71266	1.78645	1.63255	0.6797	3.9133	1.66074	0.803838
Q92499	ATP-dependent RNA helicase DDX1 OS=Homo sapiens OX=9606 GN=DDX1 PE=1 SV=2	DDX1	82.431	24.6	43	14	14	14	5	13	6	6	10	3	12	14	12	11	11	10	12	14	12	11	11	10	12	14	12	11	11	10	11700000	15595000	14872000	12769000	13535000	9288500	0.8689	0.96686	1.27897	1.69555	0.592835	2.77393	1.62528	0.375122
Q92522	Histone H1.10 OS=Homo sapiens OX=9606 GN=H1-10 PE=1 SV=1	H1-10	22.487	4.7	3	1	1	1	1	0	1	0	0	1	1	1	1	1	1	1	1	1	1	1	1	1	1	1	1	1	1	1	0	0	0	0	0	0
Q92598	Heat shock protein 105 kDa OS=Homo sapiens OX=9606 GN=HSPH1 PE=1 SV=1	HSPH1	96.864	19.8	19	12	12	12	1	9	2	1	6	0	6	11	7	5	10	4	6	11	7	5	10	4	6	11	7	5	10	4	6108200	5869100	5135400	4095900	7831100	4934600	0.963192	0.7899	0.954636	1.24115	0.78557	3.37288	1.99414	0.0686899
Q92793	CREB-binding protein OS=Homo sapiens OX=9606 GN=CREBBP PE=1 SV=3	CREBBP	265.35	1.2	3	2	2	2	0	0	1	0	2	0	1	1	1	1	2	1	1	1	1	1	2	1	1	1	1	1	2	1	0	0	0	0	0	0
Q92841	Probable ATP-dependent RNA helicase DDX17 OS=Homo sapiens OX=9606 GN=DDX17 PE=1 SV=2	DDX17	80.272	12.5	4	8	2	2	0	1	0	1	2	0	7	7	7	8	8	7	2	1	1	2	2	1	2	1	1	2	2	1	3400400	0	0	2751200	3352500	0	0.958383			1.497	0.6699		1.1305
Q92888	Rho guanine nucleotide exchange factor 1 OS=Homo sapiens OX=9606 GN=ARHGEF1 PE=1 SV=2	ARHGEF1	102.43	21.3	34	15	15	15	10	13	11	0	0	0	14	15	14	4	8	2	14	15	14	4	8	2	14	15	14	4	8	2	17870000	32088000	37433000	1800000	2261400	640200	1.39561	1.57523	2.56716	0.21221	0.83634	0.161431	0.218487	0.0687112
Q92945	Far upstream element-binding protein 2 OS=Homo sapiens OX=9606 GN=KHSRP PE=1 SV=4	KHSRP	73.114	29.7	27	12	12	12	3	6	2	3	11	2	8	11	10	11	12	8	8	11	10	11	12	8	8	11	10	11	12	8	6998700	13956000	10266000	13347000	17248000	12675000	0.53345	0.847	0.87388	1.84462	0.788616	3.95135	2.92086	0.157
Q92974	Rho guanine nucleotide exchange factor 2 OS=Homo sapiens OX=9606 GN=ARHGEF2 PE=1 SV=4	ARHGEF2	111.54	45.8	159	33	33	33	19	30	24	26	39	21	25	31	27	26	33	26	25	31	27	26	33	26	25	31	27	26	33	26	31214000	40535000	36382000	69574000	70318000	47080000	0.566664	0.62985	0.778623	2.42717	0.811562	3.74775	3.53721	0.457183
Q93045	Stathmin-2 OS=Homo sapiens OX=9606 GN=STMN2 PE=1 SV=3	STMN2	20.828	39.7	28	5	5	5	2	7	5	5	5	4	4	5	5	5	5	4	4	5	5	5	5	4	4	5	5	5	5	4	13343000	24164000	19978000	22659000	26727000	18625000	0.56965	0.8749	1.5394	1.85882	0.725353	3.4464	2.021	0.550044
Q969S3	Zinc finger protein 622 OS=Homo sapiens OX=9606 GN=ZNF622 PE=1 SV=1	ZNF622	54.271	3.1	6	1	1	1	1	1	1	1	1	1	1	1	1	1	1	1	1	1	1	1	1	1	1	1	1	1	1	1	0	0	0	0	0	0
Q96A33	PAT complex subunit CCDC47 OS=Homo sapiens OX=9606 GN=CCDC47 PE=1 SV=1	CCDC47	55.873	19.3	27	7	7	7	3	8	4	4	6	2	6	7	6	6	7	5	6	7	6	6	7	5	6	7	6	6	7	5	7616800	8062300	9545600	7651200	7358100	7518400	0.854531	0.763288	1.26247	1.64953	0.52487	3.65619	2.02431	0.526812
Q96A61	E3 ubiquitin-protein ligase TRIM52 OS=Homo sapiens OX=9606 GN=TRIM52 PE=1 SV=1	TRIM52	34.653	4.4	0	1	1	1	0	0	0	0	0	0	1	0	1	0	0	0	1	0	1	0	0	0	1	0	1	0	0	0	0	0	0	0	0	0
Q96AE4	Far upstream element-binding protein 1 OS=Homo sapiens OX=9606 GN=FUBP1 PE=1 SV=3	FUBP1	67.56	3.3	6	2	2	2	1	2	1	0	1	1	1	2	2	1	2	2	1	2	2	1	2	2	1	2	2	1	2	2	0	5490900	5340100	0	12168000	7120500		0.549451	0.74649		0.917296	3.65991	3.53196	0.691502
Q96AG4	Leucine-rich repeat-containing protein 59 OS=Homo sapiens OX=9606 GN=LRRC59 PE=1 SV=1	LRRC59	34.93	3.9	5	1	1	1	1	1	0	1	1	1	1	1	1	1	1	1	1	1	1	1	1	1	1	1	1	1	1	1	0	0	0	0	0	0
Q96BM9	ADP-ribosylation factor-like protein 8A OS=Homo sapiens OX=9606 GN=ARL8A PE=1 SV=1	ARL8A	21.416	27.4	26	4	4	4	5	5	5	5	3	3	4	4	4	4	4	4	4	4	4	4	4	4	4	4	4	4	4	4	41126000	33539000	38948000	46181000	28081000	34652000	0.99111	0.681384	1.15392	2.13652	0.429793	3.61614	2.18738	0.443218
Q96CP2	FLYWCH family member 2 OS=Homo sapiens OX=9606 GN=FLYWCH2 PE=1 SV=1	FLYWCH2	14.563	17.9	10	2	2	2	1	1	2	2	3	1	2	2	2	2	2	2	2	2	2	2	2	2	2	2	2	2	2	2	1895700	4297600	5125600	6035000	7109200	3856000	0.358625	0.68674	1.14387	2.19393	0.8558	3.16196	2.83738	0.537584
Q96CS3	FAS-associated factor 2 OS=Homo sapiens OX=9606 GN=FAF2 PE=1 SV=2	FAF2	52.623	26.1	25	8	8	8	2	7	4	3	7	2	7	8	6	5	7	5	7	8	6	5	7	5	7	8	6	5	7	5	5391700	7423700	6288500	6296600	6471000	5876100	0.76522	0.889111	1.52135	1.71729	0.583864	3.61492	1.86293	0.348395
Q96CU9	FAD-dependent oxidoreductase domain-containing protein 1 OS=Homo sapiens OX=9606 GN=FOXRED1 PE=1 SV=2	FOXRED1	53.811	10.3	2	2	2	2	0	0	0	1	1	0	0	1	1	1	2	1	0	1	1	1	2	1	0	1	1	1	2	1	0	0	0	0	0	0
Q96E14	RecQ-mediated genome instability protein 2 OS=Homo sapiens OX=9606 GN=RMI2 PE=1 SV=2	RMI2	15.865	63.9	23	7	7	7	2	5	3	6	4	3	3	7	5	6	7	5	3	7	5	6	7	5	3	7	5	6	7	5	8325000	13468000	10433000	24712000	22867000	14653000	0.472167	0.644598	0.697564	2.69336	0.824517	3.62359	3.93615	0.655348
Q96EE3	Nucleoporin SEH1 OS=Homo sapiens OX=9606 GN=SEH1L PE=1 SV=3	SEH1L	39.648	13.1	10	3	3	3	0	3	2	3	2	0	1	2	2	3	3	1	1	2	2	3	3	1	1	2	2	3	3	1	0	3520100	3674000	4558200	4068200	0		0.6767	0.977781	1.97746	0.583875		1.54812	0.382829
Q96EL3	39S ribosomal protein L53, mitochondrial OS=Homo sapiens OX=9606 GN=MRPL53 PE=1 SV=1	MRPL53	12.107	58.9	20	5	5	5	2	4	3	3	5	3	3	4	4	4	4	3	3	4	4	4	4	3	3	4	4	4	4	3	14495000	41837000	30173000	28542000	33164000	22940000	0.453721	1.15111	1.11345	1.71684	0.659958	3.11253	2.01941	0.227424
Q96EP5	DAZ-associated protein 1 OS=Homo sapiens OX=9606 GN=DAZAP1 PE=1 SV=1	DAZAP1	43.383	22.1	10	5	5	5	0	3	0	2	4	1	3	4	4	4	5	4	3	4	4	4	5	4	3	4	4	4	5	4	4807500	8585200	5885800	7308400	7966300	6298000	0.6347	0.9512	0.99944	1.84184	0.664172	3.58116	2.3545	0.415516
Q96F85	CB1 cannabinoid receptor-interacting protein 1 OS=Homo sapiens OX=9606 GN=CNRIP1 PE=1 SV=1	CNRIP1	18.648	23.8	5	2	2	2	0	1	1	1	2	0	1	2	2	2	2	2	1	2	2	2	2	2	1	2	2	2	2	2	0	5087300	4590800	4750200	4428500	3991400		0.838839	1.57473	1.78363	0.55114	3.38577	1.58011	0.572678
Q96FC7	Phytanoyl-CoA hydroxylase-interacting protein-like OS=Homo sapiens OX=9606 GN=PHYHIPL PE=1 SV=3	PHYHIPL	42.486	6.4	7	2	2	2	1	2	1	1	2	0	2	2	2	2	2	2	2	2	2	2	2	2	2	2	2	2	2	2	3091000	4192900	3974400	3699300	4417600	3381200	0.727689	0.832982	1.1317	1.67356	0.661168	3.45375	2.14996	0.950597
Q96FJ2	Dynein light chain 2, cytoplasmic OS=Homo sapiens OX=9606 GN=DYNLL2 PE=1 SV=1	DYNLL2	10.35	49.4	2	3	1	1	0	0	0	0	1	1	3	3	3	3	3	3	1	1	1	1	1	1	1	1	1	1	1	1	0	0	0	0	0	0
Q96G61	Diphosphoinositol polyphosphate phosphohydrolase 3-beta OS=Homo sapiens OX=9606 GN=NUDT11 PE=1 SV=1	NUDT11	18.559	51.2	40	9	1	9	7	7	6	6	10	4	7	9	7	7	8	6	1	1	1	1	1	1	7	9	7	7	8	6	14504000	14407000	16645000	18975000	16970000	17892000	0.781776	0.65533	1.5765	1.96544	0.58157	4.18249	2.23304	0.512828
Q96GD0	Chronophin OS=Homo sapiens OX=9606 GN=PDXP PE=1 SV=2	PDXP	31.698	9.1	3	2	2	2	0	1	0	1	1	0	1	2	1	2	2	1	1	2	1	2	2	1	1	2	1	2	2	1	0	3435300	0	2587700	3576500	0		0.8893		1.38759	0.634466		1.13688
Q96GQ5	RUS family member 1 OS=Homo sapiens OX=9606 GN=RUSF1 PE=1 SV=2	RUSF1	51.017	4.7	0	1	1	1	0	0	0	0	0	0	1	1	1	1	1	1	1	1	1	1	1	1	1	1	1	1	1	1	0	0	0	0	0	0
Q96GY0	Zinc finger C2HC domain-containing protein 1A OS=Homo sapiens OX=9606 GN=ZC2HC1A PE=1 SV=2	ZC2HC1A	35.092	3.1	6	1	1	1	1	1	1	1	1	1	1	1	1	1	1	1	1	1	1	1	1	1	1	1	1	1	1	1	0	0	0	0	0	0
Q96H79	Zinc finger CCCH-type antiviral protein 1-like OS=Homo sapiens OX=9606 GN=ZC3HAV1L PE=1 SV=2	ZC3HAV1L	32.962	47.7	30	9	9	9	5	4	5	5	8	3	7	6	8	8	9	7	7	6	8	8	9	7	7	6	8	8	9	7	13491000	15254000	14191000	16900000	14042000	13633000	0.82598	0.78835	1.24152	1.98815	0.54657	3.61766	2.15431	0.611576
Q96I24	Far upstream element-binding protein 3 OS=Homo sapiens OX=9606 GN=FUBP3 PE=1 SV=2	FUBP3	61.64	26	26	9	9	9	0	7	2	5	9	3	4	7	5	7	9	8	4	7	5	7	9	8	4	7	5	7	9	8	7773100	13289000	7923800	19596000	26321000	11796000	0.48321	0.692953	0.57721	2.32691	1.33994	3.15952	3.89328	0.013246
Q96IJ6	Mannose-1-phosphate guanyltransferase alpha OS=Homo sapiens OX=9606 GN=GMPPA PE=1 SV=1	GMPPA	46.291	22.4	14	6	6	6	2	2	3	2	4	1	5	5	6	6	5	5	5	5	6	6	5	5	5	5	6	6	5	5	7862800	7334100	8859600	6648900	5005500	4966900	1.35548	0.81516	1.37553	1.68274	0.41911	2.83548	1.3923	0.982462
Q96IX5	ATP synthase membrane subunit K, mitochondrial OS=Homo sapiens OX=9606 GN=ATP5MK PE=1 SV=1	ATP5MK	6.4575	25.9	4	1	1	1	1	1	0	1	1	0	1	1	1	1	1	1	1	1	1	1	1	1	1	1	1	1	1	1	0	0	0	0	0	0
Q96J01	THO complex subunit 3 OS=Homo sapiens OX=9606 GN=THOC3 PE=1 SV=1	THOC3	38.771	2.8	2	1	1	1	1	1	0	0	0	0	1	1	1	1	1	1	1	1	1	1	1	1	1	1	1	1	1	1	0	0	0	0	0	0
Q96JM3	Chromosome alignment-maintaining phosphoprotein 1 OS=Homo sapiens OX=9606 GN=CHAMP1 PE=1 SV=2	CHAMP1	89.098	3.4	5	2	2	2	0	2	1	1	1	0	1	2	2	2	2	1	1	2	2	2	2	1	1	2	2	2	2	1	0	3799700	2978400	3268600	4928500	0		0.764733	0.8374	1.49841	0.747274		1.40168	0.308391
Q96KB5	Lymphokine-activated killer T-cell-originated protein kinase OS=Homo sapiens OX=9606 GN=PBK PE=1 SV=3	PBK	36.085	8.1	3	3	3	3	0	1	0	0	1	1	1	3	2	1	2	2	1	3	2	1	2	2	1	3	2	1	2	2	0	0	0	0	13761000	40475000					0.28852	5.77666
Q96KQ4	Apoptosis-stimulating of p53 protein 1 OS=Homo sapiens OX=9606 GN=PPP1R13B PE=1 SV=3	PPP1R13B	119.56	1.1	4	1	1	1	1	1	0	1	1	0	1	1	1	1	1	1	1	1	1	1	1	1	1	1	1	1	1	1	0	0	0	0	0	0
Q96N67	Dedicator of cytokinesis protein 7 OS=Homo sapiens OX=9606 GN=DOCK7 PE=1 SV=4	DOCK7	242.56	10.7	29	16	16	16	3	14	5	1	6	0	11	15	12	13	13	9	11	15	12	13	13	9	11	15	12	13	13	9	5918600	7842300	7252200	4163300	4743800	2582800	0.975542	1.9799	1.4916	1.31868	0.49787	1.8453	0.823435	0.442869
Q96NC0	Zinc finger matrin-type protein 2 OS=Homo sapiens OX=9606 GN=ZMAT2 PE=1 SV=1	ZMAT2	23.612	10.1	7	1	1	1	1	2	1	1	1	1	1	1	1	1	1	1	1	1	1	1	1	1	1	1	1	1	1	1	4474600	4367900	6048700	5604400	6388300	5955200	0.729984	0.61321	1.16328	1.75697	0.662557	4.21118	2.64543	0.89936
Q96P11	28S rRNA (cytosine-C(5))-methyltransferase OS=Homo sapiens OX=9606 GN=NSUN5 PE=1 SV=2	NSUN5	46.691	5.6	3	2	2	2	0	2	0	1	0	0	2	2	1	1	1	0	2	2	1	1	1	0	2	2	1	1	1	0	1984700	2079900	0	0	0	0	0.871979	0.771131
Q9UPQ3	Arf-GAP with GTPase, ANK repeat and PH domain-containing protein 1 OS=Homo sapiens OX=9606 GN=AGAP1 PE=1 SV=4	AGAP1	94.469	1.9	1	1	1	1	0	0	0	0	1	0	1	1	1	0	1	0	1	1	1	0	1	0	1	1	1	0	1	0	0	0	0	0	0	0
Q96PE2	Rho guanine nucleotide exchange factor 17 OS=Homo sapiens OX=9606 GN=ARHGEF17 PE=1 SV=1	ARHGEF17	221.67	0.6	0	1	1	1	0	0	0	0	0	0	1	1	1	1	1	1	1	1	1	1	1	1	1	1	1	1	1	1	0	0	0	0	0	0
Q96PK6	RNA-binding protein 14 OS=Homo sapiens OX=9606 GN=RBM14 PE=1 SV=2	RBM14	69.491	18.2	22	9	9	9	2	4	2	4	8	2	5	7	6	8	8	6	5	7	6	8	8	6	5	7	6	8	8	6	11336000	12695000	14585000	15630000	12613000	12365000	0.766573	0.724437	1.16269	2.3184	0.542239	3.62444	2.44379	0.959595
Q96PY5	Formin-like protein 2 OS=Homo sapiens OX=9606 GN=FMNL2 PE=1 SV=3	FMNL2	123.32	4.4	6	4	4	4	1	2	0	1	2	0	2	4	1	2	3	1	2	4	1	2	3	1	2	4	1	2	3	1	6675500	8602700	0	6565600	6216200	0	0.84968	0.92418		1.6591	0.539		1.23916	0.123963
Q96QK1	Vacuolar protein sorting-associated protein 35 OS=Homo sapiens OX=9606 GN=VPS35 PE=1 SV=2	VPS35	91.706	4.3	3	2	2	2	0	2	1	0	0	0	1	2	1	1	1	1	1	2	1	1	1	1	1	2	1	1	1	1	0	0	0	0	0	0
Q96RP9	Elongation factor G, mitochondrial OS=Homo sapiens OX=9606 GN=GFM1 PE=1 SV=2	GFM1	83.471	14.8	17	8	8	8	2	4	5	2	3	1	8	8	8	7	6	6	8	8	8	7	6	6	8	8	8	7	6	6	8967200	9491100	10184000	9281000	8149200	6443300	0.914781	0.81755	1.22474	1.81941	0.528511	2.84917	1.75751	0.441085
Q96RQ3	Methylcrotonoyl-CoA carboxylase subunit alpha, mitochondrial OS=Homo sapiens OX=9606 GN=MCCC1 PE=1 SV=3	MCCC1	80.472	2.5	1	1	1	1	1	0	0	0	0	0	1	1	0	0	0	0	1	1	0	0	0	0	1	1	0	0	0	0	0	0	0	0	0	0
Q96S19	Methyltransferase-like 26 OS=Homo sapiens OX=9606 GN=METTL26 PE=1 SV=2	METTL26	22.578	44.6	26	7	7	7	4	6	4	3	6	3	7	7	7	6	6	6	7	7	7	6	6	6	7	7	7	6	6	6	11998000	10638000	10449000	9886500	8768600	12340000	1.38	0.75519	1.2983	1.58835	0.46654	4.47189	1.90092	0.820748
Q96SL4	Glutathione peroxidase 7 OS=Homo sapiens OX=9606 GN=GPX7 PE=1 SV=1	GPX7	20.996	19.3	7	2	2	2	0	3	1	1	2	0	1	2	1	1	1	1	1	2	1	1	1	1	1	2	1	1	1	1	0	5312000	5491100	0	5618100	0		0.73122	1.55938		0.582618		0.508703
Q96T92	Insulinoma-associated protein 2 OS=Homo sapiens OX=9606 GN=INSM2 PE=1 SV=3	INSM2	59.491	9.2	3	2	2	2	0	1	1	0	1	0	0	1	1	1	2	1	0	1	1	1	2	1	0	1	1	1	2	1	0	0	0	0	0	0
Q99081	Transcription factor 12 OS=Homo sapiens OX=9606 GN=TCF12 PE=1 SV=1	TCF12	72.964	2.3	1	1	1	1	0	0	0	0	1	0	0	1	1	1	1	0	0	1	1	1	1	0	0	1	1	1	1	0	0	0	0	0	0	0
Q99426	Tubulin-folding cofactor B OS=Homo sapiens OX=9606 GN=TBCB PE=1 SV=2	TBCB	27.325	11.9	4	2	2	2	0	2	1	0	1	0	0	2	1	0	1	0	0	2	1	0	1	0	0	2	1	0	1	0	0	0	0	0	0	0
Q99497	Parkinson disease protein 7 OS=Homo sapiens OX=9606 GN=PARK7 PE=1 SV=2	PARK7	19.891	88.4	77	20	20	20	11	17	11	9	20	9	17	19	19	15	20	14	17	19	19	15	20	14	17	19	19	15	20	14	254280000	385660000	295330000	372840000	450100000	246810000	0.679428	0.869582	0.93257	1.91439	0.764574	2.85853	2.23144	0.115739
Q99536	Synaptic vesicle membrane protein VAT-1 homolog OS=Homo sapiens OX=9606 GN=VAT1 PE=1 SV=2	VAT1	41.92	22.9	24	5	5	5	2	5	4	5	6	2	5	5	5	5	5	5	5	5	5	5	5	5	5	5	5	5	5	5	6120600	6504800	6352800	7011200	7494800	7196300	0.8642	0.72289	0.986264	1.77432	0.627484	4.1792	2.55736	0.34543
Q99550	M-phase phosphoprotein 9 OS=Homo sapiens OX=9606 GN=MPHOSPH9 PE=1 SV=4	MPHOSPH9	133.02	0.8	3	1	1	1	1	0	0	0	1	1	1	1	1	1	1	1	1	1	1	1	1	1	1	1	1	1	1	1	0	0	0	0	0	0
Q99615	DnaJ homolog subfamily C member 7 OS=Homo sapiens OX=9606 GN=DNAJC7 PE=1 SV=2	DNAJC7	56.44	17.6	14	6	6	6	1	4	2	1	5	1	4	5	5	4	6	4	4	5	5	4	6	4	4	5	5	4	6	4	2640500	3265400	2539800	2563000	2883300	3416400	0.817296	0.852912	0.926737	1.52446	0.567364	4.58365	2.57051	0.0381422
Q99714	3-hydroxyacyl-CoA dehydrogenase type-2 OS=Homo sapiens OX=9606 GN=HSD17B10 PE=1 SV=3	HSD17B10	26.923	51	27	8	8	8	2	6	4	3	7	5	4	6	5	6	7	7	4	6	5	6	7	7	4	6	5	6	7	7	4901500	7059200	8640600	9599200	7145000	7248700	0.588845	0.715652	1.22371	2.21664	0.545699	3.77468	2.58563	0.973302
Q99832	T-complex protein 1 subunit eta OS=Homo sapiens OX=9606 GN=CCT7 PE=1 SV=2	CCT7	59.366	8.7	5	3	3	3	0	2	1	0	2	0	2	3	3	2	3	1	2	3	3	2	3	1	2	3	3	2	3	1	3058600	3532400	3645500	3287700	3450400	0	0.84437	0.783996	1.13291	1.66164	0.576923		1.21605	0.906258
Q99836	Myeloid differentiation primary response protein MyD88 OS=Homo sapiens OX=9606 GN=MYD88 PE=1 SV=1	MYD88	33.233	24.3	14	4	4	4	2	3	3	2	3	1	3	3	3	2	3	3	3	3	3	2	3	3	3	3	3	2	3	3	3463600	3659100	3335200	4194800	3332300	2746000	0.89572	0.797956	1.1651	2.83132	0.547461	3.75951	2.49697	0.645099
Q99873	Protein arginine N-methyltransferase 1 OS=Homo sapiens OX=9606 GN=PRMT1 PE=1 SV=3	PRMT1	42.461	10.5	3	3	3	3	0	0	1	0	2	0	1	2	1	2	3	2	1	2	1	2	3	2	1	2	1	2	3	2	0	0	0	0	0	0
Q99943	1-acyl-sn-glycerol-3-phosphate acyltransferase alpha OS=Homo sapiens OX=9606 GN=AGPAT1 PE=1 SV=2	AGPAT1	31.716	13.4	5	3	3	3	0	1	2	0	2	0	1	2	2	1	3	2	1	2	2	1	3	2	1	2	2	1	3	2	0	0	6646100	0	0	2935500			1.46231			2.37149	1.62174
Q99961	Endophilin-A2 OS=Homo sapiens OX=9606 GN=SH3GL1 PE=1 SV=1	SH3GL1	41.489	5.4	2	1	1	1	0	1	0	0	1	0	0	1	0	0	1	0	0	1	0	0	1	0	0	1	0	0	1	0	0	0	0	0	0	0
Q9BPU6	Dihydropyrimidinase-related protein 5 OS=Homo sapiens OX=9606 GN=DPYSL5 PE=1 SV=1	DPYSL5	61.421	11.9	1	3	3	3	0	1	0	0	0	0	1	3	0	1	2	1	1	3	0	1	2	1	1	3	0	1	2	1	0	0	0	0	0	0
Q9BQ61	Telomerase RNA component interacting RNase OS=Homo sapiens OX=9606 GN=TRIR PE=1 SV=1	TRIR	18.419	14.8	4	2	2	2	0	2	0	0	2	0	0	2	1	1	2	1	0	2	1	1	2	1	0	2	1	1	2	1	0	7874600	0	0	13844000	0		0.546387			0.723665		1.32446
Q9BQ67	Glutamate-rich WD repeat-containing protein 1 OS=Homo sapiens OX=9606 GN=GRWD1 PE=1 SV=1	GRWD1	49.419	38.8	21	8	8	8	3	6	3	3	5	1	4	6	5	3	6	4	4	6	5	3	6	4	4	6	5	3	6	4	9454700	16471000	15224000	11226000	13376000	8227200	0.684684	1.6553	1.29967	1.56222	0.615811	2.58252	1.30797	0.794804
Q9BQ95	Evolutionarily conserved signaling intermediate in Toll pathway, mitochondrial OS=Homo sapiens OX=9606 GN=ECSIT PE=1 SV=1	ECSIT	49.148	6.3	1	1	1	1	0	1	0	0	0	0	1	1	1	1	1	0	1	1	1	1	1	0	1	1	1	1	1	0	0	0	0	0	0	0
Q9BQS8	FYVE and coiled-coil domain-containing protein 1 OS=Homo sapiens OX=9606 GN=FYCO1 PE=1 SV=3	FYCO1	166.98	1.9	1	2	2	2	0	0	0	0	1	0	1	1	1	1	2	0	1	1	1	1	2	0	1	1	1	1	2	0	0	0	0	0	0	0
Q9BSD7	Cancer-related nucleoside-triphosphatase OS=Homo sapiens OX=9606 GN=NTPCR PE=1 SV=1	NTPCR	20.713	40	27	5	5	5	4	5	3	7	4	4	4	4	4	5	5	5	4	4	4	5	5	5	4	4	4	5	5	5	25709000	29005000	39630000	37630000	29283000	26976000	0.731711	0.69663	1.32967	2.5889	0.529845	3.32798	2.33746	0.711952
Q9BSH4	Translational activator of cytochrome c oxidase 1 OS=Homo sapiens OX=9606 GN=TACO1 PE=1 SV=1	TACO1	32.477	4	1	1	1	1	0	0	0	0	1	0	1	1	1	0	1	0	1	1	1	0	1	0	1	1	1	0	1	0	0	0	0	0	0	0
Q9BT23	LIM domain-containing protein 2 OS=Homo sapiens OX=9606 GN=LIMD2 PE=1 SV=1	LIMD2	14.07	34.6	17	3	3	3	2	4	2	3	3	3	3	3	3	3	3	3	3	3	3	3	3	3	3	3	3	3	3	3	14430000	22854000	21635000	22966000	18099000	14189000	0.67711	0.94948	1.19676	2.7845	0.53999	2.88594	2.19967	0.529486
Q9BT73	Proteasome assembly chaperone 3 OS=Homo sapiens OX=9606 GN=PSMG3 PE=1 SV=1	PSMG3	13.104	42.6	12	4	4	4	3	2	1	2	2	2	3	4	4	3	4	2	3	4	4	3	4	2	3	4	4	3	4	2	17364000	13004000	21297000	19655000	14186000	14501000	0.93186	0.587856	1.34494	2.23337	0.483124	3.36718	2.1237	0.482526
Q9BT88	Synaptotagmin-11 OS=Homo sapiens OX=9606 GN=SYT11 PE=1 SV=2	SYT11	48.296	3.2	3	1	1	1	1	1	0	1	0	0	1	1	0	1	1	1	1	1	0	1	1	1	1	1	0	1	1	1	0	0	0	0	0	0
Q9BU76	Multiple myeloma tumor-associated protein 2 OS=Homo sapiens OX=9606 GN=MMTAG2 PE=1 SV=1	MMTAG2	29.411	4.9	2	1	1	1	0	1	0	0	1	0	0	1	0	0	1	0	0	1	0	0	1	0	0	1	0	0	1	0	0	0	0	0	0	0
Q9BUB4	tRNA-specific adenosine deaminase 1 OS=Homo sapiens OX=9606 GN=ADAT1 PE=1 SV=1	ADAT1	55.392	8.8	4	2	2	2	0	2	0	0	2	0	2	2	2	2	2	2	2	2	2	2	2	2	2	2	2	2	2	2	3054300	2889900	3337200	3198000	5179700	3301200	0.78665	0.623319	1.5539	1.57749	0.841659	3.65746	2.05023	0.905613
Q9BUF5	Tubulin beta-6 chain OS=Homo sapiens OX=9606 GN=TUBB6 PE=1 SV=1	TUBB6	49.857	37	1	15	1	1	0	0	0	1	0	0	12	14	14	12	14	10	0	0	0	1	0	0	0	0	0	1	0	0	0	0	0	0	0	0
Q9BUJ2	Heterogeneous nuclear ribonucleoprotein U-like protein 1 OS=Homo sapiens OX=9606 GN=HNRNPUL1 PE=1 SV=2	HNRNPUL1	95.737	1.8	2	1	1	1	0	1	0	0	1	0	1	1	0	0	1	0	1	1	0	0	1	0	1	1	0	0	1	0	0	0	0	0	0	0
Q9BV44	THUMP domain-containing protein 3 OS=Homo sapiens OX=9606 GN=THUMPD3 PE=1 SV=1	THUMPD3	57.002	4.7	2	2	2	2	0	0	0	0	1	1	2	2	2	2	1	1	2	2	2	2	1	1	2	2	2	2	1	1	0	0	0	0	0	0
Q9BV86	N-terminal Xaa-Pro-Lys N-methyltransferase 1 OS=Homo sapiens OX=9606 GN=NTMT1 PE=1 SV=3	NTMT1	25.387	6.7	3	1	1	1	0	1	0	1	1	0	1	1	1	1	1	1	1	1	1	1	1	1	1	1	1	1	1	1	0	0	0	0	0	0
Q9BVA1	Tubulin beta-2B chain OS=Homo sapiens OX=9606 GN=TUBB2B PE=1 SV=1	TUBB2B	49.953	79.8	65	33	2	11	10	15	8	10	15	7	28	33	33	26	33	24	2	2	2	2	2	1	8	11	11	8	11	7	244660000	318860000	269330000	234470000	318860000	191840000	0.83617	0.91358	1.77919	1.52968	0.68823	2.82395	1.42872	0.26452
Q9BVJ7	Dual specificity protein phosphatase 23 OS=Homo sapiens OX=9606 GN=DUSP23 PE=1 SV=1	DUSP23	16.588	22	13	3	3	3	2	3	2	2	3	1	2	3	3	3	3	3	2	3	3	3	3	3	2	3	3	3	3	3	6525300	5431900	7068400	6588000	6043700	6170100	0.924154	0.649187	1.18127	1.79297	0.544159	3.78778	2.22351	0.583799
Q9BVS5	tRNA (adenine(58)-N(1))-methyltransferase, mitochondrial OS=Homo sapiens OX=9606 GN=TRMT61B PE=1 SV=2	TRMT61B	52.965	2.5	1	1	1	1	0	0	0	0	1	0	0	1	1	1	1	0	0	1	1	1	1	0	0	1	1	1	1	0	0	0	0	0	0	0
Q9BW61	DET1- and DDB1-associated protein 1 OS=Homo sapiens OX=9606 GN=DDA1 PE=1 SV=1	DDA1	11.835	27.5	3	2	2	2	0	1	0	0	2	0	0	1	0	0	2	0	0	1	0	0	2	0	0	1	0	0	2	0	0	0	0	0	0	0
Q9BW92	Threonine--tRNA ligase, mitochondrial OS=Homo sapiens OX=9606 GN=TARS2 PE=1 SV=1	TARS2	81.035	4.6	3	2	2	2	0	1	0	0	2	0	1	2	2	1	2	0	1	2	2	1	2	0	1	2	2	1	2	0	0	2156200	1691800	0	2311800	0		0.791256	0.867294		0.63912		0.770697
Q9BWF3	RNA-binding protein 4 OS=Homo sapiens OX=9606 GN=RBM4 PE=1 SV=1	RBM4	40.313	36.3	29	10	10	10	3	7	3	3	9	4	6	10	8	7	9	7	6	10	8	7	9	7	6	10	8	7	9	7	4594600	8486300	7463400	7484400	8437800	6904600	0.567541	0.884591	1.8681	1.77657	0.66261	3.6969	1.84809	0.421237
Q9BWM7	Sideroflexin-3 OS=Homo sapiens OX=9606 GN=SFXN3 PE=1 SV=3	SFXN3	35.503	16.8	5	4	4	4	0	1	0	2	2	0	2	2	2	2	3	1	2	2	2	2	3	1	2	2	2	2	3	1	0	0	0	0	0	0
Q9BXP5	Serrate RNA effector molecule homolog OS=Homo sapiens OX=9606 GN=SRRT PE=1 SV=1	SRRT	100.67	9.9	16	5	5	5	2	4	2	2	5	1	3	5	4	5	5	4	3	5	4	5	5	4	3	5	4	5	5	4	6025600	8919500	5900200	6575700	10669000	6613100	0.722126	0.9243	0.833572	1.51436	0.812859	3.43532	2.32361	0.145381
Q9BXW7	Haloacid dehalogenase-like hydrolase domain-containing 5 OS=Homo sapiens OX=9606 GN=HDHD5 PE=1 SV=1	HDHD5	46.321	21.3	22	5	5	5	3	6	4	2	5	2	3	5	4	3	5	4	3	5	4	3	5	4	3	5	4	3	5	4	6952400	8347200	7734300	8413500	6514400	5102400	0.86495	0.876292	1.13428	2.11343	0.515213	2.75142	1.87099	0.658638
Q9BY32	Inosine triphosphate pyrophosphatase OS=Homo sapiens OX=9606 GN=ITPA PE=1 SV=2	ITPA	21.445	45.4	23	7	7	7	3	4	4	4	5	3	4	6	4	5	5	3	4	6	4	5	5	3	4	6	4	5	5	3	12057000	13721000	17454000	15776000	13774000	14348000	0.741348	0.711939	1.26515	1.86439	0.538421	3.82443	2.29075	0.745113
Q9BY77	Polymerase delta-interacting protein 3 OS=Homo sapiens OX=9606 GN=POLDIP3 PE=1 SV=2	POLDIP3	46.089	7.4	6	2	2	2	0	2	1	1	2	0	2	2	2	2	2	2	2	2	2	2	2	2	2	2	2	2	2	2	4992800	3768800	4958100	4954700	6360800	6247600	0.85544	0.544656	1.976	1.63563	0.692525	4.63774	2.0633	0.462817
Q9BYB4	Guanine nucleotide-binding protein subunit beta-like protein 1 OS=Homo sapiens OX=9606 GN=GNB1L PE=1 SV=2	GNB1L	35.618	19.9	4	4	4	4	0	2	1	1	0	0	4	4	3	4	4	2	4	4	3	4	4	2	4	4	3	4	4	2	3623700	4362300	3739500	3625200	3695900	3730100	0.852338	0.865863	1.369	1.63858	0.552661	3.832	1.95104	0.343129
Q9BZE1	39S ribosomal protein L37, mitochondrial OS=Homo sapiens OX=9606 GN=MRPL37 PE=1 SV=2	MRPL37	48.117	14.2	11	4	4	4	1	3	2	2	2	1	3	4	2	3	4	2	3	4	2	3	4	2	3	4	2	3	4	2	4833500	4343400	4263100	5530500	4742800	4463800	0.919	0.696881	0.955528	2.2662	0.573281	3.67881	2.53491	0.0949118
Q9BZE4	GTP-binding protein 4 OS=Homo sapiens OX=9606 GN=GTPBP4 PE=1 SV=3	GTPBP4	73.964	2.7	4	1	1	1	1	1	0	1	1	0	1	1	0	1	1	1	1	1	0	1	1	1	1	1	0	1	1	1	0	0	0	0	0	0
Q9BZL1	Ubiquitin-like protein 5 OS=Homo sapiens OX=9606 GN=UBL5 PE=1 SV=1	UBL5	8.5468	72.6	14	5	5	5	1	4	4	2	1	2	4	5	5	4	5	4	4	5	5	4	5	4	4	5	5	4	5	4	17811000	45901000	40607000	34905000	40119000	43224000	0.428724	0.932365	1.15227	1.61455	0.613929	4.59862	2.71633	0.656857
Q9BZX2	Uridine-cytidine kinase 2 OS=Homo sapiens OX=9606 GN=UCK2 PE=1 SV=1	UCK2	29.299	8	3	2	2	2	0	2	0	1	0	0	0	2	0	1	1	0	0	2	0	1	1	0	0	2	0	1	1	0	0	0	0	0	0	0
Q9C037	E3 ubiquitin-protein ligase TRIM4 OS=Homo sapiens OX=9606 GN=TRIM4 PE=1 SV=2	TRIM4	57.46	2.2	2	1	1	1	1	0	1	0	0	0	1	1	1	1	1	1	1	1	1	1	1	1	1	1	1	1	1	1	0	0	0	0	0	0
Q9C0C9	(E3-independent) E2 ubiquitin-conjugating enzyme OS=Homo sapiens OX=9606 GN=UBE2O PE=1 SV=3	UBE2O	141.29	1.6	2	1	1	1	0	1	0	0	1	0	1	1	1	1	1	1	1	1	1	1	1	1	1	1	1	1	1	1	0	0	0	0	0	0
Q9GZL7	Ribosome biogenesis protein WDR12 OS=Homo sapiens OX=9606 GN=WDR12 PE=1 SV=2	WDR12	47.707	5	3	1	1	1	0	1	1	0	1	0	1	1	1	1	1	1	1	1	1	1	1	1	1	1	1	1	1	1	0	0	0	0	0	0
Q9GZP4	PITH domain-containing protein 1 OS=Homo sapiens OX=9606 GN=PITHD1 PE=1 SV=1	PITHD1	24.178	36.5	22	6	6	6	2	7	2	3	5	3	5	6	4	4	4	4	5	6	4	4	4	4	5	6	4	4	4	4	9720700	11901000	17956000	14876000	15934000	19190000	0.581364	0.6631	1.26597	1.79669	0.65835	4.97478	2.95958	0.997496
Q9GZT3	SRA stem-loop-interacting RNA-binding protein, mitochondrial OS=Homo sapiens OX=9606 GN=SLIRP PE=1 SV=1	SLIRP	12.349	57.8	24	6	6	6	0	7	6	2	7	2	4	6	6	4	6	4	4	6	6	4	6	4	4	6	6	4	6	4	9747500	21732000	16634000	13571000	16765000	17114000	0.546451	1.2893	1.9936	1.46199	0.59754	4.15871	1.62384	0.728357
Q9GZT9	Egl nine homolog 1 OS=Homo sapiens OX=9606 GN=EGLN1 PE=1 SV=1	EGLN1	46.02	5.6	5	1	1	1	0	1	2	1	1	0	1	1	1	1	1	0	1	1	1	1	1	0	1	1	1	1	1	0	0	0	0	0	0	0
Q9H019	Mitochondrial fission regulator 1-like OS=Homo sapiens OX=9606 GN=MTFR1L PE=1 SV=2	MTFR1L	31.957	9.6	6	2	2	2	0	2	1	1	2	0	1	2	2	1	2	1	1	2	2	1	2	1	1	2	2	1	2	1	0	1904400	1485800	0	3058400	0		0.667556	0.727577		0.87659		1.25664
Q9H0C8	Integrin-linked kinase-associated serine/threonine phosphatase 2C OS=Homo sapiens OX=9606 GN=ILKAP PE=1 SV=1	ILKAP	42.906	4.8	6	2	2	2	1	1	1	1	2	0	2	2	2	2	2	2	2	2	2	2	2	2	2	2	2	2	2	2	0	2269700	1976600	2083000	2446200	2277500		0.773627	0.941177	1.61679	0.628144	3.98746	2.42297	0.126823
Q9H0D6	5'-3' exoribonuclease 2 OS=Homo sapiens OX=9606 GN=XRN2 PE=1 SV=1	XRN2	108.58	6.3	11	4	4	4	0	2	1	4	4	0	4	4	4	4	4	4	4	4	4	4	4	4	4	4	4	4	4	4	3069100	5126200	4016800	5250200	5654900	3643100	0.614427	0.86622	0.947989	2.19811	0.719719	3.1614	2.50314	0.156341
Q9H0F7	ADP-ribosylation factor-like protein 6 OS=Homo sapiens OX=9606 GN=ARL6 PE=1 SV=1	ARL6	21.097	58.1	33	8	8	8	5	6	5	5	6	6	5	6	6	7	7	8	5	6	6	7	7	8	5	6	6	7	7	8	22518000	11293000	27010000	17443000	9742400	14668000	1.17495	0.497247	1.66149	1.74898	0.323171	3.31747	1.61672	0.515809
Q9H0I9	Transketolase-like protein 2 OS=Homo sapiens OX=9606 GN=TKTL2 PE=2 SV=1	TKTL2	67.876	2.6	0	1	1	1	0	0	0	0	0	0	0	0	0	0	1	1	0	0	0	0	1	1	0	0	0	0	1	1	0	0	0	0	0	0
Q9H0S4	Probable ATP-dependent RNA helicase DDX47 OS=Homo sapiens OX=9606 GN=DDX47 PE=1 SV=1	DDX47	50.646	14.7	17	5	5	5	3	3	3	2	3	3	4	4	5	5	4	4	4	4	5	5	4	4	4	4	5	5	4	4	5824100	4500300	6308700	5311600	4514700	4150900	1.19322	0.664659	1.31626	1.78642	0.52331	3.1498	1.72	0.502389
Q9H0U4	Ras-related protein Rab-1B OS=Homo sapiens OX=9606 GN=RAB1B PE=1 SV=1	RAB1B	22.171	18.4	7	2	2	2	1	1	2	1	1	1	2	2	2	2	2	2	2	2	2	2	2	2	2	2	2	2	2	2	5481000	5134800	8290400	5656300	4989800	4447200	0.86365	0.682772	1.53999	1.71272	0.49985	3.3748	1.81031	0.37796
Q9H2P0	Activity-dependent neuroprotector homeobox protein OS=Homo sapiens OX=9606 GN=ADNP PE=1 SV=1	ADNP	123.56	2.1	2	2	2	2	0	0	1	0	1	0	0	2	2	1	2	2	0	2	2	1	2	2	0	2	2	1	2	2	0	0	2417200	0	2957500	0			0.946784		0.62471		0.659823
Q9H2U2	Inorganic pyrophosphatase 2, mitochondrial OS=Homo sapiens OX=9606 GN=PPA2 PE=1 SV=2	PPA2	37.92	21.6	17	5	5	5	2	3	2	3	4	3	4	5	4	5	4	4	4	5	4	5	4	4	4	5	4	5	4	4	5712800	7262800	6705600	9724600	5747900	6755700	0.73278	0.783461	1.159	2.38883	0.467119	3.74333	2.4668	0.921099
Q9H3K6	BolA-like protein 2 OS=Homo sapiens OX=9606 GN=BOLA2 PE=1 SV=1	BOLA2	10.116	51.2	22	3	3	3	5	4	4	3	2	4	3	3	3	3	3	3	3	3	3	3	3	3	3	3	3	3	3	3	15197000	28136000	28333000	17814000	24843000	27392000	0.57453	0.897576	1.26267	1.29411	0.59759	4.48856	2.33301	0.50417
Q9H3M7	Thioredoxin-interacting protein OS=Homo sapiens OX=9606 GN=TXNIP PE=1 SV=1	TXNIP	43.661	9.5	11	3	3	3	2	2	3	2	1	1	3	3	3	3	3	3	3	3	3	3	3	3	3	3	3	3	3	3	4869700	4403500	5322500	5962500	2995700	3477300	0.965133	0.736474	1.24355	2.27852	0.377453	2.98728	1.91611	0.445049
Q9H3P2	Negative elongation factor A OS=Homo sapiens OX=9606 GN=NELFA PE=1 SV=3	NELFA	57.276	6.6	6	2	2	2	0	2	1	1	1	1	2	2	2	2	2	2	2	2	2	2	2	2	2	2	2	2	2	2	2649000	2952900	3133500	3516200	3362600	2788600	0.771167	0.72542	1.75374	1.96751	0.62233	3.51886	1.87941	0.439941
Q9H3P7	Golgi resident protein GCP60 OS=Homo sapiens OX=9606 GN=ACBD3 PE=1 SV=4	ACBD3	60.593	2.5	2	1	1	1	0	1	0	0	1	0	1	1	1	1	1	1	1	1	1	1	1	1	1	1	1	1	1	1	0	0	0	0	0	0
Q9H3Y8	Pancreatic progenitor cell differentiation and proliferation factor OS=Homo sapiens OX=9606 GN=PPDPF PE=1 SV=1	PPDPF	11.777	14.9	1	1	1	1	0	0	0	0	1	0	0	0	0	1	1	0	0	0	0	1	1	0	0	0	0	1	1	0	0	0	0	0	0	0
Q9H479	Fructosamine-3-kinase OS=Homo sapiens OX=9606 GN=FN3K PE=1 SV=1	FN3K	35.171	16.8	6	4	4	4	0	2	0	1	3	0	2	4	3	2	4	2	2	4	3	2	4	2	2	4	3	2	4	2	3523500	4980600	3568500	4049100	5310500	4234200	0.735461	0.877286	0.87881	1.62413	0.74692	3.8394	2.4926	0.0537601
Q9H5Q4	Dimethyladenosine transferase 2, mitochondrial OS=Homo sapiens OX=9606 GN=TFB2M PE=1 SV=1	TFB2M	45.348	19.2	8	5	5	5	0	4	0	2	1	1	0	5	2	4	4	3	0	5	2	4	4	3	0	5	2	4	4	3	0	4403600	4953600	5373800	4111000	4542200		0.79461	1.11489	1.97153	0.498968	3.75896	2.1749	0.803693
Q9H6V9	Lipid droplet-associated hydrolase OS=Homo sapiens OX=9606 GN=LDAH PE=1 SV=1	LDAH	37.318	18.2	12	4	4	4	2	2	2	2	3	1	2	3	2	2	3	2	2	3	2	2	3	2	2	3	2	2	3	2	4474100	5752400	4071900	5257300	4677000	5425200	0.88194	0.876867	0.86713	1.82494	0.53711	4.24792	2.51718	0.00152233
Q9H741	SREBP regulating gene protein OS=Homo sapiens OX=9606 GN=SPRING1 PE=1 SV=1	SPRING1	23.594	6.3	0	1	1	1	0	0	0	0	0	0	1	1	1	1	1	1	1	1	1	1	1	1	1	1	1	1	1	1	0	0	0	0	0	0
Q9H773	dCTP pyrophosphatase 1 OS=Homo sapiens OX=9606 GN=DCTPP1 PE=1 SV=1	DCTPP1	18.681	18.2	3	3	3	3	0	2	0	0	0	1	3	2	3	3	2	3	3	2	3	3	2	3	3	2	3	3	2	3	3395500	2582000	3874000	5171500	0	4169500	0.789844	0.56837	1.62333	2.31169		4.2475	3.2999	0.411944
Q9H7B4	Histone-lysine N-methyltransferase SMYD3 OS=Homo sapiens OX=9606 GN=SMYD3 PE=1 SV=4	SMYD3	49.097	3	2	1	1	1	0	1	0	0	0	1	1	1	0	1	0	1	1	1	0	1	0	1	1	1	0	1	0	1	0	0	0	0	0	0
Q9H7C9	Mth938 domain-containing protein OS=Homo sapiens OX=9606 GN=AAMDC PE=1 SV=1	AAMDC	13.332	20.5	3	2	2	2	0	1	0	0	2	0	0	1	0	0	2	1	0	1	0	0	2	1	0	1	0	0	2	1	0	0	0	0	0	0
Q9H7E9	UPF0488 protein C8orf33 OS=Homo sapiens OX=9606 GN=C8orf33 PE=1 SV=1	C8orf33	24.992	17	1	2	2	2	0	0	1	0	0	0	2	2	1	1	2	2	2	2	1	1	2	2	2	2	1	1	2	2	0	0	0	0	0	0
Q9H845	Complex I assembly factor ACAD9, mitochondrial OS=Homo sapiens OX=9606 GN=ACAD9 PE=1 SV=1	ACAD9	68.76	5.8	5	2	2	2	0	1	0	2	2	0	0	1	0	2	2	1	0	1	0	2	2	1	0	1	0	2	2	1	0	0	0	5039900	4024600	0				1.9818	0.5465
Q9H8H0	Nucleolar protein 11 OS=Homo sapiens OX=9606 GN=NOL11 PE=1 SV=1	NOL11	81.123	1.3	0	1	1	1	0	0	0	0	0	0	0	0	0	0	0	1	0	0	0	0	0	1	0	0	0	0	0	1	0	0	0	0	0	0
Q9H8Y8	Golgi reassembly-stacking protein 2 OS=Homo sapiens OX=9606 GN=GORASP2 PE=1 SV=3	GORASP2	47.145	9.1	6	2	2	2	0	2	1	1	2	0	0	2	2	1	2	0	0	2	2	1	2	0	0	2	2	1	2	0	0	2397000	2522800	0	2042500	0		0.778233	1.14423		0.499584		0.519733
Q9H910	Jupiter microtubule associated homolog 2 OS=Homo sapiens OX=9606 GN=JPT2 PE=1 SV=1	JPT2	20.063	36.3	5	4	4	4	0	2	1	0	2	0	0	3	3	2	4	2	0	3	3	2	4	2	0	3	3	2	4	2	0	2813500	2237500	0	5239600	0		0.61818	0.68664		0.86775		1.33007
Q9H936	Mitochondrial glutamate carrier 1 OS=Homo sapiens OX=9606 GN=SLC25A22 PE=1 SV=1	SLC25A22	34.47	8.7	5	2	2	2	1	1	1	1	1	0	2	2	2	2	2	1	2	2	2	2	2	1	2	2	2	2	2	1	17500000	13493000	13862000	15906000	14599000	0	1.36731	0.674545	0.96895	1.81775	0.549832		1.17954	0.513465
Q9H974	Queuine tRNA-ribosyltransferase accessory subunit 2 OS=Homo sapiens OX=9606 GN=QTRT2 PE=1 SV=1	QTRT2	46.712	14.9	7	4	4	4	0	2	2	2	0	1	2	2	2	3	2	3	2	2	2	3	2	3	2	2	2	3	2	3	2334900	2744900	2073700	3346800	2835200	2723200	0.778948	0.772753	0.815548	2.14558	0.61316	3.93793	2.82888	0.017114
Q9H9B4	Sideroflexin-1 OS=Homo sapiens OX=9606 GN=SFXN1 PE=1 SV=4	SFXN1	35.619	24.2	27	6	6	6	4	7	3	3	7	3	4	6	5	4	6	4	4	6	5	4	6	4	4	6	5	4	6	4	11649000	12118000	11275000	12142000	11393000	10650000	0.91495	0.791371	1.2862	1.85679	0.56521	3.57257	2.00318	0.418678
Q9H9P8	L-2-hydroxyglutarate dehydrogenase, mitochondrial OS=Homo sapiens OX=9606 GN=L2HGDH PE=1 SV=3	L2HGDH	50.315	6	5	2	2	2	0	2	0	1	2	0	1	2	1	1	2	1	1	2	1	1	2	1	1	2	1	1	2	1	0	0	0	0	0	0
Q9HA64	Ketosamine-3-kinase OS=Homo sapiens OX=9606 GN=FN3KRP PE=1 SV=2	FN3KRP	34.412	8.1	6	2	2	2	0	1	1	1	2	1	1	1	1	1	2	1	1	1	1	1	2	1	1	1	1	1	2	1	0	4655100	5498900	5488700	5660600	5095700		0.664332	1.96279	1.78372	0.68587	3.73537	1.57459	0.862179
Q9HAV7	GrpE protein homolog 1, mitochondrial OS=Homo sapiens OX=9606 GN=GRPEL1 PE=1 SV=2	GRPEL1	24.279	31.3	19	5	5	5	1	4	3	3	5	3	4	5	4	5	5	5	4	5	4	5	5	5	4	5	4	5	5	5	7641400	11478000	10486000	11530000	17648000	10804000	0.588292	0.745693	0.951685	1.75785	0.863762	3.65397	2.74562	0.335632
Q9HB71	Calcyclin-binding protein OS=Homo sapiens OX=9606 GN=CACYBP PE=1 SV=2	CACYBP	26.21	3.9	2	1	1	1	0	1	1	0	0	0	0	1	1	1	0	0	0	1	1	1	0	0	0	1	1	1	0	0	0	0	0	0	0	0
Q9HBH1	Peptide deformylase, mitochondrial OS=Homo sapiens OX=9606 GN=PDF PE=1 SV=1	PDF	27.013	22.6	5	3	3	3	0	0	1	2	1	1	1	1	1	3	1	1	1	1	1	3	1	1	1	1	1	3	1	1	0	0	0	0	0	0
Q9HBH5	Retinol dehydrogenase 14 OS=Homo sapiens OX=9606 GN=RDH14 PE=1 SV=1	RDH14	36.864	10.1	7	3	3	3	0	2	1	1	2	1	1	3	2	2	2	1	1	3	2	2	2	1	1	3	2	2	2	1	0	2385000	2827100	2574900	4070700	0		0.6628	1.3838	1.49371	0.779483		1.11072	0.822951
Q9HC52	Chromobox protein homolog 8 OS=Homo sapiens OX=9606 GN=CBX8 PE=1 SV=3	CBX8	43.395	5.7	4	1	1	1	0	1	1	1	1	0	0	1	1	1	1	0	0	1	1	1	1	0	0	1	1	1	1	0	0	0	0	0	0	0
Q9HC77	Centromere protein J OS=Homo sapiens OX=9606 GN=CENPJ PE=1 SV=2	CENPJ	153	0.6	1	1	1	1	1	0	0	0	0	0	1	0	0	0	0	0	1	0	0	0	0	0	1	0	0	0	0	0	0	0	0	0	0	0
Q9HCI5	Melanoma-associated antigen E1 OS=Homo sapiens OX=9606 GN=MAGEE1 PE=1 SV=2	MAGEE1	103.25	1.3	0	1	1	1	0	0	0	0	0	0	0	1	1	0	0	1	0	1	1	0	0	1	0	1	1	0	0	1	0	0	0	0	0	0
Q9HCM4	Band 4.1-like protein 5 OS=Homo sapiens OX=9606 GN=EPB41L5 PE=1 SV=3	EPB41L5	81.855	14.1	16	6	6	6	3	4	2	2	3	2	4	6	4	4	4	2	4	6	4	4	4	2	4	6	4	4	4	2	5293200	4899900	5705400	4766100	4050400	3094100	1.19721	0.796572	1.29573	1.76442	0.49667	2.58373	1.47281	0.726149
Q9HCY8	Protein S100-A14 OS=Homo sapiens OX=9606 GN=S100A14 PE=1 SV=1	S100A14	11.662	14.4	2	1	1	1	1	0	0	0	0	1	1	0	1	0	0	1	1	0	1	0	0	1	1	0	1	0	0	1	0	0	0	0	0	0
Q9HD64	X antigen family member 1 OS=Homo sapiens OX=9606 GN=XAGE1A PE=1 SV=3	XAGE1A	9.0777	22.2	5	1	1	1	0	1	1	1	1	1	1	1	1	1	1	1	1	1	1	1	1	1	1	1	1	1	1	1	0	0	0	0	0	0
Q9HDC9	Adipocyte plasma membrane-associated protein OS=Homo sapiens OX=9606 GN=APMAP PE=1 SV=2	APMAP	46.48	9.9	6	2	2	2	1	2	1	1	1	0	1	2	2	2	1	1	1	2	2	2	1	1	1	2	2	2	1	1	0	4368100	4114200	3355600	0	0		0.83489	1.97475	1.45912			1.03865
Q9NQE9	Adenosine 5'-monophosphoramidase HINT3 OS=Homo sapiens OX=9606 GN=HINT3 PE=1 SV=1	HINT3	20.361	29.7	4	3	3	3	0	0	1	0	2	1	2	2	2	2	3	2	2	2	2	2	3	2	2	2	2	2	3	2	0	0	4363900	0	3517800	3520300			1.28586		0.525399	3.58482	1.59824
Q9NQR4	Omega-amidase NIT2 OS=Homo sapiens OX=9606 GN=NIT2 PE=1 SV=1	NIT2	30.608	17	5	3	3	3	0	1	1	0	3	0	0	2	2	1	3	0	0	2	2	1	3	0	0	2	2	1	3	0	0	0	0	0	0	0
Q9NQT5	Exosome complex component RRP40 OS=Homo sapiens OX=9606 GN=EXOSC3 PE=1 SV=3	EXOSC3	29.572	5.1	3	1	1	1	1	1	0	0	1	0	1	1	1	1	1	0	1	1	1	1	1	0	1	1	1	1	1	0	0	0	0	0	0	0
Q9NR12	PDZ and LIM domain protein 7 OS=Homo sapiens OX=9606 GN=PDLIM7 PE=1 SV=1	PDLIM7	49.844	12.5	5	4	4	4	0	0	1	1	2	1	3	3	3	2	4	4	3	3	3	2	4	4	3	3	3	2	4	4	2516700	3105200	4086900	3295600	3730700	3432600	0.668537	0.69678	1.27983	1.68232	0.6332	3.95244	2.36961	0.838232
Q9NR64	Kelch-like protein 1 OS=Homo sapiens OX=9606 GN=KLHL1 PE=1 SV=1	KLHL1	82.679	2.3	2	1	1	1	0	1	0	1	0	0	0	1	1	1	0	0	0	1	1	1	0	0	0	1	1	1	0	0	0	0	0	0	0	0
Q9NRF2	SH2B adapter protein 1 OS=Homo sapiens OX=9606 GN=SH2B1 PE=1 SV=3	SH2B1	79.366	3.3	4	1	1	1	0	1	0	1	1	1	0	1	1	1	1	1	0	1	1	1	1	1	0	1	1	1	1	1	0	0	0	0	0	0
Q9NRG9	Aladin OS=Homo sapiens OX=9606 GN=AAAS PE=1 SV=1	AAAS	59.573	8.6	6	4	4	4	1	3	0	1	1	0	3	4	4	3	4	2	3	4	4	3	4	2	3	4	4	3	4	2	3055200	3071800	3566200	2983600	3259900	3251000	0.85335	0.72376	1.17387	1.6824	0.578643	3.93453	2.25213	0.751819
Q9NRN7	L-aminoadipate-semialdehyde dehydrogenase-phosphopantetheinyl transferase OS=Homo sapiens OX=9606 GN=AASDHPPT PE=1 SV=2	AASDHPPT	35.776	38.2	52	11	11	11	4	11	11	8	14	4	9	11	11	10	11	9	9	11	11	10	11	9	9	11	11	10	11	9	10342000	11974000	15852000	13806000	14610000	11094000	0.713274	0.696893	1.28884	1.82977	0.64592	3.31657	2.14607	0.808968
Q9NRP0	Oligosaccharyltransferase complex subunit OSTC OS=Homo sapiens OX=9606 GN=OSTC PE=1 SV=1	OSTC	16.829	8.1	1	1	1	1	0	0	1	0	0	0	1	0	1	1	1	0	1	0	1	1	1	0	1	0	1	1	1	0	0	0	0	0	0	0
Q9NRX1	RNA-binding protein PNO1 OS=Homo sapiens OX=9606 GN=PNO1 PE=1 SV=1	PNO1	27.924	12.7	2	2	2	2	1	1	0	0	0	0	2	2	1	1	2	0	2	2	1	1	2	0	2	2	1	1	2	0	11592000	6512900	0	0	0	0	1.14338	0.54213
Q9NS69	Mitochondrial import receptor subunit TOM22 homolog OS=Homo sapiens OX=9606 GN=TOMM22 PE=1 SV=3	TOMM22	15.521	33.8	11	3	3	3	2	2	2	2	2	1	2	2	2	2	3	2	2	2	2	2	3	2	2	2	2	2	3	2	4916700	5532400	6896700	7941300	7003400	4434200	0.717242	0.68151	1.18634	2.22617	0.64951	2.83859	2.21047	0.972278
Q9NS86	LanC-like protein 2 OS=Homo sapiens OX=9606 GN=LANCL2 PE=1 SV=1	LANCL2	50.854	19.6	14	6	6	6	0	5	3	1	4	1	4	5	5	5	4	5	4	5	5	5	4	5	4	5	5	5	4	5	3331300	5895600	4869400	5434700	6335000	4796000	0.58254	0.869265	1.2973	1.82474	0.7368	3.63227	2.25303	0.703712
Q9NSD9	Phenylalanine--tRNA ligase beta subunit OS=Homo sapiens OX=9606 GN=FARSB PE=1 SV=3	FARSB	66.115	9.8	9	5	5	5	0	4	2	1	1	1	1	5	5	3	3	3	1	5	5	3	3	3	1	5	5	3	3	3	0	6065100	6558300	4911400	5142100	0		0.8698	1.21767	1.48647	0.514867		0.958738	0.831985
Q9NSE4	Isoleucine--tRNA ligase, mitochondrial OS=Homo sapiens OX=9606 GN=IARS2 PE=1 SV=2	IARS2	113.79	19.7	36	14	14	14	3	8	4	6	8	7	9	12	9	9	13	10	9	12	9	9	13	10	9	12	9	9	13	10	6125900	7700600	7853300	9515500	10892000	8060800	0.654434	0.694216	0.98935	1.95345	0.739745	3.7327	2.74846	0.395758
Q9NUU7	ATP-dependent RNA helicase DDX19A OS=Homo sapiens OX=9606 GN=DDX19A PE=1 SV=1	DDX19A	53.974	32	1	12	1	1	0	0	0	0	1	0	10	12	10	9	12	6	1	1	0	0	1	0	1	1	0	0	1	0	0	0	0	0	0	0
Q9NVH0	Exonuclease 3'-5' domain-containing protein 2 OS=Homo sapiens OX=9606 GN=EXD2 PE=1 SV=2	EXD2	70.352	2.1	2	1	1	1	0	1	0	0	1	0	1	1	1	0	1	1	1	1	1	0	1	1	1	1	1	0	1	1	0	0	0	0	0	0
Q9NVI7	ATPase family AAA domain-containing protein 3A OS=Homo sapiens OX=9606 GN=ATAD3A PE=1 SV=2	ATAD3A	71.368	5	2	2	2	2	0	0	0	0	2	0	0	1	1	1	2	1	0	1	1	1	2	1	0	1	1	1	2	1	0	0	0	0	0	0
Q9NVM9	Integrator complex subunit 13 OS=Homo sapiens OX=9606 GN=INTS13 PE=1 SV=2	INTS13	80.224	2.5	0	1	1	1	0	0	0	0	0	0	1	0	0	0	0	0	1	0	0	0	0	0	1	0	0	0	0	0	0	0	0	0	0	0
Q9NW64	Pre-mRNA-splicing factor RBM22 OS=Homo sapiens OX=9606 GN=RBM22 PE=1 SV=1	RBM22	46.895	4.8	2	2	2	2	0	0	0	0	2	0	0	0	0	1	2	0	0	0	0	1	2	0	0	0	0	1	2	0	0	0	0	0	0	0
Q9NX24	H/ACA ribonucleoprotein complex subunit 2 OS=Homo sapiens OX=9606 GN=NHP2 PE=1 SV=1	NHP2	17.201	39.9	11	3	3	3	1	2	1	2	3	2	2	2	2	3	3	2	2	2	2	3	3	2	2	2	2	3	3	2	8084200	10848000	23569000	7822200	9370200	9784800	0.623358	0.7587	2.14242	1.15958	0.459334	3.2744	1.38838	0.272262
Q9NXR8	Inhibitor of growth protein 3 OS=Homo sapiens OX=9606 GN=ING3 PE=1 SV=2	ING3	46.742	4.3	13	1	1	1	4	1	1	1	3	3	1	1	1	1	1	1	1	1	1	1	1	1	1	1	1	1	1	1	0	0	0	0	0	0
Q9NXV6	CDKN2A-interacting protein OS=Homo sapiens OX=9606 GN=CDKN2AIP PE=1 SV=3	CDKN2AIP	61.124	14.3	11	6	6	6	0	5	1	2	2	1	3	6	3	5	3	4	3	6	3	5	3	4	3	6	3	5	3	4	2933600	3277900	2591700	2858300	3917200	4096700	0.79878	0.753176	0.83197	1.49558	0.67881	4.83515	2.94033	0.0421713
Q9NYF8	Bcl-2-associated transcription factor 1 OS=Homo sapiens OX=9606 GN=BCLAF1 PE=1 SV=2	BCLAF1	106.12	15.5	26	11	10	11	4	4	5	4	4	5	10	10	7	9	9	10	9	9	6	8	8	9	10	10	7	9	9	10	20732000	17109000	21198000	17058000	15401000	22919000	0.97735	0.67619	1.1787	1.53484	0.458445	4.65162	2.34617	0.459532
Q9NYG5	Anaphase-promoting complex subunit 11 OS=Homo sapiens OX=9606 GN=ANAPC11 PE=1 SV=1	ANAPC11	9.8405	17.9	5	1	1	1	0	1	0	2	1	1	1	1	1	1	1	1	1	1	1	1	1	1	1	1	1	1	1	1	0	0	7356700	6469600	5728600	6045900			1.2997	1.73444	0.5881	3.65675	1.5335
Q9NYR9	NF-kappa-B inhibitor-interacting Ras-like protein 2 OS=Homo sapiens OX=9606 GN=NKIRAS2 PE=1 SV=1	NKIRAS2	21.508	5.8	6	1	1	1	1	1	1	1	1	1	1	1	1	1	1	1	1	1	1	1	1	1	1	1	1	1	1	1	0	0	0	0	0	0
Q9NZ01	Very-long-chain enoyl-CoA reductase OS=Homo sapiens OX=9606 GN=TECR PE=1 SV=1	TECR	36.034	6.5	2	2	2	2	0	1	0	1	0	0	0	1	0	1	0	1	0	1	0	1	0	1	0	1	0	1	0	1	0	0	0	0	0	0
Q9NZ45	CDGSH iron-sulfur domain-containing protein 1 OS=Homo sapiens OX=9606 GN=CISD1 PE=1 SV=1	CISD1	12.199	12	1	1	1	1	0	0	0	0	1	0	0	0	1	1	1	0	0	0	1	1	1	0	0	0	1	1	1	0	0	0	0	0	0	0
Q9NZT1	Calmodulin-like protein 5 OS=Homo sapiens OX=9606 GN=CALML5 PE=1 SV=2	CALML5	15.892	8.9	1	1	1	1	0	0	0	0	0	1	0	0	0	0	0	1	0	0	0	0	0	1	0	0	0	0	0	1	0	0	0	0	0	0
Q9P021	Cysteine-rich PDZ-binding protein OS=Homo sapiens OX=9606 GN=CRIPT PE=1 SV=1	CRIPT	11.216	29.7	19	4	4	4	2	3	3	3	5	3	2	4	3	2	4	2	2	4	3	2	4	2	2	4	3	2	4	2	5004100	39027000	29555000	36543000	43274000	29613000	0.146483	0.96452	1.19895	2.5561	0.85317	3.75744	3.10254	0.593684
Q9P032	NADH dehydrogenase [ubiquinone] 1 alpha subcomplex assembly factor 4 OS=Homo sapiens OX=9606 GN=NDUFAF4 PE=1 SV=1	NDUFAF4	20.266	11.4	5	2	2	2	0	2	1	1	1	0	1	2	2	2	2	2	1	2	2	2	2	2	1	2	2	2	2	2	0	4194100	3105600	3473700	3757900	2864100		0.98339	0.93962	1.71318	0.613139	3.18619	1.91107	0.330444
Q9P035	Very-long-chain (3R)-3-hydroxyacyl-CoA dehydratase 3 OS=Homo sapiens OX=9606 GN=HACD3 PE=1 SV=2	HACD3	43.159	3.9	6	1	1	1	1	1	1	1	1	1	1	1	1	1	1	1	1	1	1	1	1	1	1	1	1	1	1	1	0	0	0	0	0	0
Q9P0K7	Ankycorbin OS=Homo sapiens OX=9606 GN=RAI14 PE=1 SV=2	RAI14	110.04	1.2	0	1	1	1	0	0	0	0	0	0	1	0	0	0	0	0	1	0	0	0	0	0	1	0	0	0	0	0	0	0	0	0	0	0
Q9P258	Protein RCC2 OS=Homo sapiens OX=9606 GN=RCC2 PE=1 SV=2	RCC2	56.084	50.4	102	17	17	17	18	20	15	20	17	12	17	17	17	17	16	14	17	17	17	17	16	14	17	17	17	17	16	14	27765000	32019000	31803000	30837000	31317000	30960000	0.85339	0.783724	1.87458	1.71881	0.577484	3.89252	1.76235	0.285354
Q9P2J5	Leucine--tRNA ligase, cytoplasmic OS=Homo sapiens OX=9606 GN=LARS1 PE=1 SV=2	LARS1	134.46	15.5	25	12	12	12	2	10	3	2	7	1	8	11	9	8	11	7	8	11	9	8	11	7	8	11	9	8	11	7	9369500	11245000	10685000	10353000	11568000	6947600	0.834258	0.844924	1.12156	1.77144	0.654819	2.68144	1.82369	0.843945
Q9P2R7	Succinate--CoA ligase [ADP-forming] subunit beta, mitochondrial OS=Homo sapiens OX=9606 GN=SUCLA2 PE=1 SV=3	SUCLA2	50.317	11	12	5	5	5	1	2	0	3	5	1	3	3	3	4	5	3	3	3	3	4	5	3	3	3	3	4	5	3	6148200	8381100	6742200	9513100	9491400	8945300	0.669183	0.769791	0.86593	1.98973	0.65676	4.22276	2.98028	0.0697239
Q9UBB4	Ataxin-10 OS=Homo sapiens OX=9606 GN=ATXN10 PE=1 SV=1	ATXN10	53.488	21.7	18	7	7	7	0	5	4	3	4	2	6	7	6	7	7	6	6	7	6	7	7	6	6	7	6	7	7	6	3314200	4308700	3420600	3751400	4689400	3387800	0.776289	0.851657	0.944518	1.68855	0.698298	3.43962	2.26494	0.106056
Q9UBD5	Origin recognition complex subunit 3 OS=Homo sapiens OX=9606 GN=ORC3 PE=1 SV=1	ORC3	82.253	1.7	1	1	1	1	0	0	0	0	1	0	0	0	0	1	1	0	0	0	0	1	1	0	0	0	0	1	1	0	0	0	0	0	0	0
Q9UBF2	Coatomer subunit gamma-2 OS=Homo sapiens OX=9606 GN=COPG2 PE=1 SV=1	COPG2	97.621	5.3	5	3	3	3	2	1	2	0	0	0	2	1	3	1	2	2	2	1	3	1	2	2	2	1	3	1	2	2	5629300	0	4391600	0	3965900	2860100	1.19342		1.97553		0.534515	2.62826	0.998052	0.260347
Q9UBQ7	Glyoxylate reductase/hydroxypyruvate reductase OS=Homo sapiens OX=9606 GN=GRHPR PE=1 SV=1	GRHPR	35.668	18	10	3	3	3	0	2	1	3	3	1	3	2	3	3	3	2	3	2	3	3	3	2	3	2	3	3	3	2	5954100	6597700	8201500	6691900	6825900	6486300	0.782636	0.731831	1.27869	1.6932	0.5744	3.69564	2.13495	0.65346
Q9UBT2	SUMO-activating enzyme subunit 2 OS=Homo sapiens OX=9606 GN=UBA2 PE=1 SV=2	UBA2	71.223	14.7	6	4	4	4	0	3	0	0	3	0	1	3	0	0	3	1	1	3	0	0	3	1	1	3	0	0	3	1	0	4524700	0	0	3014000	0		0.94476			0.453894		0.480433
Q9UDW1	Cytochrome b-c1 complex subunit 9 OS=Homo sapiens OX=9606 GN=UQCR10 PE=1 SV=3	UQCR10	7.3084	27	4	1	1	1	0	1	1	1	1	0	1	1	1	1	1	1	1	1	1	1	1	1	1	1	1	1	1	1	0	0	0	0	0	0
Q9UER7	Death domain-associated protein 6 OS=Homo sapiens OX=9606 GN=DAXX PE=1 SV=2	DAXX	81.372	16.9	15	6	6	6	2	5	2	2	2	2	3	5	5	3	5	4	3	5	5	3	5	4	3	5	5	3	5	4	10687000	9655100	9315600	7892100	7716700	5849900	1.1272	0.853928	1.15971	1.58949	0.514163	2.65758	1.51591	0.646589
Q9UEW8	STE20/SPS1-related proline-alanine-rich protein kinase OS=Homo sapiens OX=9606 GN=STK39 PE=1 SV=3	STK39	59.473	5	4	2	2	2	0	1	2	0	1	0	1	2	2	0	2	0	1	2	2	0	2	0	1	2	2	0	2	0	0	3671300	3464400	0	0	0		0.77533	1.2278
Q9UFW8	CGG triplet repeat-binding protein 1 OS=Homo sapiens OX=9606 GN=CGGBP1 PE=1 SV=2	CGGBP1	18.82	68.3	45	10	10	10	3	9	10	7	8	8	7	9	10	10	8	9	7	9	10	10	8	9	7	9	10	10	8	9	12030000	23040000	19307000	22216000	23433000	21049000	0.53236	0.8636	1.714	1.88922	0.659178	4.37163	2.22512	0.487719
Q9UGI8	Testin OS=Homo sapiens OX=9606 GN=TES PE=1 SV=1	TES	47.996	26.1	16	7	7	7	1	2	3	5	5	0	4	6	6	7	5	4	4	6	6	7	5	4	4	6	6	7	5	4	7669300	7723300	8530500	10715000	10074000	6302500	0.85399	0.684436	1.5673	2.16234	0.672568	2.86891	1.83655	0.47845
Q9UHC1	DNA mismatch repair protein Mlh3 OS=Homo sapiens OX=9606 GN=MLH3 PE=1 SV=3	MLH3	163.71	1.2	1	1	1	1	0	0	0	0	0	1	1	1	1	1	1	1	1	1	1	1	1	1	1	1	1	1	1	1	0	0	0	0	0	0
Q9UHD8	Septin-9 OS=Homo sapiens OX=9606 GN=SEPTIN9 PE=1 SV=2	SEPTIN9	65.401	26.5	9	9	9	9	0	3	1	1	4	0	4	7	6	5	8	3	4	7	6	5	8	3	4	7	6	5	8	3	4623700	4519300	5667500	6338300	4953400	4043100	0.821714	0.67776	1.18737	2.16467	0.559645	3.11454	2.17313	0.834661
Q9UHR6	Zinc finger HIT domain-containing protein 2 OS=Homo sapiens OX=9606 GN=ZNHIT2 PE=1 SV=1	ZNHIT2	42.883	2.7	0	1	1	1	0	0	0	0	0	0	1	1	1	1	1	1	1	1	1	1	1	1	1	1	1	1	1	1	0	0	0	0	0	0
Q9UHV9	Prefoldin subunit 2 OS=Homo sapiens OX=9606 GN=PFDN2 PE=1 SV=1	PFDN2	16.648	22.7	9	3	3	3	0	2	2	1	3	1	1	3	3	1	3	1	1	3	3	1	3	1	1	3	3	1	3	1	0	18355000	12231000	0	13319000	0		0.9457	0.879694		0.51663		0.566048
Q9UI30	Multifunctional methyltransferase subunit TRM112-like protein OS=Homo sapiens OX=9606 GN=TRMT112 PE=1 SV=1	TRMT112	14.199	42.4	9	4	4	4	1	2	2	1	3	0	2	4	3	1	3	1	2	4	3	1	3	1	2	4	3	1	3	1	13042000	14897000	13410000	0	29085000	0	0.661334	0.637456	0.81621		0.937615		1.32995
Q9UJS0	Calcium-binding mitochondrial carrier protein Aralar2 OS=Homo sapiens OX=9606 GN=SLC25A13 PE=1 SV=2	SLC25A13	74.175	20.4	32	10	10	10	4	9	4	5	8	2	9	10	10	10	10	7	9	10	10	10	10	7	9	10	10	10	10	7	6694400	9050000	7762100	8191400	7893600	7621200	0.759632	0.866591	1.38327	1.78618	0.569437	3.74855	2.0283	0.430656
Q9UJV9	Probable ATP-dependent RNA helicase DDX41 OS=Homo sapiens OX=9606 GN=DDX41 PE=1 SV=2	DDX41	69.837	24.9	31	12	12	12	6	5	8	4	2	6	11	10	10	9	7	10	11	10	10	9	7	10	11	10	10	9	7	10	9575300	4596900	7124800	8281400	4832300	7749700	1.21674	0.49293	1.67288	2.2223	0.39372	4.26854	2.03532	0.473352
Q9UJZ1	Stomatin-like protein 2, mitochondrial OS=Homo sapiens OX=9606 GN=STOML2 PE=1 SV=1	STOML2	38.534	41.3	47	10	10	10	10	6	8	7	8	8	10	9	9	9	9	10	10	9	9	9	9	10	10	9	9	9	9	10	34613000	18635000	20056000	21971000	15669000	31945000	1.29775	0.589597	0.88646	1.58298	0.373484	5.19162	2.577	0.496513
Q9UK08	Guanine nucleotide-binding protein G(I)/G(S)/G(O) subunit gamma-8 OS=Homo sapiens OX=9606 GN=GNG8 PE=1 SV=1	GNG8	7.8411	47.1	2	2	2	2	0	0	1	0	1	0	0	2	2	2	2	2	0	2	2	2	2	2	0	2	2	2	2	2	0	0	0	0	0	0
Q9UKF6	Cleavage and polyadenylation specificity factor subunit 3 OS=Homo sapiens OX=9606 GN=CPSF3 PE=1 SV=1	CPSF3	77.485	14.3	17	6	6	6	2	6	2	2	3	2	2	6	5	4	5	2	2	6	5	4	5	2	2	6	5	4	5	2	3686500	3658000	3964800	3305100	2821800	3254400	0.954534	0.799274	1.21213	1.64451	0.464497	3.65256	1.94258	0.442764
Q9UL15	BAG family molecular chaperone regulator 5 OS=Homo sapiens OX=9606 GN=BAG5 PE=1 SV=1	BAG5	51.199	3.4	1	1	1	1	0	1	0	0	0	0	0	1	0	0	1	0	0	1	0	0	1	0	0	1	0	0	1	0	0	0	0	0	0	0
Q9UL25	Ras-related protein Rab-21 OS=Homo sapiens OX=9606 GN=RAB21 PE=1 SV=3	RAB21	24.347	9.3	2	2	2	2	1	1	0	0	0	0	2	2	1	1	0	1	2	2	1	1	0	1	2	2	1	1	0	1	2909800	3332800	0	0	0	0	0.83239	0.84539
Q9UL40	Zinc finger protein 346 OS=Homo sapiens OX=9606 GN=ZNF346 PE=1 SV=1	ZNF346	32.932	8.2	5	2	2	2	0	1	1	1	1	1	0	2	1	1	2	1	0	2	1	1	2	1	0	2	1	1	2	1	0	2492200	0	0	4275500	0		0.554939			0.717222		1.29243
Q9UL54	Serine/threonine-protein kinase TAO2 OS=Homo sapiens OX=9606 GN=TAOK2 PE=1 SV=2	TAOK2	138.25	0.9	1	1	1	1	0	1	0	0	0	0	1	1	1	1	1	1	1	1	1	1	1	1	1	1	1	1	1	1	0	0	0	0	0	0
Q9UMR2	ATP-dependent RNA helicase DDX19B OS=Homo sapiens OX=9606 GN=DDX19B PE=1 SV=1	DDX19B	53.926	39.2	48	13	2	13	6	13	7	7	10	5	10	13	11	11	12	7	1	2	1	2	1	1	10	13	11	11	12	7	19015000	23630000	19940000	19254000	19531000	19704000	0.841387	0.882343	1.4131	1.63718	0.549418	3.77922	1.90186	0.31623
Q9UN37	Vacuolar protein sorting-associated protein 4A OS=Homo sapiens OX=9606 GN=VPS4A PE=1 SV=1	VPS4A	48.897	22.7	21	8	7	8	2	6	1	3	7	2	6	7	7	7	8	6	5	6	6	6	7	5	6	7	7	7	8	6	7523200	10883000	8296400	7605900	13449000	5854800	0.751776	0.917717	0.977325	1.46534	0.854387	2.53599	1.83455	0.210406
Q9UPQ0	LIM and calponin homology domains-containing protein 1 OS=Homo sapiens OX=9606 GN=LIMCH1 PE=1 SV=4	LIMCH1	121.87	5.3	5	4	4	4	0	3	0	1	1	0	1	4	2	1	2	1	1	4	2	1	2	1	1	4	2	1	2	1	0	1844200	0	0	3063000	0		0.56634			0.78633		1.38844
Q9UQR0	Sex comb on midleg-like protein 2 OS=Homo sapiens OX=9606 GN=SCML2 PE=1 SV=1	SCML2	77.256	8.7	8	4	4	4	0	2	0	1	4	1	3	3	3	3	4	3	3	3	3	3	4	3	3	3	3	3	4	3	2444800	3466500	2750600	3426100	4203500	2408800	0.7398	0.83845	0.928951	1.88616	0.765582	2.99124	2.25071	0.113985
Q9Y224	RNA transcription, translation and transport factor protein OS=Homo sapiens OX=9606 GN=RTRAF PE=1 SV=1	RTRAF	28.068	18.9	12	3	3	3	2	3	2	2	2	1	2	3	2	2	3	1	2	3	2	2	3	1	2	3	2	2	3	1	3613600	7520900	6331300	5228600	7130700	0	0.54912	0.9517	1.11723	1.541	0.678575		1.27169	0.734969
Q9Y230	RuvB-like 2 OS=Homo sapiens OX=9606 GN=RUVBL2 PE=1 SV=3	RUVBL2	51.156	14	10	5	5	5	1	3	1	1	3	1	2	5	3	2	5	3	2	5	3	2	5	3	2	5	3	2	5	3	0	3643300	4283900	0	4867300	3770600		0.662879	1.8885		0.667163	3.52397	1.64269	0.888797
Q9Y265	RuvB-like 1 OS=Homo sapiens OX=9606 GN=RUVBL1 PE=1 SV=1	RUVBL1	50.227	18.6	19	6	6	6	3	6	4	2	2	2	5	6	6	6	6	5	5	6	6	6	6	5	5	6	6	6	6	5	10060000	12768000	11988000	11451000	13239000	9629600	0.779555	0.834922	1.95113	1.75169	0.65222	3.23449	1.58133	0.323383
Q9Y266	Nuclear migration protein nudC OS=Homo sapiens OX=9606 GN=NUDC PE=1 SV=1	NUDC	38.242	8.2	5	2	2	2	0	1	1	2	1	0	2	1	2	2	1	1	2	1	2	2	1	1	2	1	2	2	1	1	3701700	0	5175400	6273200	0	0	0.654486		1.78714	2.13139			1.74588
Q9Y277	Voltage-dependent anion-selective channel protein 3 OS=Homo sapiens OX=9606 GN=VDAC3 PE=1 SV=1	VDAC3	30.658	13.8	3	2	2	2	1	1	0	1	0	0	1	2	2	1	2	2	1	2	2	1	2	2	1	2	2	1	2	2	0	0	0	0	0	0
Q9Y285	Phenylalanine--tRNA ligase alpha subunit OS=Homo sapiens OX=9606 GN=FARSA PE=1 SV=3	FARSA	57.563	7.3	6	3	3	3	1	2	0	2	1	0	1	2	1	2	1	1	1	2	1	2	1	1	1	2	1	2	1	1	0	0	0	0	0	0
Q9Y2L1	Exosome complex exonuclease RRP44 OS=Homo sapiens OX=9606 GN=DIS3 PE=1 SV=2	DIS3	109	49	161	33	33	33	26	32	24	21	33	25	31	32	31	27	32	29	31	32	31	27	32	29	31	32	31	27	32	29	25908000	23744000	26243000	27523000	27012000	22417000	0.9887	0.72298	1.84352	1.85388	0.6196	3.4584	1.66851	0.412176
Q9Y2Q3	Glutathione S-transferase kappa 1 OS=Homo sapiens OX=9606 GN=GSTK1 PE=1 SV=3	GSTK1	25.497	6.2	1	1	1	1	0	0	0	0	1	0	1	1	1	1	1	1	1	1	1	1	1	1	1	1	1	1	1	1	0	0	0	0	0	0
Q9Y2R5	28S ribosomal protein S17, mitochondrial OS=Homo sapiens OX=9606 GN=MRPS17 PE=1 SV=1	MRPS17	14.502	15.4	2	1	1	1	0	1	0	1	0	0	0	1	0	1	0	0	0	1	0	1	0	0	0	1	0	1	0	0	0	0	0	0	0	0
Q9Y2R9	28S ribosomal protein S7, mitochondrial OS=Homo sapiens OX=9606 GN=MRPS7 PE=1 SV=2	MRPS7	28.134	20.2	14	4	4	4	2	4	3	1	2	2	3	4	3	2	3	3	3	4	3	2	3	3	3	4	3	2	3	3	11126000	6948800	8145200	8944800	6564200	9249800	1.16923	0.616233	1.981	1.8637	0.438552	4.21349	1.72994	0.577593
Q9Y2S7	Polymerase delta-interacting protein 2 OS=Homo sapiens OX=9606 GN=POLDIP2 PE=1 SV=1	POLDIP2	42.033	3.3	5	1	1	1	1	1	1	1	1	0	1	1	1	1	1	1	1	1	1	1	1	1	1	1	1	1	1	1	0	0	0	0	0	0
Q9Y2V2	Calcium-regulated heat-stable protein 1 OS=Homo sapiens OX=9606 GN=CARHSP1 PE=1 SV=2	CARHSP1	15.892	51.7	18	3	3	3	1	4	3	2	4	4	2	3	2	2	3	3	2	3	2	2	3	3	2	3	2	2	3	3	7937800	10235000	12225000	14557000	11663000	11901000	0.62641	0.67539	1.12682	2.1872	0.579735	4.33413	2.92391	0.7642
Q9Y2W1	Thyroid hormone receptor-associated protein 3 OS=Homo sapiens OX=9606 GN=THRAP3 PE=1 SV=2	THRAP3	108.66	8.9	20	8	7	7	4	4	3	1	6	2	7	7	6	5	7	7	6	6	5	4	6	6	6	6	5	4	6	6	12192000	7341600	7985800	6110700	5951500	6760400	1.49453	0.71621	1.88322	1.35757	0.43742	3.38764	1.26592	0.791641
Q9Y2W6	Tudor and KH domain-containing protein OS=Homo sapiens OX=9606 GN=TDRKH PE=1 SV=2	TDRKH	62.045	6.1	3	2	2	2	0	2	0	0	1	0	2	2	2	2	2	2	2	2	2	2	2	2	2	2	2	2	2	2	3384500	5711500	3992300	4065900	0	3367600	0.736289	1.48524	1.23859	1.69975		3.17558	2.11351	0.984839
Q9Y314	Nitric oxide synthase-interacting protein OS=Homo sapiens OX=9606 GN=NOSIP PE=1 SV=1	NOSIP	33.172	21.6	14	3	3	3	1	2	3	2	3	3	3	3	3	3	3	3	3	3	3	3	3	3	3	3	3	3	3	3	3883100	6436300	7888800	6042300	7343700	5533700	0.5631	0.783719	1.34191	1.67544	0.673665	3.46199	2.16128	0.749666
Q9Y383	Putative RNA-binding protein Luc7-like 2 OS=Homo sapiens OX=9606 GN=LUC7L2 PE=1 SV=2	LUC7L2	46.513	7.7	11	2	2	2	1	2	2	2	2	2	2	2	2	2	2	2	2	2	2	2	2	2	2	2	2	2	2	2	3952000	4136700	4165500	3922000	4735800	5090700	0.814233	0.719218	1.11725	1.5528	0.6233	4.54631	2.53609	0.983366
Q9Y3B2	Exosome complex component CSL4 OS=Homo sapiens OX=9606 GN=EXOSC1 PE=1 SV=1	EXOSC1	21.452	20	7	3	3	3	1	1	1	2	2	0	1	3	3	2	3	2	1	3	3	2	3	2	1	3	3	2	3	2	0	2163800	2025100	2653400	2759300	2148800		0.693758	0.974	1.93729	0.666491	3.53884	2.45544	0.454385
Q9Y3B4	Splicing factor 3B subunit 6 OS=Homo sapiens OX=9606 GN=SF3B6 PE=1 SV=1	SF3B6	14.585	32	10	3	3	3	0	2	3	2	2	1	2	3	3	2	3	2	2	3	3	2	3	2	2	3	3	2	3	2	0	7163300	12252000	0	7141000	0		0.69733	1.45688		0.457921		0.425141
Q9Y3C6	Peptidyl-prolyl cis-trans isomerase-like 1 OS=Homo sapiens OX=9606 GN=PPIL1 PE=1 SV=1	PPIL1	18.237	8.4	1	1	1	1	0	0	0	0	0	1	1	1	1	1	1	1	1	1	1	1	1	1	1	1	1	1	1	1	0	0	0	0	0	0
Q9Y3D2	Methionine-R-sulfoxide reductase B2, mitochondrial OS=Homo sapiens OX=9606 GN=MSRB2 PE=1 SV=2	MSRB2	19.536	47.3	14	4	4	4	0	5	2	2	4	1	3	4	4	4	4	4	3	4	4	4	4	4	3	4	4	4	4	4	4399900	6943400	6984800	9204100	8524500	5698700	0.564521	0.751769	1.56466	2.26931	0.695321	3.16929	2.12913	0.729888
Q9Y3F4	Serine-threonine kinase receptor-associated protein OS=Homo sapiens OX=9606 GN=STRAP PE=1 SV=1	STRAP	38.438	8	4	2	2	2	0	1	0	1	1	1	0	2	1	1	2	1	0	2	1	1	2	1	0	2	1	1	2	1	0	1590100	0	0	1371100	0		0.8928			0.525665		0.588782
Q9Y3I0	RNA-splicing ligase RtcB homolog OS=Homo sapiens OX=9606 GN=RTCB PE=1 SV=1	RTCB	55.21	30.1	56	11	11	11	9	11	10	6	12	8	11	11	11	11	11	10	11	11	11	11	11	10	11	11	11	11	11	10	9008900	10379000	10182000	9635300	10627000	7428200	0.842884	0.819456	1.12333	1.73235	0.63299	3.1259	1.97125	0.8572
Q9Y3Z3	Deoxynucleoside triphosphate triphosphohydrolase SAMHD1 OS=Homo sapiens OX=9606 GN=SAMHD1 PE=1 SV=2	SAMHD1	72.2	4	3	2	2	2	0	2	0	0	1	0	0	2	0	0	1	0	0	2	0	0	1	0	0	2	0	0	1	0	0	0	0	0	0	0
Q9Y4C2	TRPM8 channel-associated factor 1 OS=Homo sapiens OX=9606 GN=TCAF1 PE=1 SV=3	TCAF1	102.12	3.6	4	2	2	2	0	1	0	2	1	0	2	2	2	2	1	1	2	2	2	2	1	1	2	2	2	2	1	1	3383800	3574800	3315700	3557000	0	0	0.873777	0.778973	1.9334	1.76543			1.47687
Q9Y4F1	FERM, ARHGEF and pleckstrin domain-containing protein 1 OS=Homo sapiens OX=9606 GN=FARP1 PE=1 SV=1	FARP1	118.63	1.6	0	1	1	1	0	0	0	0	0	0	1	1	0	1	1	1	1	1	0	1	1	1	1	1	0	1	1	1	0	0	0	0	0	0
Q9Y4W6	AFG3-like protein 2 OS=Homo sapiens OX=9606 GN=AFG3L2 PE=1 SV=2	AFG3L2	88.583	3.1	2	2	2	2	0	0	0	0	2	0	2	2	1	1	2	1	2	2	1	1	2	1	2	2	1	1	2	1	2298400	2258000	0	0	2829400	0	0.833582	0.69168			0.652373		0.855424
Q9Y4Y9	U6 snRNA-associated Sm-like protein LSm5 OS=Homo sapiens OX=9606 GN=LSM5 PE=1 SV=3	LSM5	9.9374	20.9	1	1	1	1	0	0	0	0	0	1	0	0	0	0	0	1	0	0	0	0	0	1	0	0	0	0	0	1	0	0	0	0	0	0
Q9Y4Z0	U6 snRNA-associated Sm-like protein LSm4 OS=Homo sapiens OX=9606 GN=LSM4 PE=1 SV=1	LSM4	15.35	23.7	1	2	2	2	0	1	0	0	0	0	1	2	2	1	2	2	1	2	2	1	2	2	1	2	2	1	2	2	0	0	0	0	0	0
Q9Y508	E3 ubiquitin-protein ligase RNF114 OS=Homo sapiens OX=9606 GN=RNF114 PE=1 SV=1	RNF114	25.694	10.5	4	2	2	2	0	1	0	1	2	0	1	2	2	2	2	1	1	2	2	2	2	1	1	2	2	2	2	1	0	2020900	1993500	2402700	3083900	0		0.64175	0.883425	1.73566	0.7373		1.62143	0.370583
Q9Y5M8	Signal recognition particle receptor subunit beta OS=Homo sapiens OX=9606 GN=SRPRB PE=1 SV=3	SRPRB	29.702	21	5	4	4	4	1	2	0	1	1	0	3	3	3	3	4	2	3	3	3	3	4	2	3	3	3	3	4	2	2788100	2148300	3252000	0	2289600	0	0.95361	0.617945	1.36757		0.496157		0.506433
Q9Y5P6	Mannose-1-phosphate guanyltransferase beta OS=Homo sapiens OX=9606 GN=GMPPB PE=1 SV=2	GMPPB	39.834	22.5	14	5	5	5	3	2	3	3	3	0	4	5	5	4	4	3	4	5	5	4	4	3	4	5	5	4	4	3	8291600	6464500	6713200	6913300	6690800	8853100	1.11258	0.665324	0.965199	1.62259	0.518777	4.68237	2.4876	0.569418
Q9Y5S9	RNA-binding protein 8A OS=Homo sapiens OX=9606 GN=RBM8A PE=1 SV=1	RBM8A	19.889	10.9	3	1	1	1	0	1	1	0	1	0	0	1	1	1	1	1	0	1	1	1	1	1	0	1	1	1	1	1	0	0	0	0	0	0
Q9Y5V0	Zinc finger protein 706 OS=Homo sapiens OX=9606 GN=ZNF706 PE=1 SV=1	ZNF706	8.4977	14.5	2	1	1	1	0	1	0	0	1	0	0	1	0	1	1	1	0	1	0	1	1	1	0	1	0	1	1	1	0	0	0	0	0	0
Q9Y5Y2	Cytosolic Fe-S cluster assembly factor NUBP2 OS=Homo sapiens OX=9606 GN=NUBP2 PE=1 SV=1	NUBP2	28.825	33.2	11	5	5	5	2	3	1	1	3	1	3	4	4	3	5	4	3	4	4	3	5	4	3	4	4	3	5	4	8004600	7753000	5882300	8318800	7469300	5339000	1.2723	0.819569	0.868665	2.2524	0.59484	2.89912	1.94099	0.489075
Q9Y613	FH1/FH2 domain-containing protein 1 OS=Homo sapiens OX=9606 GN=FHOD1 PE=1 SV=3	FHOD1	126.55	2.9	2	2	2	2	0	0	0	0	2	0	1	0	0	0	2	1	1	0	0	0	2	1	1	0	0	0	2	1	0	0	0	0	0	0
Q9Y6C9	Mitochondrial carrier homolog 2 OS=Homo sapiens OX=9606 GN=MTCH2 PE=1 SV=1	MTCH2	33.331	11.2	6	2	2	2	0	2	0	0	3	1	1	2	1	1	2	2	1	2	1	1	2	2	1	2	1	1	2	2	4341200	4458700	4936900	5509400	4896500	5021800	0.797454	0.691159	1.6988	1.94482	0.571821	3.99856	2.04404	0.42442

## Sheet: Peptide_quant
ID	Sequence	Length	Protein accession	Protein description	Charge	m/z	Mass error [ppm]	PEP	Score	Experiment	Intensity	Unique [yes/no]
0	AAAAAAALQAK	11	P36578	60S ribosomal protein L4 OS=Homo sapiens OX=9606 GN=RPL4 PE=1 SV=5	2	478.78	0.097753	0.012936	58.716	R2	3837300	yes
1	AAAAAAALQAK	11	P36578	60S ribosomal protein L4 OS=Homo sapiens OX=9606 GN=RPL4 PE=1 SV=5	2	478.78	-0.26022			R1	3643100	yes
2	AAAAAAALQAK	11	P36578	60S ribosomal protein L4 OS=Homo sapiens OX=9606 GN=RPL4 PE=1 SV=5	2	478.78	-0.08905			R3	2273000	yes
3	AAAAAAALQAK	11	P36578	60S ribosomal protein L4 OS=Homo sapiens OX=9606 GN=RPL4 PE=1 SV=5	2	478.78	-0.28182			S1	1501400	yes
4	AAAAAAALQAK	11	P36578	60S ribosomal protein L4 OS=Homo sapiens OX=9606 GN=RPL4 PE=1 SV=5	2	478.78	0.21914			S2	7953400	yes
5	AAAAAAALQAK	11	P36578	60S ribosomal protein L4 OS=Homo sapiens OX=9606 GN=RPL4 PE=1 SV=5	2	478.78	0.44206			S3	4350600	yes
6	AAAAAAGAGPEMVR	14	P28482	Mitogen-activated protein kinase 1 OS=Homo sapiens OX=9606 GN=MAPK1 PE=1 SV=3	2	642.822	0.03227	0.00091713	68.893	R2	5391400	yes
7	AAAAAAGAGPEMVR	14	P28482	Mitogen-activated protein kinase 1 OS=Homo sapiens OX=9606 GN=MAPK1 PE=1 SV=3	2	642.822	-0.12783	3.7755e-07	107.83	R3	4316300	yes
8	AAAAAAGAGPEMVR	14	P28482	Mitogen-activated protein kinase 1 OS=Homo sapiens OX=9606 GN=MAPK1 PE=1 SV=3	2	642.822	0.25506	0.015723	43.308	S1	3760000	yes
9	AAAAAAGAGPEMVR	14	P28482	Mitogen-activated protein kinase 1 OS=Homo sapiens OX=9606 GN=MAPK1 PE=1 SV=3	2	642.822	0.015707	0.01546	43.512	S2	6043000	yes
10	AAAAAAGAGPEMVR	14	P28482	Mitogen-activated protein kinase 1 OS=Homo sapiens OX=9606 GN=MAPK1 PE=1 SV=3	2	642.822	-0.27193	0.00041662	88.681	S3	5046800	yes
11	AAAAAAGAGPEMVR	14	P28482	Mitogen-activated protein kinase 1 OS=Homo sapiens OX=9606 GN=MAPK1 PE=1 SV=3	2	642.822	-0.23114			R1	1619500	yes
12	AAAAAWEEPSSGNGTAR	17	Q9P258	Protein RCC2 OS=Homo sapiens OX=9606 GN=RCC2 PE=1 SV=2	2	823.874	-0.98502	0.014089	66.289	R1	5651900	yes
13	AAAAAWEEPSSGNGTAR	17	Q9P258	Protein RCC2 OS=Homo sapiens OX=9606 GN=RCC2 PE=1 SV=2	2	823.874	-0.058832	0.010532	69.01	S1	4222300	yes
14	AAAAAWEEPSSGNGTAR	17	Q9P258	Protein RCC2 OS=Homo sapiens OX=9606 GN=RCC2 PE=1 SV=2	2	823.874	-0.35204	0.00010912	98.353	S2	9910100	yes
15	AAAAAWEEPSSGNGTAR	17	Q9P258	Protein RCC2 OS=Homo sapiens OX=9606 GN=RCC2 PE=1 SV=2	2	823.874	-1.1027	0.011295	68.069	S3	4218300	yes
16	AAAAAWEEPSSGNGTAR	17	Q9P258	Protein RCC2 OS=Homo sapiens OX=9606 GN=RCC2 PE=1 SV=2	2	823.874	-0.30595			R2	9437100	yes
17	AAAAAWEEPSSGNGTAR	17	Q9P258	Protein RCC2 OS=Homo sapiens OX=9606 GN=RCC2 PE=1 SV=2	2	823.874	-0.52388			R3	6600000	yes
18	AAAAAWEEPSSGNGTAR	17	Q9P258	Protein RCC2 OS=Homo sapiens OX=9606 GN=RCC2 PE=1 SV=2	2	823.382	-0.18808	0.0076409	55.426	S2	1214900	yes
19	AAAADSFSGGPAGVR	15	Q96E14	RecQ-mediated genome instability protein 2 OS=Homo sapiens OX=9606 GN=RMI2 PE=1 SV=2	2	688.334	0.059161	0.00058966	80.763	R1	7470400	yes
20	AAAADSFSGGPAGVR	15	Q96E14	RecQ-mediated genome instability protein 2 OS=Homo sapiens OX=9606 GN=RMI2 PE=1 SV=2	2	688.334	-0.11553	9.7906e-05	93.258	S1	22150000	yes
21	AAAADSFSGGPAGVR	15	Q96E14	RecQ-mediated genome instability protein 2 OS=Homo sapiens OX=9606 GN=RMI2 PE=1 SV=2	2	688.334	-0.41194	7.3596e-07	102.95	S3	20516000	yes
22	AAAADSFSGGPAGVR	15	Q96E14	RecQ-mediated genome instability protein 2 OS=Homo sapiens OX=9606 GN=RMI2 PE=1 SV=2	2	688.334	-0.17869			R2	13628000	yes
23	AAAADSFSGGPAGVR	15	Q96E14	RecQ-mediated genome instability protein 2 OS=Homo sapiens OX=9606 GN=RMI2 PE=1 SV=2	2	688.334	-0.29909			R3	13144000	yes
24	AAAADSFSGGPAGVR	15	Q96E14	RecQ-mediated genome instability protein 2 OS=Homo sapiens OX=9606 GN=RMI2 PE=1 SV=2	2	688.334	-0.33975			S2	37377000	yes
25	AAAADSFSGGPAGVRLPR	18	Q96E14	RecQ-mediated genome instability protein 2 OS=Homo sapiens OX=9606 GN=RMI2 PE=1 SV=2	2	871.453	-0.51118	0.021917	56.359	S2	3268100	yes
26	AAAADSFSGGPAGVRLPR	18	Q96E14	RecQ-mediated genome instability protein 2 OS=Homo sapiens OX=9606 GN=RMI2 PE=1 SV=2	2	871.453	-1.0865			R2	1920900	yes
27	AAAAECDVVMAATEPELLDDQEAK	24	Q99615	DnaJ homolog subfamily C member 7 OS=Homo sapiens OX=9606 GN=DNAJC7 PE=1 SV=2	3	863.728	-0.2669	0.0011314	40.381	R2	3093400	yes
28	AAAAECDVVMAATEPELLDDQEAK	24	Q99615	DnaJ homolog subfamily C member 7 OS=Homo sapiens OX=9606 GN=DNAJC7 PE=1 SV=2	3	863.728	0.031863			R1	2004700	yes
29	AAAAECDVVMAATEPELLDDQEAK	24	Q99615	DnaJ homolog subfamily C member 7 OS=Homo sapiens OX=9606 GN=DNAJC7 PE=1 SV=2	3	863.728	0.065009			R3	1504600	yes
30	AAAAECDVVMAATEPELLDDQEAK	24	Q99615	DnaJ homolog subfamily C member 7 OS=Homo sapiens OX=9606 GN=DNAJC7 PE=1 SV=2	3	863.728	-0.17727			S1	2642200	yes
31	AAAAECDVVMAATEPELLDDQEAK	24	Q99615	DnaJ homolog subfamily C member 7 OS=Homo sapiens OX=9606 GN=DNAJC7 PE=1 SV=2	3	863.728	0.12013			S2	2370600	yes
32	AAAAECDVVMAATEPELLDDQEAK	24	Q99615	DnaJ homolog subfamily C member 7 OS=Homo sapiens OX=9606 GN=DNAJC7 PE=1 SV=2	3	863.728	-0.63578			S3	1575000	yes
33	AAAASAAEAGIATTGTEDSDDALLK	25	P55036	26S proteasome non-ATPase regulatory subunit 4 OS=Homo sapiens OX=9606 GN=PSMD4 PE=1 SV=1	3	774.043	-0.61636	3.2835e-13	115.36	R1	29993000	yes
34	AAAASAAEAGIATTGTEDSDDALLK	25	P55036	26S proteasome non-ATPase regulatory subunit 4 OS=Homo sapiens OX=9606 GN=PSMD4 PE=1 SV=1	2	1160.56	-0.32396	4.5939e-27	132.44	R1	2165600	yes
35	AAAASAAEAGIATTGTEDSDDALLK	25	P55036	26S proteasome non-ATPase regulatory subunit 4 OS=Homo sapiens OX=9606 GN=PSMD4 PE=1 SV=1	3	774.043	-0.29931	1.7945e-19	123.36	R2	49251000	yes
36	AAAASAAEAGIATTGTEDSDDALLK	25	P55036	26S proteasome non-ATPase regulatory subunit 4 OS=Homo sapiens OX=9606 GN=PSMD4 PE=1 SV=1	2	1160.56	-0.1508	3.9363e-93	173.58	R2	5274100	yes
37	AAAASAAEAGIATTGTEDSDDALLK	25	P55036	26S proteasome non-ATPase regulatory subunit 4 OS=Homo sapiens OX=9606 GN=PSMD4 PE=1 SV=1	2	1160.56	0.020205	1.9985e-61	157.58	R3	3759000	yes
38	AAAASAAEAGIATTGTEDSDDALLK	25	P55036	26S proteasome non-ATPase regulatory subunit 4 OS=Homo sapiens OX=9606 GN=PSMD4 PE=1 SV=1	2	1160.56	-0.22244	8.6931e-19	121.79	S1	4545900	yes
39	AAAASAAEAGIATTGTEDSDDALLK	25	P55036	26S proteasome non-ATPase regulatory subunit 4 OS=Homo sapiens OX=9606 GN=PSMD4 PE=1 SV=1	2	1160.56	0.16213	7.4735e-112	182.35	S2	24379000	yes
40	AAAASAAEAGIATTGTEDSDDALLK	25	P55036	26S proteasome non-ATPase regulatory subunit 4 OS=Homo sapiens OX=9606 GN=PSMD4 PE=1 SV=1	3	774.043	-0.020926	7.2452e-06	65.438	S3	36452000	yes
41	AAAASAAEAGIATTGTEDSDDALLK	25	P55036	26S proteasome non-ATPase regulatory subunit 4 OS=Homo sapiens OX=9606 GN=PSMD4 PE=1 SV=1	2	1160.56	0.22003	1.0486e-93	179.14	S3	3138300	yes
42	AAAAVQGGR	9	Q15005	Signal peptidase complex subunit 2 OS=Homo sapiens OX=9606 GN=SPCS2 PE=1 SV=3	2	421.728	-0.030204	0.024774	41.502	R2	769080	yes
43	AAAAVQGGR	9	Q15005	Signal peptidase complex subunit 2 OS=Homo sapiens OX=9606 GN=SPCS2 PE=1 SV=3	2	421.728	-0.10365			R3	613540	yes
44	AAAAVQGGR	9	Q15005	Signal peptidase complex subunit 2 OS=Homo sapiens OX=9606 GN=SPCS2 PE=1 SV=3	2	421.728	-0.15584			S1	631180	yes
45	AAAAVQGGR	9	Q15005	Signal peptidase complex subunit 2 OS=Homo sapiens OX=9606 GN=SPCS2 PE=1 SV=3	2	421.728	-0.11543			S2	2345800	yes
46	AAAAVSESWPELELAER	17	Q8N1G4	Leucine-rich repeat-containing protein 47 OS=Homo sapiens OX=9606 GN=LRRC47 PE=1 SV=1	2	935.963	-0.20125	0.0038023	54.776	S2	7403300	yes
47	AAAGGQGSAVAAEAEPGKEEPPAR	24	Q9GZT9	Egl nine homolog 1 OS=Homo sapiens OX=9606 GN=EGLN1 PE=1 SV=1	3	741.033	-0.84651	0.0005374	51.645	R2	6629900	yes
48	AAAGGQGSAVAAEAEPGKEEPPAR	24	Q9GZT9	Egl nine homolog 1 OS=Homo sapiens OX=9606 GN=EGLN1 PE=1 SV=1	3	741.033	-0.67212	0.020168	24.927	R3	7901400	yes
49	AAAGGQGSAVAAEAEPGKEEPPAR	24	Q9GZT9	Egl nine homolog 1 OS=Homo sapiens OX=9606 GN=EGLN1 PE=1 SV=1	3	741.033	-0.37237	0.0090204	30.306	S1	6156100	yes
50	AAAGGQGSAVAAEAEPGKEEPPAR	24	Q9GZT9	Egl nine homolog 1 OS=Homo sapiens OX=9606 GN=EGLN1 PE=1 SV=1	3	741.033	-0.55531	0.0005374	51.645	S2	12183000	yes
51	AAAGGQGSAVAAEAEPGKEEPPAR	24	Q9GZT9	Egl nine homolog 1 OS=Homo sapiens OX=9606 GN=EGLN1 PE=1 SV=1	3	741.033	-0.32743			R1	3171300	yes
52	AAAIGIDLGTTYSCVGVFQHGK	22	P0DMV9	Heat shock 70 kDa protein 1B OS=Homo sapiens OX=9606 GN=HSPA1B PE=1 SV=1	3	755.716	0.2557	0.0010685	48.656	R2	19778000	yes
53	AAAIGIDLGTTYSCVGVFQHGK	22	P0DMV9	Heat shock 70 kDa protein 1B OS=Homo sapiens OX=9606 GN=HSPA1B PE=1 SV=1	3	755.716	0.45619			R3	9386600	yes
54	AAAIGIDLGTTYSCVGVFQHGK	22	P0DMV9	Heat shock 70 kDa protein 1B OS=Homo sapiens OX=9606 GN=HSPA1B PE=1 SV=1	3	755.716	0.58165			S1	9206500	yes
55	AAAIGIDLGTTYSCVGVFQHGK	22	P0DMV9	Heat shock 70 kDa protein 1B OS=Homo sapiens OX=9606 GN=HSPA1B PE=1 SV=1	3	755.716	0.50739			S2	17246000	yes
56	AAAPAPEEEMDECEQALAAEPK	22	P26641	Elongation factor 1-gamma OS=Homo sapiens OX=9606 GN=EEF1G PE=1 SV=3	2	1179.02	-0.19986	9.4563e-28	133.14	R1	3823300	yes
57	AAAPAPEEEMDECEQALAAEPK	22	P26641	Elongation factor 1-gamma OS=Homo sapiens OX=9606 GN=EEF1G PE=1 SV=3	2	1179.02	-0.2997	6.8276e-09	107.61	R2	10712000	yes
58	AAAPAPEEEMDECEQALAAEPK	22	P26641	Elongation factor 1-gamma OS=Homo sapiens OX=9606 GN=EEF1G PE=1 SV=3	2	1179.02	0.17	2.097e-19	121.31	R3	7578800	yes
59	AAAPAPEEEMDECEQALAAEPK	22	P26641	Elongation factor 1-gamma OS=Homo sapiens OX=9606 GN=EEF1G PE=1 SV=3	2	1179.02	0.14186	5.6247e-20	126.48	S1	5329400	yes
60	AAAPAPEEEMDECEQALAAEPK	22	P26641	Elongation factor 1-gamma OS=Homo sapiens OX=9606 GN=EEF1G PE=1 SV=3	2	1179.02	0.042812	9.2013e-20	125.28	S2	13098000	yes
61	AAAPAPEEEMDECEQALAAEPK	22	P26641	Elongation factor 1-gamma OS=Homo sapiens OX=9606 GN=EEF1G PE=1 SV=3	2	1179.02	0.23991	2.097e-19	121.31	S3	5483200	yes
62	AAAVAVAAASR	11	Q7Z5L9	Interferon regulatory factor 2-binding protein 2 OS=Homo sapiens OX=9606 GN=IRF2BP2 PE=1 SV=2	2	500.283	-0.13127	0.0037752	63.816	R3	2149800	yes
63	AAAVAVAAASR	11	Q7Z5L9	Interferon regulatory factor 2-binding protein 2 OS=Homo sapiens OX=9606 GN=IRF2BP2 PE=1 SV=2	2	500.283	0.23847	0.014596	47.198	S3	1901700	yes
64	AAAVAVAAASR	11	Q7Z5L9	Interferon regulatory factor 2-binding protein 2 OS=Homo sapiens OX=9606 GN=IRF2BP2 PE=1 SV=2	2	500.283	-0.2731			R2	3438400	yes
65	AAAVAVAAASR	11	Q7Z5L9	Interferon regulatory factor 2-binding protein 2 OS=Homo sapiens OX=9606 GN=IRF2BP2 PE=1 SV=2	2	500.283	0.14821			S1	1873900	yes
66	AAAVAVAAASR	11	Q7Z5L9	Interferon regulatory factor 2-binding protein 2 OS=Homo sapiens OX=9606 GN=IRF2BP2 PE=1 SV=2	2	500.283	-0.13115			S2	5696300	yes
67	AAAVPVEFQEHHLSEVQNMASEEK	24	O43837	Isocitrate dehydrogenase [NAD] subunit beta, mitochondrial OS=Homo sapiens OX=9606 GN=IDH3B PE=1 SV=2	3	894.094	-0.84988	0.0017456	38.583	R1	10293000	yes
68	AAAVPVEFQEHHLSEVQNMASEEK	24	O43837	Isocitrate dehydrogenase [NAD] subunit beta, mitochondrial OS=Homo sapiens OX=9606 GN=IDH3B PE=1 SV=2	3	894.094	-0.77865	0.00086601	43.888	R2	8925000	yes
69	AAAVPVEFQEHHLSEVQNMASEEK	24	O43837	Isocitrate dehydrogenase [NAD] subunit beta, mitochondrial OS=Homo sapiens OX=9606 GN=IDH3B PE=1 SV=2	4	670.822	-0.45335	0.028729	17.943	R2	10114000	yes
70	AAAVPVEFQEHHLSEVQNMASEEK	24	O43837	Isocitrate dehydrogenase [NAD] subunit beta, mitochondrial OS=Homo sapiens OX=9606 GN=IDH3B PE=1 SV=2	3	894.094	-0.44962	0.0017456	38.583	R3	6587200	yes
71	AAAVPVEFQEHHLSEVQNMASEEK	24	O43837	Isocitrate dehydrogenase [NAD] subunit beta, mitochondrial OS=Homo sapiens OX=9606 GN=IDH3B PE=1 SV=2	4	670.822	-0.37888	0.026048	18.904	R3	8189500	yes
72	AAAVPVEFQEHHLSEVQNMASEEK	24	O43837	Isocitrate dehydrogenase [NAD] subunit beta, mitochondrial OS=Homo sapiens OX=9606 GN=IDH3B PE=1 SV=2	3	894.094	-0.68497	0.0024083	36.576	S1	10232000	yes
73	AAAVPVEFQEHHLSEVQNMASEEK	24	O43837	Isocitrate dehydrogenase [NAD] subunit beta, mitochondrial OS=Homo sapiens OX=9606 GN=IDH3B PE=1 SV=2	4	670.822	-0.80188	0.032505	16.59	S1	10431000	yes
74	AAAVPVEFQEHHLSEVQNMASEEK	24	O43837	Isocitrate dehydrogenase [NAD] subunit beta, mitochondrial OS=Homo sapiens OX=9606 GN=IDH3B PE=1 SV=2	3	894.094	-0.89818	0.0035274	33.187	S2	14806000	yes
75	AAAVPVEFQEHHLSEVQNMASEEK	24	O43837	Isocitrate dehydrogenase [NAD] subunit beta, mitochondrial OS=Homo sapiens OX=9606 GN=IDH3B PE=1 SV=2	4	670.822	-0.79589	0.027184	18.497	S2	11815000	yes
76	AAAVPVEFQEHHLSEVQNMASEEK	24	O43837	Isocitrate dehydrogenase [NAD] subunit beta, mitochondrial OS=Homo sapiens OX=9606 GN=IDH3B PE=1 SV=2	3	894.094	-0.29748	0.0026256	35.918	S3	8679700	yes
77	AAAVPVEFQEHHLSEVQNMASEEK	24	O43837	Isocitrate dehydrogenase [NAD] subunit beta, mitochondrial OS=Homo sapiens OX=9606 GN=IDH3B PE=1 SV=2	4	670.822	-0.88414			R1	7074300	yes
78	AAAVPVEFQEHHLSEVQNMASEEK	24	O43837	Isocitrate dehydrogenase [NAD] subunit beta, mitochondrial OS=Homo sapiens OX=9606 GN=IDH3B PE=1 SV=2	4	670.822	-0.29258			S3	9441300	yes
79	AAAVSLENVLLDVK	14	Q96PY5	Formin-like protein 2 OS=Homo sapiens OX=9606 GN=FMNL2 PE=1 SV=3	2	721.417	0.023061	0.00017879	96.015	R2	14682000	yes
80	AAAVSLENVLLDVK	14	Q96PY5	Formin-like protein 2 OS=Homo sapiens OX=9606 GN=FMNL2 PE=1 SV=3	2	721.417	0.27974			R1	7035000	yes
81	AAAVSLENVLLDVK	14	Q96PY5	Formin-like protein 2 OS=Homo sapiens OX=9606 GN=FMNL2 PE=1 SV=3	2	721.417	0.15423			R3	8347300	yes
82	AAAVSLENVLLDVK	14	Q96PY5	Formin-like protein 2 OS=Homo sapiens OX=9606 GN=FMNL2 PE=1 SV=3	2	721.417	-0.070675			S1	6449500	yes
83	AAAVSLENVLLDVK	14	Q96PY5	Formin-like protein 2 OS=Homo sapiens OX=9606 GN=FMNL2 PE=1 SV=3	2	721.417	0.11342			S2	5814600	yes
84	AAAVSLENVLLDVK	14	Q96PY5	Formin-like protein 2 OS=Homo sapiens OX=9606 GN=FMNL2 PE=1 SV=3	2	721.417	0.013266			S3	3750000	yes
85	AAAYNLVQHGITNLCVIGGDGSLTGANIFR	30	P17858	ATP-dependent 6-phosphofructokinase, liver type OS=Homo sapiens OX=9606 GN=PFKL PE=1 SV=6	3	1034.86	0.74911	0.035444	15.399	R2	3800600	yes
86	AAAYNLVQHGITNLCVIGGDGSLTGANIFR	30	P17858	ATP-dependent 6-phosphofructokinase, liver type OS=Homo sapiens OX=9606 GN=PFKL PE=1 SV=6	3	1034.86	0.44485			R3	5480000	yes
87	AAAYNLVQHGITNLCVIGGDGSLTGANIFR	30	P17858	ATP-dependent 6-phosphofructokinase, liver type OS=Homo sapiens OX=9606 GN=PFKL PE=1 SV=6	3	1034.86	0.57208			S2	7388200	yes
88	AAAYSAQVQPVDGATR	16	Q9H7E9	UPF0488 protein C8orf33 OS=Homo sapiens OX=9606 GN=C8orf33 PE=1 SV=1	2	802.905	-0.7999	0.018082	48.004	R3	1586300	yes
89	AAAYSAQVQPVDGATR	16	Q9H7E9	UPF0488 protein C8orf33 OS=Homo sapiens OX=9606 GN=C8orf33 PE=1 SV=1	2	802.905	-0.61438			R1	1253500	yes
90	AAAYSAQVQPVDGATR	16	Q9H7E9	UPF0488 protein C8orf33 OS=Homo sapiens OX=9606 GN=C8orf33 PE=1 SV=1	2	802.905	-0.30576			R2	1115300	yes
91	AAAYSAQVQPVDGATR	16	Q9H7E9	UPF0488 protein C8orf33 OS=Homo sapiens OX=9606 GN=C8orf33 PE=1 SV=1	2	802.905	-0.49449			S1	832170	yes
92	AAAYSAQVQPVDGATR	16	Q9H7E9	UPF0488 protein C8orf33 OS=Homo sapiens OX=9606 GN=C8orf33 PE=1 SV=1	2	802.905	-0.83412			S2	1613700	yes
93	AAAYSAQVQPVDGATR	16	Q9H7E9	UPF0488 protein C8orf33 OS=Homo sapiens OX=9606 GN=C8orf33 PE=1 SV=1	2	802.905	-0.38794			S3	1675500	yes
94	AACLCFR	7	Q96G61	Diphosphoinositol polyphosphate phosphohydrolase 3-beta OS=Homo sapiens OX=9606 GN=NUDT11 PE=1 SV=1	2	449.207	0.17955	0.037433	69.39	R1	9337500	no
95	AACLCFR	7	Q96G61	Diphosphoinositol polyphosphate phosphohydrolase 3-beta OS=Homo sapiens OX=9606 GN=NUDT11 PE=1 SV=1	2	449.207	0.077777	0.036979	68.033	R3	8139800	no
96	AACLCFR	7	Q96G61	Diphosphoinositol polyphosphate phosphohydrolase 3-beta OS=Homo sapiens OX=9606 GN=NUDT11 PE=1 SV=1	2	449.207	-0.057023	0.032325	80.999	S1	8032700	no
97	AACLCFR	7	Q96G61	Diphosphoinositol polyphosphate phosphohydrolase 3-beta OS=Homo sapiens OX=9606 GN=NUDT11 PE=1 SV=1	2	449.207	0.188	0.040557	64.276	S2	15892000	no
98	AACLCFR	7	Q96G61	Diphosphoinositol polyphosphate phosphohydrolase 3-beta OS=Homo sapiens OX=9606 GN=NUDT11 PE=1 SV=1	2	449.207	-0.31408			R2	11464000	no
99	AACLCFR	7	Q96G61	Diphosphoinositol polyphosphate phosphohydrolase 3-beta OS=Homo sapiens OX=9606 GN=NUDT11 PE=1 SV=1	2	449.207	0.21577			S3	13719000	no
100	AACQEAQVFGNQLIPPNAQVK	21	Q53H12	Acylglycerol kinase, mitochondrial OS=Homo sapiens OX=9606 GN=AGK PE=1 SV=2	3	761.723	0.18669	0.02951	20.743	S2	5186800	yes
101	AACQEAQVFGNQLIPPNAQVK	21	Q53H12	Acylglycerol kinase, mitochondrial OS=Homo sapiens OX=9606 GN=AGK PE=1 SV=2	3	761.723	0.014803			R2	2997100	yes
102	AACQEAQVFGNQLIPPNAQVK	21	Q53H12	Acylglycerol kinase, mitochondrial OS=Homo sapiens OX=9606 GN=AGK PE=1 SV=2	3	761.723	0.1149			R3	3830500	yes
103	AACQEAQVFGNQLIPPNAQVK	21	Q53H12	Acylglycerol kinase, mitochondrial OS=Homo sapiens OX=9606 GN=AGK PE=1 SV=2	3	761.723	0.2236			S1	1665100	yes
104	AACQEAQVFGNQLIPPNAQVK	21	Q53H12	Acylglycerol kinase, mitochondrial OS=Homo sapiens OX=9606 GN=AGK PE=1 SV=2	3	761.723	0.20177			S3	2611200	yes
105	AACSSSEEDDCVSLSK	16	Q9H019	Mitochondrial fission regulator 1-like OS=Homo sapiens OX=9606 GN=MTFR1L PE=1 SV=2	2	872.854	-1.0231	0.040705	39.917	R2	1877800	yes
106	AACSSSEEDDCVSLSK	16	Q9H019	Mitochondrial fission regulator 1-like OS=Homo sapiens OX=9606 GN=MTFR1L PE=1 SV=2	2	872.854	-0.92499	0.040705	39.917	S2	4103300	yes
107	AACSSSEEDDCVSLSK	16	Q9H019	Mitochondrial fission regulator 1-like OS=Homo sapiens OX=9606 GN=MTFR1L PE=1 SV=2	2	872.854	-1.1943			R3	960520	yes
108	AADAEAEVASLNR	13	P06753	Tropomyosin alpha-3 chain OS=Homo sapiens OX=9606 GN=TPM3 PE=1 SV=2	2	658.826	-0.7698	0.0024936	69.01	S3	7611200	yes
109	AADAEAEVASLNR	13	P06753	Tropomyosin alpha-3 chain OS=Homo sapiens OX=9606 GN=TPM3 PE=1 SV=2	2	658.826	-0.37975			R3	6539500	yes
110	AADAEAEVASLNR	13	P06753	Tropomyosin alpha-3 chain OS=Homo sapiens OX=9606 GN=TPM3 PE=1 SV=2	2	658.826	-0.18313			S1	6733000	yes
111	AADCEVEQWDSDEPIPAK	18	Q9UBQ7	Glyoxylate reductase/hydroxypyruvate reductase OS=Homo sapiens OX=9606 GN=GRHPR PE=1 SV=1	2	1030.45	0.13992	1.1412e-05	94.191	R2	2665900	yes
112	AADCEVEQWDSDEPIPAK	18	Q9UBQ7	Glyoxylate reductase/hydroxypyruvate reductase OS=Homo sapiens OX=9606 GN=GRHPR PE=1 SV=1	2	1030.45	0.13647	0.026918	42.809	S1	1779600	yes
113	AADCEVEQWDSDEPIPAK	18	Q9UBQ7	Glyoxylate reductase/hydroxypyruvate reductase OS=Homo sapiens OX=9606 GN=GRHPR PE=1 SV=1	2	1030.45	-0.047943	0.030164	41.401	S2	3117900	yes
114	AADCEVEQWDSDEPIPAK	18	Q9UBQ7	Glyoxylate reductase/hydroxypyruvate reductase OS=Homo sapiens OX=9606 GN=GRHPR PE=1 SV=1	2	1030.45	-0.54907			R1	1843300	yes
115	AADCEVEQWDSDEPIPAK	18	Q9UBQ7	Glyoxylate reductase/hydroxypyruvate reductase OS=Homo sapiens OX=9606 GN=GRHPR PE=1 SV=1	2	1030.45	-0.47314			R3	2450800	yes
116	AADCEVEQWDSDEPIPAK	18	Q9UBQ7	Glyoxylate reductase/hydroxypyruvate reductase OS=Homo sapiens OX=9606 GN=GRHPR PE=1 SV=1	2	1030.45	0.47327			S3	2220400	yes
117	AADEEAFEDNSEEYIR	16	P55060	Exportin-2 OS=Homo sapiens OX=9606 GN=CSE1L PE=1 SV=3	2	944.398	0.071507	0.0060471	57.019	R2	3276000	yes
118	AADEEAFEDNSEEYIR	16	P55060	Exportin-2 OS=Homo sapiens OX=9606 GN=CSE1L PE=1 SV=3	2	944.398	-0.32102	0.0060471	57.019	R3	2465200	yes
119	AADEEAFEDNSEEYIR	16	P55060	Exportin-2 OS=Homo sapiens OX=9606 GN=CSE1L PE=1 SV=3	2	944.398	-0.45676	0.02543	45.257	S3	1909900	yes
120	AADEEAFEDNSEEYIR	16	P55060	Exportin-2 OS=Homo sapiens OX=9606 GN=CSE1L PE=1 SV=3	2	944.398	0.4964			R1	1095300	yes
121	AADEEAFEDNSEEYIR	16	P55060	Exportin-2 OS=Homo sapiens OX=9606 GN=CSE1L PE=1 SV=3	2	944.398	-0.64741			S1	2335900	yes
122	AADEEAFEDNSEEYIR	16	P55060	Exportin-2 OS=Homo sapiens OX=9606 GN=CSE1L PE=1 SV=3	2	944.398	-0.49691			S2	2653300	yes
123	AADFQLHTHVNDGTEFGGSIYQK	23	Q9Y277	Voltage-dependent anion-selective channel protein 3 OS=Homo sapiens OX=9606 GN=VDAC3 PE=1 SV=1	3	845.735	-0.087116	0.027735	19.378	R1	3906100	yes
124	AADFQLHTHVNDGTEFGGSIYQK	23	Q9Y277	Voltage-dependent anion-selective channel protein 3 OS=Homo sapiens OX=9606 GN=VDAC3 PE=1 SV=1	3	845.735	-0.30661	0.012143	27.408	R2	5790700	yes
125	AADFQLHTHVNDGTEFGGSIYQK	23	Q9Y277	Voltage-dependent anion-selective channel protein 3 OS=Homo sapiens OX=9606 GN=VDAC3 PE=1 SV=1	3	845.735	-0.38786			R3	3483500	yes
126	AADFQLHTHVNDGTEFGGSIYQK	23	Q9Y277	Voltage-dependent anion-selective channel protein 3 OS=Homo sapiens OX=9606 GN=VDAC3 PE=1 SV=1	3	845.735	-0.51508			S2	6025900	yes
127	AADFQLHTHVNDGTEFGGSIYQK	23	Q9Y277	Voltage-dependent anion-selective channel protein 3 OS=Homo sapiens OX=9606 GN=VDAC3 PE=1 SV=1	3	845.735	-0.54318			S3	3799100	yes
128	AAEAAINILK	10	O75569	Interferon-inducible double-stranded RNA-dependent protein kinase activator A OS=Homo sapiens OX=9606 GN=PRKRA PE=1 SV=1	2	507.303	0.12129	0.0015611	83.265	R2	5223900	yes
129	AAEAAINILK	10	O75569	Interferon-inducible double-stranded RNA-dependent protein kinase activator A OS=Homo sapiens OX=9606 GN=PRKRA PE=1 SV=1	2	507.303	-0.0042676	0.016458	56.721	S1	3708100	yes
130	AAEAAINILK	10	O75569	Interferon-inducible double-stranded RNA-dependent protein kinase activator A OS=Homo sapiens OX=9606 GN=PRKRA PE=1 SV=1	2	507.303	-0.0070659			R1	2344200	yes
131	AAEAAINILK	10	O75569	Interferon-inducible double-stranded RNA-dependent protein kinase activator A OS=Homo sapiens OX=9606 GN=PRKRA PE=1 SV=1	2	507.303	-0.36717			R3	5571700	yes
132	AAEAAINILK	10	O75569	Interferon-inducible double-stranded RNA-dependent protein kinase activator A OS=Homo sapiens OX=9606 GN=PRKRA PE=1 SV=1	2	507.303	-0.38438			S2	4847900	yes
133	AAEAAINILK	10	O75569	Interferon-inducible double-stranded RNA-dependent protein kinase activator A OS=Homo sapiens OX=9606 GN=PRKRA PE=1 SV=1	2	507.303	0.17848			S3	2380000	yes
134	AAEGGLSSPEFSELCIWLGSQIK	23	Q52LJ0	Protein FAM98B OS=Homo sapiens OX=9606 GN=FAM98B PE=1 SV=2	3	827.077	0.12344	0.014829	25.604	R2	3523100	yes
135	AAEGGLSSPEFSELCIWLGSQIK	23	Q52LJ0	Protein FAM98B OS=Homo sapiens OX=9606 GN=FAM98B PE=1 SV=2	3	827.077	0.045908			R1	2374900	yes
136	AAEGGLSSPEFSELCIWLGSQIK	23	Q52LJ0	Protein FAM98B OS=Homo sapiens OX=9606 GN=FAM98B PE=1 SV=2	3	827.077	0.22449			R3	4201300	yes
137	AAEGGLSSPEFSELCIWLGSQIK	23	Q52LJ0	Protein FAM98B OS=Homo sapiens OX=9606 GN=FAM98B PE=1 SV=2	3	827.077	0.079503			S1	4030100	yes
138	AAEGGLSSPEFSELCIWLGSQIK	23	Q52LJ0	Protein FAM98B OS=Homo sapiens OX=9606 GN=FAM98B PE=1 SV=2	3	827.077	-0.0033098			S2	4223500	yes
139	AAEGGLSSPEFSELCIWLGSQIK	23	Q52LJ0	Protein FAM98B OS=Homo sapiens OX=9606 GN=FAM98B PE=1 SV=2	3	827.077	-0.12415			S3	1623200	yes
140	AAESLADPTEYENLFPGLK	19	P35606	Coatomer subunit beta' OS=Homo sapiens OX=9606 GN=COPB2 PE=1 SV=2	2	1033.01	1.1603	1.6617e-14	111.12	R2	8308800	yes
141	AAESLADPTEYENLFPGLK	19	P35606	Coatomer subunit beta' OS=Homo sapiens OX=9606 GN=COPB2 PE=1 SV=2	2	1033.01		0.005843	51.726	S1		yes
142	AAESLADPTEYENLFPGLK	19	P35606	Coatomer subunit beta' OS=Homo sapiens OX=9606 GN=COPB2 PE=1 SV=2	2	1033.01	0.7785			S1	7325900	yes
143	AAFGLSEAGFNTACVTK	17	P31040	Succinate dehydrogenase [ubiquinone] flavoprotein subunit, mitochondrial OS=Homo sapiens OX=9606 GN=SDHA PE=1 SV=2	2	872.422	-0.23968	0.00052867	79.633	R1	9320200	yes
144	AAFGLSEAGFNTACVTK	17	P31040	Succinate dehydrogenase [ubiquinone] flavoprotein subunit, mitochondrial OS=Homo sapiens OX=9606 GN=SDHA PE=1 SV=2	2	872.422	-0.32644	0.00048397	81.431	R2	14837000	yes
145	AAFGLSEAGFNTACVTK	17	P31040	Succinate dehydrogenase [ubiquinone] flavoprotein subunit, mitochondrial OS=Homo sapiens OX=9606 GN=SDHA PE=1 SV=2	2	872.422	-0.58276	5.2858e-06	100.55	R3	11793000	yes
146	AAFGLSEAGFNTACVTK	17	P31040	Succinate dehydrogenase [ubiquinone] flavoprotein subunit, mitochondrial OS=Homo sapiens OX=9606 GN=SDHA PE=1 SV=2	2	872.422	-0.47314	0.0043857	59.898	S1	9622500	yes
147	AAFGLSEAGFNTACVTK	17	P31040	Succinate dehydrogenase [ubiquinone] flavoprotein subunit, mitochondrial OS=Homo sapiens OX=9606 GN=SDHA PE=1 SV=2	2	872.422	-0.9212	5.2858e-06	100.55	S2	20836000	yes
148	AAFGLSEAGFNTACVTK	17	P31040	Succinate dehydrogenase [ubiquinone] flavoprotein subunit, mitochondrial OS=Homo sapiens OX=9606 GN=SDHA PE=1 SV=2	2	872.422	-0.49186	0.011667	51.211	S3	9188500	yes
149	AAFVLPEFAR	10	P19623	Spermidine synthase OS=Homo sapiens OX=9606 GN=SRM PE=1 SV=1	2	560.811	0.39273	0.022304	52.716	R2	3270200	yes
150	AAFVLPEFAR	10	P19623	Spermidine synthase OS=Homo sapiens OX=9606 GN=SRM PE=1 SV=1	2	560.811	0.25126			R1	1837300	yes
151	AAFVLPEFAR	10	P19623	Spermidine synthase OS=Homo sapiens OX=9606 GN=SRM PE=1 SV=1	2	560.811	0.32465			R3	2414400	yes
152	AAFVLPEFAR	10	P19623	Spermidine synthase OS=Homo sapiens OX=9606 GN=SRM PE=1 SV=1	2	560.811	0.42295			S1	3096100	yes
153	AAFVLPEFAR	10	P19623	Spermidine synthase OS=Homo sapiens OX=9606 GN=SRM PE=1 SV=1	2	560.811	0.13715			S2	4375500	yes
154	AAFVLPEFAR	10	P19623	Spermidine synthase OS=Homo sapiens OX=9606 GN=SRM PE=1 SV=1	2	560.811	0.3453			S3	1395200	yes
155	AAGTLYTYPENWR	13	P26641	Elongation factor 1-gamma OS=Homo sapiens OX=9606 GN=EEF1G PE=1 SV=3	2	792.378	-0.35298	1.0461e-10	116.3	R2	19160000	yes
156	AAGTLYTYPENWR	13	P26641	Elongation factor 1-gamma OS=Homo sapiens OX=9606 GN=EEF1G PE=1 SV=3	2	792.378	-0.039382			R1	7696200	yes
157	AAGTLYTYPENWR	13	P26641	Elongation factor 1-gamma OS=Homo sapiens OX=9606 GN=EEF1G PE=1 SV=3	2	792.378	0.52528			R3	12425000	yes
158	AAGVLNYLK	9	Q8IUC4	Rhophilin-2 OS=Homo sapiens OX=9606 GN=RHPN2 PE=1 SV=1	2	474.779	-0.019536	0.02685	51.787	R2	5867200	yes
159	AAGVLNYLK	9	Q8IUC4	Rhophilin-2 OS=Homo sapiens OX=9606 GN=RHPN2 PE=1 SV=1	2	474.779	0.029908	0.030649	49.358	R3	5367200	yes
160	AAGVLNYLK	9	Q8IUC4	Rhophilin-2 OS=Homo sapiens OX=9606 GN=RHPN2 PE=1 SV=1	2	474.779	-0.20606			R1	4292300	yes
161	AAGVLNYLK	9	Q8IUC4	Rhophilin-2 OS=Homo sapiens OX=9606 GN=RHPN2 PE=1 SV=1	2	474.779	0.059277			S1	1112400	yes
162	AAGVLNYLK	9	Q8IUC4	Rhophilin-2 OS=Homo sapiens OX=9606 GN=RHPN2 PE=1 SV=1	2	474.779	0.33862			S2	2388700	yes
163	AAGVLNYLK	9	Q8IUC4	Rhophilin-2 OS=Homo sapiens OX=9606 GN=RHPN2 PE=1 SV=1	2	474.779	0.40713			S3	1509400	yes
164	AAGVNVEPFWPGLFAK	16	P05386	60S acidic ribosomal protein P1 OS=Homo sapiens OX=9606 GN=RPLP1 PE=1 SV=1	2	851.951	-0.15799	0.0085713	54.784	R2	2901100	yes
165	AAGVNVEPFWPGLFAK	16	P05386	60S acidic ribosomal protein P1 OS=Homo sapiens OX=9606 GN=RPLP1 PE=1 SV=1	2	851.951	-0.092354	0.017589	48.188	R3	3308400	yes
166	AAGVNVEPFWPGLFAK	16	P05386	60S acidic ribosomal protein P1 OS=Homo sapiens OX=9606 GN=RPLP1 PE=1 SV=1	2	851.951	-0.041044	0.027082	44.639	S3	5023900	yes
167	AAGVNVEPFWPGLFAK	16	P05386	60S acidic ribosomal protein P1 OS=Homo sapiens OX=9606 GN=RPLP1 PE=1 SV=1	2	851.951	-0.15642			R1	2422600	yes
168	AAGVNVEPFWPGLFAK	16	P05386	60S acidic ribosomal protein P1 OS=Homo sapiens OX=9606 GN=RPLP1 PE=1 SV=1	2	851.951	-0.29095			S1	4175200	yes
169	AAGVNVEPFWPGLFAK	16	P05386	60S acidic ribosomal protein P1 OS=Homo sapiens OX=9606 GN=RPLP1 PE=1 SV=1	2	851.951	0.074956			S2	3284600	yes
170	AAGVVLEMIR	10	Q9Y230	RuvB-like 2 OS=Homo sapiens OX=9606 GN=RUVBL2 PE=1 SV=3	2	529.805		0.0056881	75.213	R1		yes
171	AAGVVLEMIR	10	Q9Y230	RuvB-like 2 OS=Homo sapiens OX=9606 GN=RUVBL2 PE=1 SV=3	2	529.805	0.0030824	0.0023394	81.548	R2	4553600	yes
172	AAGVVLEMIR	10	Q9Y230	RuvB-like 2 OS=Homo sapiens OX=9606 GN=RUVBL2 PE=1 SV=3	2	529.805	0.11105	0.025384	50.607	R3	3370500	yes
173	AAGVVLEMIR	10	Q9Y230	RuvB-like 2 OS=Homo sapiens OX=9606 GN=RUVBL2 PE=1 SV=3	2	529.805	0.49068	0.034866	47.082	S1	2327400	yes
174	AAGVVLEMIR	10	Q9Y230	RuvB-like 2 OS=Homo sapiens OX=9606 GN=RUVBL2 PE=1 SV=3	2	529.805	0.19512	0.0003476	94.302	S2	6294700	yes
175	AAGVVLEMIR	10	Q9Y230	RuvB-like 2 OS=Homo sapiens OX=9606 GN=RUVBL2 PE=1 SV=3	2	529.805	0.17176	0.018196	55.531	S3	2269300	yes
176	AAGYDLYSAYDYTIPPMEK	19	P33316	Deoxyuridine 5'-triphosphate nucleotidohydrolase, mitochondrial OS=Homo sapiens OX=9606 GN=DUT PE=1 SV=4	2	1084.5	0.095552	0.0090126	51.875	R2	4381900	yes
177	AAGYDLYSAYDYTIPPMEK	19	P33316	Deoxyuridine 5'-triphosphate nucleotidohydrolase, mitochondrial OS=Homo sapiens OX=9606 GN=DUT PE=1 SV=4	2	1084.5	-0.11523	0.030772	39.73	S2	4281000	yes
178	AAGYDLYSAYDYTIPPMEK	19	P33316	Deoxyuridine 5'-triphosphate nucleotidohydrolase, mitochondrial OS=Homo sapiens OX=9606 GN=DUT PE=1 SV=4	2	1084.5	0.037441			R1	1240800	yes
179	AAGYDLYSAYDYTIPPMEK	19	P33316	Deoxyuridine 5'-triphosphate nucleotidohydrolase, mitochondrial OS=Homo sapiens OX=9606 GN=DUT PE=1 SV=4	2	1084.5	0.056885			R3	2373500	yes
180	AAGYDLYSAYDYTIPPMEK	19	P33316	Deoxyuridine 5'-triphosphate nucleotidohydrolase, mitochondrial OS=Homo sapiens OX=9606 GN=DUT PE=1 SV=4	2	1084.5	-0.66948			S1	1998100	yes
181	AAGYDLYSAYDYTIPPMEK	19	P33316	Deoxyuridine 5'-triphosphate nucleotidohydrolase, mitochondrial OS=Homo sapiens OX=9606 GN=DUT PE=1 SV=4	2	1084.5	-0.37777			S3	2098000	yes
182	AAHSEGNTTAGLDMR	15	P78371	T-complex protein 1 subunit beta OS=Homo sapiens OX=9606 GN=CCT2 PE=1 SV=4	3	510.904	-0.40778	0.026626	28.956	R1	5635400	yes
183	AAHSEGNTTAGLDMR	15	P78371	T-complex protein 1 subunit beta OS=Homo sapiens OX=9606 GN=CCT2 PE=1 SV=4	3	510.904	0.068879	0.0063556	46.319	R2	20124000	yes
184	AAHSEGNTTAGLDMR	15	P78371	T-complex protein 1 subunit beta OS=Homo sapiens OX=9606 GN=CCT2 PE=1 SV=4	2	765.852	-0.32569	0.0012633	79.82	R2	7548600	yes
185	AAHSEGNTTAGLDMR	15	P78371	T-complex protein 1 subunit beta OS=Homo sapiens OX=9606 GN=CCT2 PE=1 SV=4	3	510.904	-0.48841	0.020304	32.702	R3	10543000	yes
186	AAHSEGNTTAGLDMR	15	P78371	T-complex protein 1 subunit beta OS=Homo sapiens OX=9606 GN=CCT2 PE=1 SV=4	3	510.904	-0.3965	0.026626	28.956	S1	11313000	yes
187	AAHSEGNTTAGLDMR	15	P78371	T-complex protein 1 subunit beta OS=Homo sapiens OX=9606 GN=CCT2 PE=1 SV=4	2	765.852	-0.78758	0.017915	48.44	S1	2737800	yes
188	AAHSEGNTTAGLDMR	15	P78371	T-complex protein 1 subunit beta OS=Homo sapiens OX=9606 GN=CCT2 PE=1 SV=4	3	510.904	-0.25456	0.0066696	45.873	S2	22508000	yes
189	AAHSEGNTTAGLDMR	15	P78371	T-complex protein 1 subunit beta OS=Homo sapiens OX=9606 GN=CCT2 PE=1 SV=4	2	765.852	-0.3895	3.2387e-05	100.72	S2	6193100	yes
190	AAHSEGNTTAGLDMR	15	P78371	T-complex protein 1 subunit beta OS=Homo sapiens OX=9606 GN=CCT2 PE=1 SV=4	2	765.852	-0.44011	0.0036113	62.408	S3	4355700	yes
191	AAHSEGNTTAGLDMR	15	P78371	T-complex protein 1 subunit beta OS=Homo sapiens OX=9606 GN=CCT2 PE=1 SV=4	2	765.852	-0.40431			R1	2050900	yes
192	AAHSEGNTTAGLDMR	15	P78371	T-complex protein 1 subunit beta OS=Homo sapiens OX=9606 GN=CCT2 PE=1 SV=4	2	765.852	-0.33553			R3	2013600	yes
193	AAHSEGNTTAGLDMR	15	P78371	T-complex protein 1 subunit beta OS=Homo sapiens OX=9606 GN=CCT2 PE=1 SV=4	3	510.904	-0.1193			S3	10565000	yes
194	AAIHQILTENTPVSEQLSVPQR	22	Q9Y2W6	Tudor and KH domain-containing protein OS=Homo sapiens OX=9606 GN=TDRKH PE=1 SV=2	3	811.103	0.24713	0.0001046	65.855	R2	8157500	yes
195	AAIHQILTENTPVSEQLSVPQR	22	Q9Y2W6	Tudor and KH domain-containing protein OS=Homo sapiens OX=9606 GN=TDRKH PE=1 SV=2	3	811.103		0.037051	35.992	S2		yes
196	AAIHQILTENTPVSEQLSVPQR	22	Q9Y2W6	Tudor and KH domain-containing protein OS=Homo sapiens OX=9606 GN=TDRKH PE=1 SV=2	3	811.103	-0.44989			R1	2571600	yes
197	AAIHQILTENTPVSEQLSVPQR	22	Q9Y2W6	Tudor and KH domain-containing protein OS=Homo sapiens OX=9606 GN=TDRKH PE=1 SV=2	3	811.103	-0.35495			R3	5963300	yes
198	AAIHQILTENTPVSEQLSVPQR	22	Q9Y2W6	Tudor and KH domain-containing protein OS=Homo sapiens OX=9606 GN=TDRKH PE=1 SV=2	3	811.103	-0.45588			S1	4712100	yes
199	AAIHQILTENTPVSEQLSVPQR	22	Q9Y2W6	Tudor and KH domain-containing protein OS=Homo sapiens OX=9606 GN=TDRKH PE=1 SV=2	3	811.103	-0.23208			S3	2177200	yes
200	AAIPSSGSLVATHDYYR	17	Q9H3Y8	Pancreatic progenitor cell differentiation and proliferation factor OS=Homo sapiens OX=9606 GN=PPDPF PE=1 SV=1	2	925.458	0.28672	0.0027478	57.175	S2	4178800	yes
201	AAIPSSGSLVATHDYYR	17	Q9H3Y8	Pancreatic progenitor cell differentiation and proliferation factor OS=Homo sapiens OX=9606 GN=PPDPF PE=1 SV=1	2	925.458	-0.22695			S1	2329500	yes
202	AALAGGTTMIIDHVVPEPGTSLLAAFDQWR	30	Q16555	Dihydropyrimidinase-related protein 2 OS=Homo sapiens OX=9606 GN=DPYSL2 PE=1 SV=1	3	1046.54	0.15962	8.0318e-05	75.717	S2	17450000	yes
203	AALAGGTTMIIDHVVPEPGTSLLAAFDQWR	30	Q16555	Dihydropyrimidinase-related protein 2 OS=Homo sapiens OX=9606 GN=DPYSL2 PE=1 SV=1	3	1046.54	0.29786			R1	6059700	yes
204	AALAGGTTMIIDHVVPEPGTSLLAAFDQWR	30	Q16555	Dihydropyrimidinase-related protein 2 OS=Homo sapiens OX=9606 GN=DPYSL2 PE=1 SV=1	3	1046.54	-0.16456			R2	9519300	yes
205	AALAGGTTMIIDHVVPEPGTSLLAAFDQWR	30	Q16555	Dihydropyrimidinase-related protein 2 OS=Homo sapiens OX=9606 GN=DPYSL2 PE=1 SV=1	3	1046.54	-0.36834			R3	5927500	yes
206	AALAGGTTMIIDHVVPEPGTSLLAAFDQWR	30	Q16555	Dihydropyrimidinase-related protein 2 OS=Homo sapiens OX=9606 GN=DPYSL2 PE=1 SV=1	3	1046.54	0.90988			S1	7756200	yes
207	AALAGGTTMIIDHVVPEPGTSLLAAFDQWR	30	Q16555	Dihydropyrimidinase-related protein 2 OS=Homo sapiens OX=9606 GN=DPYSL2 PE=1 SV=1	3	1046.54	-0.52799			S3	3114800	yes
208	AALEEVYPDLTPEETR	16	Q9H0D6	5'-3' exoribonuclease 2 OS=Homo sapiens OX=9606 GN=XRN2 PE=1 SV=1	2	916.949	-0.19141	0.0011815	70.412	R2	3981400	yes
209	AALEEVYPDLTPEETR	16	Q9H0D6	5'-3' exoribonuclease 2 OS=Homo sapiens OX=9606 GN=XRN2 PE=1 SV=1	2	916.949	-0.59442	0.021858	46.592	S1	2994500	yes
210	AALEEVYPDLTPEETR	16	Q9H0D6	5'-3' exoribonuclease 2 OS=Homo sapiens OX=9606 GN=XRN2 PE=1 SV=1	2	916.949	0.15363	0.0001043	93.011	S2	3276200	yes
211	AALEEVYPDLTPEETR	16	Q9H0D6	5'-3' exoribonuclease 2 OS=Homo sapiens OX=9606 GN=XRN2 PE=1 SV=1	2	916.949	-0.53211			R1	2053300	yes
212	AALEEVYPDLTPEETR	16	Q9H0D6	5'-3' exoribonuclease 2 OS=Homo sapiens OX=9606 GN=XRN2 PE=1 SV=1	2	916.949	-0.096577			R3	3907100	yes
213	AALEEVYPDLTPEETR	16	Q9H0D6	5'-3' exoribonuclease 2 OS=Homo sapiens OX=9606 GN=XRN2 PE=1 SV=1	2	916.949	-0.24209			S3	2552600	yes
214	AALGHLAGEAAAAPGPGTPCASR	23	Q9H7E9	UPF0488 protein C8orf33 OS=Homo sapiens OX=9606 GN=C8orf33 PE=1 SV=1	3	715.688	0.77213	0.002896	47.814	S2	5194800	yes
215	AALGHLAGEAAAAPGPGTPCASR	23	Q9H7E9	UPF0488 protein C8orf33 OS=Homo sapiens OX=9606 GN=C8orf33 PE=1 SV=1	3	715.688	0.27834			R1	2597600	yes
216	AALGHLAGEAAAAPGPGTPCASR	23	Q9H7E9	UPF0488 protein C8orf33 OS=Homo sapiens OX=9606 GN=C8orf33 PE=1 SV=1	3	715.688	0.084562			R2	3546300	yes
217	AALGHLAGEAAAAPGPGTPCASR	23	Q9H7E9	UPF0488 protein C8orf33 OS=Homo sapiens OX=9606 GN=C8orf33 PE=1 SV=1	3	715.688	-0.04886			S3	2278600	yes
218	AALGPLVTGLYDVQAFK	17	P11172	Uridine 5'-monophosphate synthase OS=Homo sapiens OX=9606 GN=UMPS PE=1 SV=1	2	881.991	0.54625	2.3794e-05	95.417	R1	8352800	yes
219	AALGPLVTGLYDVQAFK	17	P11172	Uridine 5'-monophosphate synthase OS=Homo sapiens OX=9606 GN=UMPS PE=1 SV=1	3	588.329	0.18341	0.0077672	43.297	R2	3665000	yes
220	AALGPLVTGLYDVQAFK	17	P11172	Uridine 5'-monophosphate synthase OS=Homo sapiens OX=9606 GN=UMPS PE=1 SV=1	2	881.991	0.40598	0.0026799	63.966	R2	14539000	yes
221	AALGPLVTGLYDVQAFK	17	P11172	Uridine 5'-monophosphate synthase OS=Homo sapiens OX=9606 GN=UMPS PE=1 SV=1	2	881.991	-0.23997	0.0037663	61.375	R3	10731000	yes
222	AALGPLVTGLYDVQAFK	17	P11172	Uridine 5'-monophosphate synthase OS=Homo sapiens OX=9606 GN=UMPS PE=1 SV=1	2	881.991	0.36934	0.001217	69.602	S2	13952000	yes
223	AALGPLVTGLYDVQAFK	17	P11172	Uridine 5'-monophosphate synthase OS=Homo sapiens OX=9606 GN=UMPS PE=1 SV=1	3	588.329	0.82256			R1	1863300	yes
224	AALGPLVTGLYDVQAFK	17	P11172	Uridine 5'-monophosphate synthase OS=Homo sapiens OX=9606 GN=UMPS PE=1 SV=1	3	588.329	0.23776			R3	2489000	yes
225	AALGPLVTGLYDVQAFK	17	P11172	Uridine 5'-monophosphate synthase OS=Homo sapiens OX=9606 GN=UMPS PE=1 SV=1	2	881.991	0.18268			S1	8742200	yes
226	AALGPLVTGLYDVQAFK	17	P11172	Uridine 5'-monophosphate synthase OS=Homo sapiens OX=9606 GN=UMPS PE=1 SV=1	3	588.329	0.86472			S2	4130100	yes
227	AALIYTCTVCR	11	Q9Y5V0	Zinc finger protein 706 OS=Homo sapiens OX=9606 GN=ZNF706 PE=1 SV=1	2	664.328	0.1348	8.2549e-05	99.802	R2	5957000	yes
228	AALIYTCTVCR	11	Q9Y5V0	Zinc finger protein 706 OS=Homo sapiens OX=9606 GN=ZNF706 PE=1 SV=1	2	664.328	-0.17293	0.0051599	67.563	S2	7249300	yes
229	AALIYTCTVCR	11	Q9Y5V0	Zinc finger protein 706 OS=Homo sapiens OX=9606 GN=ZNF706 PE=1 SV=1	2	664.328	-0.26517			S1	2771600	yes
230	AALIYTCTVCR	11	Q9Y5V0	Zinc finger protein 706 OS=Homo sapiens OX=9606 GN=ZNF706 PE=1 SV=1	2	664.328	-0.19475			S2	5546500	yes
231	AALIYTCTVCR	11	Q9Y5V0	Zinc finger protein 706 OS=Homo sapiens OX=9606 GN=ZNF706 PE=1 SV=1	2	664.328	0.036579			S3	2156100	yes
232	AALNQQILK	9	Q8IUC4	Rhophilin-2 OS=Homo sapiens OX=9606 GN=RHPN2 PE=1 SV=1	2	499.803	-0.54035	0.0016542	100.74	R2	13230000	yes
233	AALNQQILK	9	Q8IUC4	Rhophilin-2 OS=Homo sapiens OX=9606 GN=RHPN2 PE=1 SV=1	2	499.803		0.016983	68.422	R3		yes
234	AALQELLSK	9	P62851	40S ribosomal protein S25 OS=Homo sapiens OX=9606 GN=RPS25 PE=1 SV=1	2	486.79	-0.031282	0.0039486	81.548	R1	271060000	yes
235	AALQELLSK	9	P62851	40S ribosomal protein S25 OS=Homo sapiens OX=9606 GN=RPS25 PE=1 SV=1	2	486.79	-0.25594	0.0051241	72.485	R1	9349700	yes
236	AALQELLSK	9	P62851	40S ribosomal protein S25 OS=Homo sapiens OX=9606 GN=RPS25 PE=1 SV=1	2	486.79	-0.29653	0.010592	64.265	R2	366300000	yes
237	AALQELLSK	9	P62851	40S ribosomal protein S25 OS=Homo sapiens OX=9606 GN=RPS25 PE=1 SV=1	2	486.79		0.01848	72.485	R2		yes
238	AALQELLSK	9	P62851	40S ribosomal protein S25 OS=Homo sapiens OX=9606 GN=RPS25 PE=1 SV=1	2	486.79	0.28785	0.0051241	72.485	R3	281570000	yes
239	AALQELLSK	9	P62851	40S ribosomal protein S25 OS=Homo sapiens OX=9606 GN=RPS25 PE=1 SV=1	2	486.79	0.357	0.0039486	81.548	S1	221580000	yes
240	AALQELLSK	9	P62851	40S ribosomal protein S25 OS=Homo sapiens OX=9606 GN=RPS25 PE=1 SV=1	2	486.79	0.0055597	0.0051241	72.485	S2	348460000	yes
241	AALQELLSK	9	P62851	40S ribosomal protein S25 OS=Homo sapiens OX=9606 GN=RPS25 PE=1 SV=1	2	486.79	0.43698	0.0051241	72.485	S3	515590000	yes
242	AALQELLSK	9	P62851	40S ribosomal protein S25 OS=Homo sapiens OX=9606 GN=RPS25 PE=1 SV=1	2	486.79	0.43574	0.030556	49.418	S3	7584200	yes
243	AALQELLSK	9	P62851	40S ribosomal protein S25 OS=Homo sapiens OX=9606 GN=RPS25 PE=1 SV=1	2	486.79	0.17004			R3	5861300	yes
244	AALQELLSK	9	P62851	40S ribosomal protein S25 OS=Homo sapiens OX=9606 GN=RPS25 PE=1 SV=1	2	486.79	0.26536			S1	5166200	yes
245	AALQKRYGSQNGCINCCK	18	P62745	Rho-related GTP-binding protein RhoB OS=Homo sapiens OX=9606 GN=RHOB PE=1 SV=1	3	710	-0.89215	5.8926e-06	94.461	R1	69348000	yes
246	AALQKRYGSQNGCINCCK	18	P62745	Rho-related GTP-binding protein RhoB OS=Homo sapiens OX=9606 GN=RHOB PE=1 SV=1	4	532.752	-0.28101	0.002513	56.514	R1	31884000	yes
247	AALQKRYGSQNGCINCCK	18	P62745	Rho-related GTP-binding protein RhoB OS=Homo sapiens OX=9606 GN=RHOB PE=1 SV=1	3	710	-0.29515	1.9648e-08	103.39	R2	128320000	yes
248	AALQKRYGSQNGCINCCK	18	P62745	Rho-related GTP-binding protein RhoB OS=Homo sapiens OX=9606 GN=RHOB PE=1 SV=1	4	532.752	0.0031547	0.010126	42.338	R2	59716000	yes
249	AALQKRYGSQNGCINCCK	18	P62745	Rho-related GTP-binding protein RhoB OS=Homo sapiens OX=9606 GN=RHOB PE=1 SV=1	3	710	-0.10743	0.00044813	73.834	R3	16721000	yes
250	AALQKRYGSQNGCINCCK	18	P62745	Rho-related GTP-binding protein RhoB OS=Homo sapiens OX=9606 GN=RHOB PE=1 SV=1	3	710	-0.57172	0.00028764	77.222	S1	16326000	yes
251	AALQKRYGSQNGCINCCK	18	P62745	Rho-related GTP-binding protein RhoB OS=Homo sapiens OX=9606 GN=RHOB PE=1 SV=1	4	532.752	0.0050387	0.0027096	55.755	S2	35712000	yes
252	AALQKRYGSQNGCINCCK	18	P62745	Rho-related GTP-binding protein RhoB OS=Homo sapiens OX=9606 GN=RHOB PE=1 SV=1	3	710	0.014411	0.00011346	83.633	S2	72797000	yes
253	AALQKRYGSQNGCINCCK	18	P62745	Rho-related GTP-binding protein RhoB OS=Homo sapiens OX=9606 GN=RHOB PE=1 SV=1	4	532.752	0.23063			R3	10429000	yes
254	AALQKRYGSQNGCINCCK	18	P62745	Rho-related GTP-binding protein RhoB OS=Homo sapiens OX=9606 GN=RHOB PE=1 SV=1	4	532.752	-0.13726			S1	9827900	yes
255	AALQKRYGSQNGCINCCK	18	P62745	Rho-related GTP-binding protein RhoB OS=Homo sapiens OX=9606 GN=RHOB PE=1 SV=1	3	710.328	0.049911	0.0033421	62.861	R1	44001000	yes
256	AALQKRYGSQNGCINCCK	18	P62745	Rho-related GTP-binding protein RhoB OS=Homo sapiens OX=9606 GN=RHOB PE=1 SV=1	3	710.328	-0.12251	0.00040176	79.346	R2	41479000	yes
257	AALQKRYGSQNGCINCCK	18	P62745	Rho-related GTP-binding protein RhoB OS=Homo sapiens OX=9606 GN=RHOB PE=1 SV=1	3	710.328	-0.48247			S1	650970	yes
258	AALQKRYGSQNGCINCCK	18	P62745	Rho-related GTP-binding protein RhoB OS=Homo sapiens OX=9606 GN=RHOB PE=1 SV=1	3	710.328	0.47444			S2	3177000	yes
259	AALVGGTTMIIDHVVPEPGSSLLTSFEK	28	Q14194	Dihydropyrimidinase-related protein 1 OS=Homo sapiens OX=9606 GN=CRMP1 PE=1 SV=1	3	957.172	-0.11655	0.0021645	31.441	R2	6676700	yes
260	AALVGGTTMIIDHVVPEPGSSLLTSFEK	28	Q14194	Dihydropyrimidinase-related protein 1 OS=Homo sapiens OX=9606 GN=CRMP1 PE=1 SV=1	3	957.172	0.21183	0.015265	21.925	S1	8042300	yes
261	AALVGGTTMIIDHVVPEPGSSLLTSFEK	28	Q14194	Dihydropyrimidinase-related protein 1 OS=Homo sapiens OX=9606 GN=CRMP1 PE=1 SV=1	3	957.172	0.0037952	0.00081654	37.637	S2	13627000	yes
262	AALVGGTTMIIDHVVPEPGSSLLTSFEK	28	Q14194	Dihydropyrimidinase-related protein 1 OS=Homo sapiens OX=9606 GN=CRMP1 PE=1 SV=1	3	957.172	-0.44906	0.033149	16.801	S3	4017900	yes
263	AALVLEDGSVLR	12	P27708	CAD protein OS=Homo sapiens OX=9606 GN=CAD PE=1 SV=3	2	642.862	0.20293	0.0006277	77.677	R2	2861200	yes
264	AALVLEDGSVLR	12	P27708	CAD protein OS=Homo sapiens OX=9606 GN=CAD PE=1 SV=3	2	642.862	0.28708	0.00092744	73.985	S2	2641400	yes
265	AALVLEDGSVLR	12	P27708	CAD protein OS=Homo sapiens OX=9606 GN=CAD PE=1 SV=3	2	642.862	0.19933			R1	1858600	yes
266	AALVLEDGSVLR	12	P27708	CAD protein OS=Homo sapiens OX=9606 GN=CAD PE=1 SV=3	2	642.862	0.97973			S1	1323700	yes
267	AALVLEDGSVLR	12	P27708	CAD protein OS=Homo sapiens OX=9606 GN=CAD PE=1 SV=3	2	642.862	0.099196			S3	784940	yes
268	AANATTNPSQLLPLELVDK	19	Q9Y4Y9	U6 snRNA-associated Sm-like protein LSm5 OS=Homo sapiens OX=9606 GN=LSM5 PE=1 SV=3	2	1019.05	0.77669	0.0057526	48.14	S3	1284100	yes
269	AANVLVSESLMCK	13	P07948	Tyrosine-protein kinase Lyn OS=Homo sapiens OX=9606 GN=LYN PE=1 SV=3	2	711.36	-0.14097	0.0012104	76.228	R2	7179300	yes
270	AANVLVSESLMCK	13	P07948	Tyrosine-protein kinase Lyn OS=Homo sapiens OX=9606 GN=LYN PE=1 SV=3	2	711.36	-0.21537	0.0078107	58.37	R3	6741300	yes
271	AANVLVSESLMCK	13	P07948	Tyrosine-protein kinase Lyn OS=Homo sapiens OX=9606 GN=LYN PE=1 SV=3	2	711.36	-0.18722	0.012747	58.37	S1	5393500	yes
272	AANVLVSESLMCK	13	P07948	Tyrosine-protein kinase Lyn OS=Homo sapiens OX=9606 GN=LYN PE=1 SV=3	2	711.36	-0.0092163	0.00013538	94.692	S2	7966700	yes
273	AANVLVSESLMCK	13	P07948	Tyrosine-protein kinase Lyn OS=Homo sapiens OX=9606 GN=LYN PE=1 SV=3	2	711.36	0.078063	0.020338	49.35	S3	4265400	yes
274	AANVLVSESLMCK	13	P07948	Tyrosine-protein kinase Lyn OS=Homo sapiens OX=9606 GN=LYN PE=1 SV=3	2	711.36	0.098548			R1	4305300	yes
275	AAPGAEFAPNKR	12	Q15233	Non-POU domain-containing octamer-binding protein OS=Homo sapiens OX=9606 GN=NONO PE=1 SV=4	2	614.825	0.064628	0.036567	55.567	R2	5056200	yes
276	AAPGAEFAPNKR	12	Q15233	Non-POU domain-containing octamer-binding protein OS=Homo sapiens OX=9606 GN=NONO PE=1 SV=4	2	614.825	0.12178	0.036567	55.567	S2	2686700	yes
277	AAPGAEFAPNKR	12	Q15233	Non-POU domain-containing octamer-binding protein OS=Homo sapiens OX=9606 GN=NONO PE=1 SV=4	2	614.825	-0.18071			R1	1213900	yes
278	AAPGAEFAPNKR	12	Q15233	Non-POU domain-containing octamer-binding protein OS=Homo sapiens OX=9606 GN=NONO PE=1 SV=4	2	614.825	-0.47019			R3	677450	yes
279	AAPLAAPPPAPAAPPAVAPPAGPR	24	Q6SPF0	Sterile alpha motif domain-containing protein 1 OS=Homo sapiens OX=9606 GN=SAMD1 PE=1 SV=1	3	709.069	0.26836	0.038509	14.944	R1	3742000	yes
280	AAPLAAPPPAPAAPPAVAPPAGPR	24	Q6SPF0	Sterile alpha motif domain-containing protein 1 OS=Homo sapiens OX=9606 GN=SAMD1 PE=1 SV=1	3	709.069	0.0017277	0.003186	34.221	R2	4023900	yes
281	AAPLAAPPPAPAAPPAVAPPAGPR	24	Q6SPF0	Sterile alpha motif domain-containing protein 1 OS=Homo sapiens OX=9606 GN=SAMD1 PE=1 SV=1	3	709.069	-0.06797	0.0018703	38.205	R3	4103500	yes
282	AAPLAAPPPAPAAPPAVAPPAGPR	24	Q6SPF0	Sterile alpha motif domain-containing protein 1 OS=Homo sapiens OX=9606 GN=SAMD1 PE=1 SV=1	3	709.069	0.10199	0.023008	20.296	S1	4562400	yes
283	AAPLAAPPPAPAAPPAVAPPAGPR	24	Q6SPF0	Sterile alpha motif domain-containing protein 1 OS=Homo sapiens OX=9606 GN=SAMD1 PE=1 SV=1	3	709.069	0.084367	0.00034555	51.611	S2	7206200	yes
284	AAQGEPQVQFK	11	P62826	GTP-binding nuclear protein Ran OS=Homo sapiens OX=9606 GN=RAN PE=1 SV=3	2	622.817	-0.20191	0.0026924	66.351	R1	104770000	yes
285	AAQGEPQVQFK	11	P62826	GTP-binding nuclear protein Ran OS=Homo sapiens OX=9606 GN=RAN PE=1 SV=3	2	622.817	-0.10761	0.0017685	71.223	R2	209880000	yes
286	AAQGEPQVQFK	11	P62826	GTP-binding nuclear protein Ran OS=Homo sapiens OX=9606 GN=RAN PE=1 SV=3	2	622.817	0.97295	0.0052188	60.436	R3	168460000	yes
287	AAQGEPQVQFK	11	P62826	GTP-binding nuclear protein Ran OS=Homo sapiens OX=9606 GN=RAN PE=1 SV=3	2	622.817	-0.24159	0.0058406	58.981	S1	85180000	yes
288	AAQGEPQVQFK	11	P62826	GTP-binding nuclear protein Ran OS=Homo sapiens OX=9606 GN=RAN PE=1 SV=3	2	622.817	-0.038215	0.0020376	69.598	S2	159550000	yes
289	AAQGEPQVQFK	11	P62826	GTP-binding nuclear protein Ran OS=Homo sapiens OX=9606 GN=RAN PE=1 SV=3	2	622.817	0.13754	0.0058406	58.981	S3	105670000	yes
290	AASAAAASAAAASAASGSPGPGEGSAGGEK	30	Q13263	Transcription intermediary factor 1-beta OS=Homo sapiens OX=9606 GN=TRIM28 PE=1 SV=5	3	810.377	-0.54221	0.00011558	77.63	R2	5593900	yes
291	AASAAAASAAAASAASGSPGPGEGSAGGEK	30	Q13263	Transcription intermediary factor 1-beta OS=Homo sapiens OX=9606 GN=TRIM28 PE=1 SV=5	3	810.377	-0.67138	7.2321e-05	75.103	R3	7008900	yes
292	AASAAAASAAAASAASGSPGPGEGSAGGEK	30	Q13263	Transcription intermediary factor 1-beta OS=Homo sapiens OX=9606 GN=TRIM28 PE=1 SV=5	3	810.377	-0.87391	0.00019038	86.48	S1	4355200	yes
293	AASAAAASAAAASAASGSPGPGEGSAGGEK	30	Q13263	Transcription intermediary factor 1-beta OS=Homo sapiens OX=9606 GN=TRIM28 PE=1 SV=5	3	810.377	-0.66125	2.6241e-05	69.782	S2	8552300	yes
294	AASAAAASAAAASAASGSPGPGEGSAGGEK	30	Q13263	Transcription intermediary factor 1-beta OS=Homo sapiens OX=9606 GN=TRIM28 PE=1 SV=5	3	810.377	-0.55809			R1	5309300	yes
295	AATASAGAGGIDGKPR	16	Q02978	Mitochondrial 2-oxoglutarate/malate carrier protein OS=Homo sapiens OX=9606 GN=SLC25A11 PE=1 SV=3	2	721.373	-0.6702	0.00023034	94.767	R2	5164400	yes
296	AATASAGAGGIDGKPR	16	Q02978	Mitochondrial 2-oxoglutarate/malate carrier protein OS=Homo sapiens OX=9606 GN=SLC25A11 PE=1 SV=3	2	721.373	-0.065106	1.4515e-06	103.91	R3	2480900	yes
297	AATASAGAGGIDGKPR	16	Q02978	Mitochondrial 2-oxoglutarate/malate carrier protein OS=Homo sapiens OX=9606 GN=SLC25A11 PE=1 SV=3	2	721.373	-0.30235	4.7241e-05	100.55	S1	2455000	yes
298	AATASAGAGGIDGKPR	16	Q02978	Mitochondrial 2-oxoglutarate/malate carrier protein OS=Homo sapiens OX=9606 GN=SLC25A11 PE=1 SV=3	2	721.373	-0.31912	3.2739e-07	109.24	S2	6981900	yes
299	AATASAGAGGIDGKPR	16	Q02978	Mitochondrial 2-oxoglutarate/malate carrier protein OS=Homo sapiens OX=9606 GN=SLC25A11 PE=1 SV=3	2	721.373	-0.024191			R1	2275500	yes
300	AATMTAAGHHAEVVVDPEDER	21	Q13895	Bystin OS=Homo sapiens OX=9606 GN=BYSL PE=1 SV=3	3	736.011	-0.4638	0.0058586	37.379	S2	4544200	yes
301	AATMTAAGHHAEVVVDPEDER	21	Q13895	Bystin OS=Homo sapiens OX=9606 GN=BYSL PE=1 SV=3	3	736.011	-0.26801			R1	1341200	yes
302	AATMTAAGHHAEVVVDPEDER	21	Q13895	Bystin OS=Homo sapiens OX=9606 GN=BYSL PE=1 SV=3	3	736.011	-0.020024			R2	3022500	yes
303	AATMTAAGHHAEVVVDPEDER	21	Q13895	Bystin OS=Homo sapiens OX=9606 GN=BYSL PE=1 SV=3	3	736.011	-0.39449			S1	1473700	yes
304	AATMTAAGHHAEVVVDPEDER	21	Q13895	Bystin OS=Homo sapiens OX=9606 GN=BYSL PE=1 SV=3	3	736.011	-0.20078			S3	2688400	yes
305	AAVEEGIVLGGGCALLR	17	P10809	60 kDa heat shock protein, mitochondrial OS=Homo sapiens OX=9606 GN=HSPD1 PE=1 SV=2	2	842.956	-0.50944	0.00048165	81.525	R2	9534000	yes
306	AAVEEGIVLGGGCALLR	17	P10809	60 kDa heat shock protein, mitochondrial OS=Homo sapiens OX=9606 GN=HSPD1 PE=1 SV=2	2	842.956	-0.084205	0.00023619	88.441	S1	3100400	yes
307	AAVEEGIVLGGGCALLR	17	P10809	60 kDa heat shock protein, mitochondrial OS=Homo sapiens OX=9606 GN=HSPD1 PE=1 SV=2	2	842.956	0.08811	1.321e-05	98.353	S2	5492600	yes
308	AAVEEGIVLGGGCALLR	17	P10809	60 kDa heat shock protein, mitochondrial OS=Homo sapiens OX=9606 GN=HSPD1 PE=1 SV=2	2	842.956	-0.2932			R1	1269000	yes
309	AAVEEGIVLGGGCALLR	17	P10809	60 kDa heat shock protein, mitochondrial OS=Homo sapiens OX=9606 GN=HSPD1 PE=1 SV=2	2	842.956	0.23666			R3	3284400	yes
310	AAVEEGIVLGGGCALLR	17	P10809	60 kDa heat shock protein, mitochondrial OS=Homo sapiens OX=9606 GN=HSPD1 PE=1 SV=2	2	842.956	-0.27372			S3	2551300	yes
311	AAVETLGVPCFLGGMAR	17	A1L0T0	2-hydroxyacyl-CoA lyase 2 OS=Homo sapiens OX=9606 GN=ILVBL PE=1 SV=2	2	874.945	-0.42496	0.00049521	80.979	R2	8927600	yes
312	AAVETLGVPCFLGGMAR	17	A1L0T0	2-hydroxyacyl-CoA lyase 2 OS=Homo sapiens OX=9606 GN=ILVBL PE=1 SV=2	2	874.945		0.0029764	68.355	S1		yes
313	AAVETLGVPCFLGGMAR	17	A1L0T0	2-hydroxyacyl-CoA lyase 2 OS=Homo sapiens OX=9606 GN=ILVBL PE=1 SV=2	2	874.945	-0.56818			R3	9752600	yes
314	AAVETLGVPCFLGGMAR	17	A1L0T0	2-hydroxyacyl-CoA lyase 2 OS=Homo sapiens OX=9606 GN=ILVBL PE=1 SV=2	2	874.945	-0.55917			S2	10228000	yes
315	AAVPSGASTGIYEALELR	18	P06733	Alpha-enolase OS=Homo sapiens OX=9606 GN=ENO1 PE=1 SV=2	2	902.976	-0.57682	0.00013567	86.467	R1	16719000	no
316	AAVPSGASTGIYEALELR	18	P06733	Alpha-enolase OS=Homo sapiens OX=9606 GN=ENO1 PE=1 SV=2	3	602.32	-0.37023	0.0019062	56.407	R1	9240800	no
317	AAVPSGASTGIYEALELR	18	P06733	Alpha-enolase OS=Homo sapiens OX=9606 GN=ENO1 PE=1 SV=2	2	902.976	0.034969	0.0013605	69.602	R2	32279000	no
318	AAVPSGASTGIYEALELR	18	P06733	Alpha-enolase OS=Homo sapiens OX=9606 GN=ENO1 PE=1 SV=2	3	602.32	0.11039	0.014355	36.112	R2	17801000	no
319	AAVPSGASTGIYEALELR	18	P06733	Alpha-enolase OS=Homo sapiens OX=9606 GN=ENO1 PE=1 SV=2	2	902.976	-0.51813	0.0035631	62.89	R3	22398000	no
320	AAVPSGASTGIYEALELR	18	P06733	Alpha-enolase OS=Homo sapiens OX=9606 GN=ENO1 PE=1 SV=2	2	902.976	-0.11274	1.8109e-08	107.14	S1	18321000	no
321	AAVPSGASTGIYEALELR	18	P06733	Alpha-enolase OS=Homo sapiens OX=9606 GN=ENO1 PE=1 SV=2	3	602.32	0.26159	0.01673	34.274	S1	8303700	no
322	AAVPSGASTGIYEALELR	18	P06733	Alpha-enolase OS=Homo sapiens OX=9606 GN=ENO1 PE=1 SV=2	2	902.976	-0.32697	0.00017149	84.506	S2	23477000	no
323	AAVPSGASTGIYEALELR	18	P06733	Alpha-enolase OS=Homo sapiens OX=9606 GN=ENO1 PE=1 SV=2	3	602.32	0.0011335	0.018473	32.926	S2	11715000	no
324	AAVPSGASTGIYEALELR	18	P06733	Alpha-enolase OS=Homo sapiens OX=9606 GN=ENO1 PE=1 SV=2	2	902.976	-0.36031	3.6268e-06	99.531	S3	11558000	no
325	AAVPSGASTGIYEALELR	18	P06733	Alpha-enolase OS=Homo sapiens OX=9606 GN=ENO1 PE=1 SV=2	3	602.32	-0.027871	0.02536	28.472	S3	6247400	no
326	AAVPSGASTGIYEALELR	18	P06733	Alpha-enolase OS=Homo sapiens OX=9606 GN=ENO1 PE=1 SV=2	3	602.32	-0.34416			R3	13740000	no
327	AAVPSGASTGIYEALELRDNDKTR	24	P06733	Alpha-enolase OS=Homo sapiens OX=9606 GN=ENO1 PE=1 SV=2	4	634.327	-0.031925	0.004773	33.024	S2	17431000	yes
328	AAWEAYLSR	9	P11172	Uridine 5'-monophosphate synthase OS=Homo sapiens OX=9606 GN=UMPS PE=1 SV=1	2	533.769	0.0073943	0.0045384	73.665	R2	8238100	yes
329	AAWEAYLSR	9	P11172	Uridine 5'-monophosphate synthase OS=Homo sapiens OX=9606 GN=UMPS PE=1 SV=1	2	533.769	0.19524	0.016891	58.23	R3	6571700	yes
330	AAWEAYLSR	9	P11172	Uridine 5'-monophosphate synthase OS=Homo sapiens OX=9606 GN=UMPS PE=1 SV=1	2	533.769	0.17971	0.016383	58.716	S1	5987700	yes
331	AAWEAYLSR	9	P11172	Uridine 5'-monophosphate synthase OS=Homo sapiens OX=9606 GN=UMPS PE=1 SV=1	2	533.769	0.12023			R1	7590400	yes
332	AAWEAYLSR	9	P11172	Uridine 5'-monophosphate synthase OS=Homo sapiens OX=9606 GN=UMPS PE=1 SV=1	2	533.769	0.043			S2	12156000	yes
333	AAWEAYLSR	9	P11172	Uridine 5'-monophosphate synthase OS=Homo sapiens OX=9606 GN=UMPS PE=1 SV=1	2	533.769	0.20814			S3	6291700	yes
334	AAYFGVYDTAK	11	P12236	ADP/ATP translocase 3 OS=Homo sapiens OX=9606 GN=SLC25A6 PE=1 SV=4	2	603.295	0.1577	0.020771	52.579	R1	35265000	no
335	AAYFGVYDTAK	11	P12236	ADP/ATP translocase 3 OS=Homo sapiens OX=9606 GN=SLC25A6 PE=1 SV=4	2	603.295	-0.016892	0.0039559	70.908	S3	37479000	no
336	AAYFGVYDTAK	11	P12236	ADP/ATP translocase 3 OS=Homo sapiens OX=9606 GN=SLC25A6 PE=1 SV=4	2	603.295	0.163			R2	67541000	no
337	AAYFGVYDTAK	11	P12236	ADP/ATP translocase 3 OS=Homo sapiens OX=9606 GN=SLC25A6 PE=1 SV=4	2	603.295	0.041917			R3	54658000	no
338	AAYFGVYDTAK	11	P12236	ADP/ATP translocase 3 OS=Homo sapiens OX=9606 GN=SLC25A6 PE=1 SV=4	2	603.295	0.080736			S1	40837000	no
339	AAYFGVYDTAK	11	P12236	ADP/ATP translocase 3 OS=Homo sapiens OX=9606 GN=SLC25A6 PE=1 SV=4	2	603.295	-0.032353			S2	61963000	no
340	AAYLNMSEDPSHPSMALNTR	20	Q14839	Chromodomain-helicase-DNA-binding protein 4 OS=Homo sapiens OX=9606 GN=CHD4 PE=1 SV=2	3	735.674	-0.59762	0.017526	29.636	S2	3268700	yes
341	AAYLNMSEDPSHPSMALNTR	20	Q14839	Chromodomain-helicase-DNA-binding protein 4 OS=Homo sapiens OX=9606 GN=CHD4 PE=1 SV=2	3	735.674	-0.15012			R1	1162500	yes
342	AAYLNMSEDPSHPSMALNTR	20	Q14839	Chromodomain-helicase-DNA-binding protein 4 OS=Homo sapiens OX=9606 GN=CHD4 PE=1 SV=2	3	735.674	-0.87523			R2	2855100	yes
343	AAYLNMSEDPSHPSMALNTR	20	Q14839	Chromodomain-helicase-DNA-binding protein 4 OS=Homo sapiens OX=9606 GN=CHD4 PE=1 SV=2	3	735.674	-0.4486			S3	2843800	yes
344	ACADATLSQITNNIDPVGR	19	P62873	Guanine nucleotide-binding protein G(I)/G(S)/G(T) subunit beta-1 OS=Homo sapiens OX=9606 GN=GNB1 PE=1 SV=3	2	1008.49	-0.042546	2.3149e-20	121.04	R2	4746700	yes
345	ACADATLSQITNNIDPVGR	19	P62873	Guanine nucleotide-binding protein G(I)/G(S)/G(T) subunit beta-1 OS=Homo sapiens OX=9606 GN=GNB1 PE=1 SV=3	3	672.665	0.16248	0.031147	23.447	S2	5322300	yes
346	ACADATLSQITNNIDPVGR	19	P62873	Guanine nucleotide-binding protein G(I)/G(S)/G(T) subunit beta-1 OS=Homo sapiens OX=9606 GN=GNB1 PE=1 SV=3	2	1008.49	0.41632	2.3252e-224	228.07	S2	3451500	yes
347	ACARPLISVYSEKGESSGK	19	P36578	60S ribosomal protein L4 OS=Homo sapiens OX=9606 GN=RPL4 PE=1 SV=5	3	694.349	-0.25838	6.6877e-05	80.238	R2	4612200	yes
348	ACARPLISVYSEKGESSGK	19	P36578	60S ribosomal protein L4 OS=Homo sapiens OX=9606 GN=RPL4 PE=1 SV=5	3	694.349	-0.6213	0.00023922	72.359	S2	10969000	yes
349	ACGDSTLTQITAGLDPVGR	19	P62879	Guanine nucleotide-binding protein G(I)/G(S)/G(T) subunit beta-2 OS=Homo sapiens OX=9606 GN=GNB2 PE=1 SV=3	2	966.478		0.00093161	60.448	R2		yes
350	ACGDSTLTQITAGLDPVGR	19	P62879	Guanine nucleotide-binding protein G(I)/G(S)/G(T) subunit beta-2 OS=Homo sapiens OX=9606 GN=GNB2 PE=1 SV=3	2	966.478	0.59986	0.026443	41.052	R3	3033300	yes
351	ACGDSTLTQITAGLDPVGR	19	P62879	Guanine nucleotide-binding protein G(I)/G(S)/G(T) subunit beta-2 OS=Homo sapiens OX=9606 GN=GNB2 PE=1 SV=3	2	966.478	0.64868	0.02904	40.113	S1	2404500	yes
352	ACGDSTLTQITAGLDPVGR	19	P62879	Guanine nucleotide-binding protein G(I)/G(S)/G(T) subunit beta-2 OS=Homo sapiens OX=9606 GN=GNB2 PE=1 SV=3	2	966.478	0.59418	1.2612e-08	101.6	S2	7329600	yes
353	ACGLVASNLNLK	12	P09382	Galectin-1 OS=Homo sapiens OX=9606 GN=LGALS1 PE=1 SV=2	2	651.348	0.18447	0.0071785	54.416	R2	2014700	yes
354	ACGLVASNLNLK	12	P09382	Galectin-1 OS=Homo sapiens OX=9606 GN=LGALS1 PE=1 SV=2	2	651.348	0.0064743	0.024658	40.724	S3	3519900	yes
355	ACGLVASNLNLK	12	P09382	Galectin-1 OS=Homo sapiens OX=9606 GN=LGALS1 PE=1 SV=2	2	651.348	0.54652			R1	2016900	yes
356	ACGLVASNLNLK	12	P09382	Galectin-1 OS=Homo sapiens OX=9606 GN=LGALS1 PE=1 SV=2	2	651.348	0.18862			S1	2293200	yes
357	ACGLVASNLNLKPGECLR	18	P09382	Galectin-1 OS=Homo sapiens OX=9606 GN=LGALS1 PE=1 SV=2	3	672.012	0.34584	4.6021e-05	85.619	R1	49903000	yes
358	ACGLVASNLNLKPGECLR	18	P09382	Galectin-1 OS=Homo sapiens OX=9606 GN=LGALS1 PE=1 SV=2	2	1007.51	0.5768	1.412e-87	180.18	R1	19852000	yes
359	ACGLVASNLNLKPGECLR	18	P09382	Galectin-1 OS=Homo sapiens OX=9606 GN=LGALS1 PE=1 SV=2	3	672.012	0.24866	3.3179e-06	94.544	R2	78373000	yes
360	ACGLVASNLNLKPGECLR	18	P09382	Galectin-1 OS=Homo sapiens OX=9606 GN=LGALS1 PE=1 SV=2	2	1007.51	0.1196	2.9563e-71	170.18	R2	31255000	yes
361	ACGLVASNLNLKPGECLR	18	P09382	Galectin-1 OS=Homo sapiens OX=9606 GN=LGALS1 PE=1 SV=2	2	1007.51	0.40457	6.6554e-71	167.44	R3	22049000	yes
362	ACGLVASNLNLKPGECLR	18	P09382	Galectin-1 OS=Homo sapiens OX=9606 GN=LGALS1 PE=1 SV=2	3	672.012	0.067528	0.0031861	51.606	R3	56433000	yes
363	ACGLVASNLNLKPGECLR	18	P09382	Galectin-1 OS=Homo sapiens OX=9606 GN=LGALS1 PE=1 SV=2	2	1007.51	0.19057	3.8145e-124	195.25	S1	10274000	yes
364	ACGLVASNLNLKPGECLR	18	P09382	Galectin-1 OS=Homo sapiens OX=9606 GN=LGALS1 PE=1 SV=2	3	672.012	0.13918	0.00051333	66.965	S2	83948000	yes
365	ACGLVASNLNLKPGECLR	18	P09382	Galectin-1 OS=Homo sapiens OX=9606 GN=LGALS1 PE=1 SV=2	2	1007.51	0.41324	1.9295e-56	155.02	S2	28686000	yes
366	ACGLVASNLNLKPGECLR	18	P09382	Galectin-1 OS=Homo sapiens OX=9606 GN=LGALS1 PE=1 SV=2	2	1007.51	0.33919	0.00055507	84.289	S3	12945000	yes
367	ACGLVASNLNLKPGECLR	18	P09382	Galectin-1 OS=Homo sapiens OX=9606 GN=LGALS1 PE=1 SV=2	3	672.012	-0.26533	0.00024442	74.12	S3	37064000	yes
368	ACQIFVR	7	P52272	Heterogeneous nuclear ribonucleoprotein M OS=Homo sapiens OX=9606 GN=HNRNPM PE=1 SV=3	2	447.237	0.05929	0.022602	88.627	S1	66970000	yes
369	ACQIFVR	7	P52272	Heterogeneous nuclear ribonucleoprotein M OS=Homo sapiens OX=9606 GN=HNRNPM PE=1 SV=3	2	447.237	0.18086	0.037433	69.39	S2	84469000	yes
370	ACQIFVR	7	P52272	Heterogeneous nuclear ribonucleoprotein M OS=Homo sapiens OX=9606 GN=HNRNPM PE=1 SV=3	2	447.237	0.20014			R1	42136000	yes
371	ACQIFVR	7	P52272	Heterogeneous nuclear ribonucleoprotein M OS=Homo sapiens OX=9606 GN=HNRNPM PE=1 SV=3	2	447.237	-0.3342			R2	75610000	yes
372	ACQIFVR	7	P52272	Heterogeneous nuclear ribonucleoprotein M OS=Homo sapiens OX=9606 GN=HNRNPM PE=1 SV=3	2	447.237	0.066217			R3	44854000	yes
373	ACQIFVR	7	P52272	Heterogeneous nuclear ribonucleoprotein M OS=Homo sapiens OX=9606 GN=HNRNPM PE=1 SV=3	2	447.237	0.20442			S3	80117000	yes
374	ACQSIYPLHDVFVR	14	P61247	40S ribosomal protein S3a OS=Homo sapiens OX=9606 GN=RPS3A PE=1 SV=2	3	568.956	0.52253	0.001679	58.487	R1	106410000	yes
375	ACQSIYPLHDVFVR	14	P61247	40S ribosomal protein S3a OS=Homo sapiens OX=9606 GN=RPS3A PE=1 SV=2	2	852.93	-0.13318	0.0014083	76.655	R3	38459000	yes
376	ACQSIYPLHDVFVR	14	P61247	40S ribosomal protein S3a OS=Homo sapiens OX=9606 GN=RPS3A PE=1 SV=2	2	852.93	-0.039326	3.3569e-50	158.41	S1	37142000	yes
377	ACQSIYPLHDVFVR	14	P61247	40S ribosomal protein S3a OS=Homo sapiens OX=9606 GN=RPS3A PE=1 SV=2	2	852.93	0.19823	9.2578e-16	125.22	S2	33564000	yes
378	ACQSIYPLHDVFVR	14	P61247	40S ribosomal protein S3a OS=Homo sapiens OX=9606 GN=RPS3A PE=1 SV=2	2	852.93	-0.047379	5.5744e-31	137.89	S3	30760000	yes
379	ACQSIYPLHDVFVR	14	P61247	40S ribosomal protein S3a OS=Homo sapiens OX=9606 GN=RPS3A PE=1 SV=2	2	852.93	-0.12275			R1	41361000	yes
380	ACQSIYPLHDVFVR	14	P61247	40S ribosomal protein S3a OS=Homo sapiens OX=9606 GN=RPS3A PE=1 SV=2	2	852.93	-0.4295			R2	33492000	yes
381	ACQSIYPLHDVFVR	14	P61247	40S ribosomal protein S3a OS=Homo sapiens OX=9606 GN=RPS3A PE=1 SV=2	3	568.956	0.58384			S2	146940000	yes
382	ACYGVLR	7	P23396	40S ribosomal protein S3 OS=Homo sapiens OX=9606 GN=RPS3 PE=1 SV=2	2	419.716	-0.47021	0.037433	69.39	R2	112490000	yes
383	ACYGVLR	7	P23396	40S ribosomal protein S3 OS=Homo sapiens OX=9606 GN=RPS3 PE=1 SV=2	2	419.716	-0.15001	0.036437	77.906	S1	56261000	yes
384	ACYGVLR	7	P23396	40S ribosomal protein S3 OS=Homo sapiens OX=9606 GN=RPS3 PE=1 SV=2	2	419.716	-0.24894			R1	62611000	yes
385	ACYGVLR	7	P23396	40S ribosomal protein S3 OS=Homo sapiens OX=9606 GN=RPS3 PE=1 SV=2	2	419.716	-0.20403			R3	60493000	yes
386	ACYGVLR	7	P23396	40S ribosomal protein S3 OS=Homo sapiens OX=9606 GN=RPS3 PE=1 SV=2	2	419.716	-0.040153			S2	112780000	yes
387	ACYGVLR	7	P23396	40S ribosomal protein S3 OS=Homo sapiens OX=9606 GN=RPS3 PE=1 SV=2	2	419.716	-1.0468			S3	80859000	yes
388	ADAGPSGQGDSVSIGK	16	Q7Z2K8	G protein-regulated inducer of neurite outgrowth 1 OS=Homo sapiens OX=9606 GN=GPRIN1 PE=1 SV=2	2	723.347	-0.30282	0.013338	50.563	S2	17695000	yes
389	ADAGPSGQGDSVSIGK	16	Q7Z2K8	G protein-regulated inducer of neurite outgrowth 1 OS=Homo sapiens OX=9606 GN=GPRIN1 PE=1 SV=2	2	723.347	-0.61836			R2	6969100	yes
390	ADAGPSGQGDSVSIGK	16	Q7Z2K8	G protein-regulated inducer of neurite outgrowth 1 OS=Homo sapiens OX=9606 GN=GPRIN1 PE=1 SV=2	2	723.347	-0.25336			S1	7901400	yes
391	ADAGPSGQGDSVSIGK	16	Q7Z2K8	G protein-regulated inducer of neurite outgrowth 1 OS=Homo sapiens OX=9606 GN=GPRIN1 PE=1 SV=2	2	723.347	-0.47987			S3	6045500	yes
392	ADATNVNNWHWTER	14	O95433	Activator of 90 kDa heat shock protein ATPase homolog 1 OS=Homo sapiens OX=9606 GN=AHSA1 PE=1 SV=1	2	857.39	-0.24203	0.013374	52.555	R1	12736000	yes
393	ADATNVNNWHWTER	14	O95433	Activator of 90 kDa heat shock protein ATPase homolog 1 OS=Homo sapiens OX=9606 GN=AHSA1 PE=1 SV=1	3	571.929	0.42847	0.037845	22.803	R1	20813000	yes
394	ADATNVNNWHWTER	14	O95433	Activator of 90 kDa heat shock protein ATPase homolog 1 OS=Homo sapiens OX=9606 GN=AHSA1 PE=1 SV=1	2	857.39	-0.18278	8.3072e-16	125.54	R2	15296000	yes
395	ADATNVNNWHWTER	14	O95433	Activator of 90 kDa heat shock protein ATPase homolog 1 OS=Homo sapiens OX=9606 GN=AHSA1 PE=1 SV=1	3	571.929	0.27711	0.015862	36.928	R2	33006000	yes
396	ADATNVNNWHWTER	14	O95433	Activator of 90 kDa heat shock protein ATPase homolog 1 OS=Homo sapiens OX=9606 GN=AHSA1 PE=1 SV=1	2	857.39	-0.44112	0.001707	72.089	R3	14751000	yes
397	ADATNVNNWHWTER	14	O95433	Activator of 90 kDa heat shock protein ATPase homolog 1 OS=Homo sapiens OX=9606 GN=AHSA1 PE=1 SV=1	3	571.929	0.22436	0.038587	22.154	S1	24061000	yes
398	ADATNVNNWHWTER	14	O95433	Activator of 90 kDa heat shock protein ATPase homolog 1 OS=Homo sapiens OX=9606 GN=AHSA1 PE=1 SV=1	2	857.39	-0.29328	0.0032644	64.55	S1	14589000	yes
399	ADATNVNNWHWTER	14	O95433	Activator of 90 kDa heat shock protein ATPase homolog 1 OS=Homo sapiens OX=9606 GN=AHSA1 PE=1 SV=1	2	857.39	-0.11496	0.00015725	96.745	S2	14791000	yes
400	ADATNVNNWHWTER	14	O95433	Activator of 90 kDa heat shock protein ATPase homolog 1 OS=Homo sapiens OX=9606 GN=AHSA1 PE=1 SV=1	3	571.929	0.31485	0.0077314	45.33	S2	34196000	yes
401	ADATNVNNWHWTER	14	O95433	Activator of 90 kDa heat shock protein ATPase homolog 1 OS=Homo sapiens OX=9606 GN=AHSA1 PE=1 SV=1	2	857.39	-0.51695	0.00040488	92.19	S3	11576000	yes
402	ADATNVNNWHWTER	14	O95433	Activator of 90 kDa heat shock protein ATPase homolog 1 OS=Homo sapiens OX=9606 GN=AHSA1 PE=1 SV=1	3	571.929	0.16484			R3	23459000	yes
403	ADATNVNNWHWTER	14	O95433	Activator of 90 kDa heat shock protein ATPase homolog 1 OS=Homo sapiens OX=9606 GN=AHSA1 PE=1 SV=1	3	571.929	0.2084			S3	21241000	yes
404	ADAVQDSEMVELVELEIR	18	P49411	Elongation factor Tu, mitochondrial OS=Homo sapiens OX=9606 GN=TUFM PE=1 SV=2	3	682.674	-0.06844	0.0024168	53.779	R2	8797600	yes
405	ADAVQDSEMVELVELEIR	18	P49411	Elongation factor Tu, mitochondrial OS=Homo sapiens OX=9606 GN=TUFM PE=1 SV=2	3	682.674	0.06102	0.0016463	57.745	R3	10594000	yes
406	ADAVQDSEMVELVELEIR	18	P49411	Elongation factor Tu, mitochondrial OS=Homo sapiens OX=9606 GN=TUFM PE=1 SV=2	2	1023.51	0.23875	5.9244e-57	155.42	S1	5712100	yes
407	ADAVQDSEMVELVELEIR	18	P49411	Elongation factor Tu, mitochondrial OS=Homo sapiens OX=9606 GN=TUFM PE=1 SV=2	2	1023.51	0.7847	0.00061684	75.669	S2	5855600	yes
408	ADAVQDSEMVELVELEIR	18	P49411	Elongation factor Tu, mitochondrial OS=Homo sapiens OX=9606 GN=TUFM PE=1 SV=2	3	682.674	0.5071	0.00010848	69.737	S2	11670000	yes
409	ADAVQDSEMVELVELEIR	18	P49411	Elongation factor Tu, mitochondrial OS=Homo sapiens OX=9606 GN=TUFM PE=1 SV=2	3	682.674	-0.3157			S1	10860000	yes
410	ADAVQDSEMVELVELEIR	18	P49411	Elongation factor Tu, mitochondrial OS=Homo sapiens OX=9606 GN=TUFM PE=1 SV=2	3	682.674	0.083798			S3	1656200	yes
411	ADDLDFETGDAGASATFPMQCSALR	25	P63241	Eukaryotic translation initiation factor 5A-1 OS=Homo sapiens OX=9606 GN=EIF5A PE=1 SV=2	3	896.723	0.38052	9.634e-05	78.202	R2	13044000	yes
412	ADDLDFETGDAGASATFPMQCSALR	25	P63241	Eukaryotic translation initiation factor 5A-1 OS=Homo sapiens OX=9606 GN=EIF5A PE=1 SV=2	3	896.723	-0.15736	0.00022365	52.79	R3	11285000	yes
413	ADDLDFETGDAGASATFPMQCSALR	25	P63241	Eukaryotic translation initiation factor 5A-1 OS=Homo sapiens OX=9606 GN=EIF5A PE=1 SV=2	3	896.723		0.0027347	55.67	S2		yes
414	ADDLDFETGDAGASATFPMQCSALR	25	P63241	Eukaryotic translation initiation factor 5A-1 OS=Homo sapiens OX=9606 GN=EIF5A PE=1 SV=2	3	896.723	1.178			S3	4949100	yes
415	ADEVVWVR	8	P14868	Aspartate--tRNA ligase, cytoplasmic OS=Homo sapiens OX=9606 GN=DARS1 PE=1 SV=2	2	487.259		0.025452	81.297	R2		yes
416	ADFDNTVAIHPTSSEELVTLR	21	P00390	Glutathione reductase, mitochondrial OS=Homo sapiens OX=9606 GN=GSR PE=1 SV=2	3	772.389	0.01614	2.8042e-08	98.269	R3	15405000	yes
417	ADFDNTVAIHPTSSEELVTLR	21	P00390	Glutathione reductase, mitochondrial OS=Homo sapiens OX=9606 GN=GSR PE=1 SV=2	3	772.389	0.029852	3.8725e-07	90.968	S1	10531000	yes
418	ADFDNTVAIHPTSSEELVTLR	21	P00390	Glutathione reductase, mitochondrial OS=Homo sapiens OX=9606 GN=GSR PE=1 SV=2	3	772.389	-0.030576	2.2111e-08	99.059	S2	23882000	yes
419	ADFDNTVAIHPTSSEELVTLR	21	P00390	Glutathione reductase, mitochondrial OS=Homo sapiens OX=9606 GN=GSR PE=1 SV=2	3	772.389	0.26203	0.00032301	63.69	S3	9340200	yes
420	ADFDNTVAIHPTSSEELVTLR	21	P00390	Glutathione reductase, mitochondrial OS=Homo sapiens OX=9606 GN=GSR PE=1 SV=2	3	772.389	-0.036943			R1	9450700	yes
421	ADFDNTVAIHPTSSEELVTLR	21	P00390	Glutathione reductase, mitochondrial OS=Homo sapiens OX=9606 GN=GSR PE=1 SV=2	3	772.389	0.14029			R2	16270000	yes
422	ADFSGMSQTDLSLSK	15	P35237	Serpin B6 OS=Homo sapiens OX=9606 GN=SERPINB6 PE=1 SV=3	2	793.872	-0.58863	0.0016333	68.44	R2	2484600	yes
423	ADFSGMSQTDLSLSK	15	P35237	Serpin B6 OS=Homo sapiens OX=9606 GN=SERPINB6 PE=1 SV=3	2	793.872	-0.78424	0.0026537	64.65	S2	6319800	yes
424	ADFSGMSQTDLSLSK	15	P35237	Serpin B6 OS=Homo sapiens OX=9606 GN=SERPINB6 PE=1 SV=3	2	793.872	-0.21238			S1	3104800	yes
425	ADFVLAANSYDLAIK	15	Q14318	Peptidyl-prolyl cis-trans isomerase FKBP8 OS=Homo sapiens OX=9606 GN=FKBP8 PE=1 SV=2	2	805.925	-0.51355	0.0012357	74.76	R2	3250400	yes
426	ADFVLAANSYDLAIK	15	Q14318	Peptidyl-prolyl cis-trans isomerase FKBP8 OS=Homo sapiens OX=9606 GN=FKBP8 PE=1 SV=2	2	805.925	-0.81819	0.01625	49.081	S2	5705700	yes
427	ADFVLAANSYDLAIK	15	Q14318	Peptidyl-prolyl cis-trans isomerase FKBP8 OS=Homo sapiens OX=9606 GN=FKBP8 PE=1 SV=2	2	805.925	-0.83084			R1	1636400	yes
428	ADFVLAANSYDLAIK	15	Q14318	Peptidyl-prolyl cis-trans isomerase FKBP8 OS=Homo sapiens OX=9606 GN=FKBP8 PE=1 SV=2	2	805.925	-0.99904			R3	1823600	yes
429	ADFVLAANSYDLAIK	15	Q14318	Peptidyl-prolyl cis-trans isomerase FKBP8 OS=Homo sapiens OX=9606 GN=FKBP8 PE=1 SV=2	2	805.925	-0.99739			S1	2446400	yes
430	ADGQVAELLLR	11	Q9Y285	Phenylalanine--tRNA ligase alpha subunit OS=Homo sapiens OX=9606 GN=FARSA PE=1 SV=3	2	613.841	1.1159	0.0017476	71.349	R2	6403500	yes
431	ADGYEPPVQESV	12	P61247	40S ribosomal protein S3a OS=Homo sapiens OX=9606 GN=RPS3A PE=1 SV=2	2	645.796	-0.030388	0.014793	54.982	S1	39995000	yes
432	ADGYEPPVQESV	12	P61247	40S ribosomal protein S3a OS=Homo sapiens OX=9606 GN=RPS3A PE=1 SV=2	2	645.796	-0.1027			R1	45698000	yes
433	ADGYEPPVQESV	12	P61247	40S ribosomal protein S3a OS=Homo sapiens OX=9606 GN=RPS3A PE=1 SV=2	2	645.796	-0.18129			R2	39370000	yes
434	ADGYEPPVQESV	12	P61247	40S ribosomal protein S3a OS=Homo sapiens OX=9606 GN=RPS3A PE=1 SV=2	2	645.796	-0.30032			R3	23686000	yes
435	ADGYEPPVQESV	12	P61247	40S ribosomal protein S3a OS=Homo sapiens OX=9606 GN=RPS3A PE=1 SV=2	2	645.796	-0.37117			S2	63728000	yes
436	ADGYEPPVQESV	12	P61247	40S ribosomal protein S3a OS=Homo sapiens OX=9606 GN=RPS3A PE=1 SV=2	2	645.796	-0.29891			S3	46904000	yes
437	ADHDFVVQEDFMK	13	P62333	26S proteasome regulatory subunit 10B OS=Homo sapiens OX=9606 GN=PSMC6 PE=1 SV=1	2	790.856	-0.58046	0.0047191	63.694	R2	4094100	yes
438	ADHDFVVQEDFMK	13	P62333	26S proteasome regulatory subunit 10B OS=Homo sapiens OX=9606 GN=PSMC6 PE=1 SV=1	2	790.856	-0.73194	0.0010287	81.017	S2	4826200	yes
439	ADHDFVVQEDFMK	13	P62333	26S proteasome regulatory subunit 10B OS=Homo sapiens OX=9606 GN=PSMC6 PE=1 SV=1	2	790.856	-0.31838			S1	4244300	yes
440	ADHDFVVQEDFMK	13	P62333	26S proteasome regulatory subunit 10B OS=Homo sapiens OX=9606 GN=PSMC6 PE=1 SV=1	2	790.856	-0.2528			S3	4048700	yes
441	ADHQPLTEASYVNLPTIALCNTDSPLR	27	P08865	40S ribosomal protein SA OS=Homo sapiens OX=9606 GN=RPSA PE=1 SV=4	3	999.498	0.16884	0.012902	22.888	R1	9470500	yes
442	ADHQPLTEASYVNLPTIALCNTDSPLR	27	P08865	40S ribosomal protein SA OS=Homo sapiens OX=9606 GN=RPSA PE=1 SV=4	3	999.498	0.0033497	2.4018e-05	60.104	R2	18772000	yes
443	ADHQPLTEASYVNLPTIALCNTDSPLR	27	P08865	40S ribosomal protein SA OS=Homo sapiens OX=9606 GN=RPSA PE=1 SV=4	3	999.498	0.36584	0.0020694	32.985	R3	9101900	yes
444	ADHQPLTEASYVNLPTIALCNTDSPLR	27	P08865	40S ribosomal protein SA OS=Homo sapiens OX=9606 GN=RPSA PE=1 SV=4	3	999.498	0.14805	5.3825e-06	100.27	S1	13783000	yes
445	ADHQPLTEASYVNLPTIALCNTDSPLR	27	P08865	40S ribosomal protein SA OS=Homo sapiens OX=9606 GN=RPSA PE=1 SV=4	3	999.498	0.62848	0.00021941	78.128	S2	36825000	yes
446	ADHQPLTEASYVNLPTIALCNTDSPLR	27	P08865	40S ribosomal protein SA OS=Homo sapiens OX=9606 GN=RPSA PE=1 SV=4	3	999.498	0.52743	0.00022987	78.429	S3	10805000	yes
447	ADIEVACYGYEGIDAVK	17	P05198	Eukaryotic translation initiation factor 2 subunit 1 OS=Homo sapiens OX=9606 GN=EIF2S1 PE=1 SV=3	2	936.938	0.47161	0.033464	41.401	R1	2272100	yes
448	ADIEVACYGYEGIDAVK	17	P05198	Eukaryotic translation initiation factor 2 subunit 1 OS=Homo sapiens OX=9606 GN=EIF2S1 PE=1 SV=3	2	936.938	0.1705	0.00012927	90.926	R2	4085900	yes
449	ADIEVACYGYEGIDAVK	17	P05198	Eukaryotic translation initiation factor 2 subunit 1 OS=Homo sapiens OX=9606 GN=EIF2S1 PE=1 SV=3	2	936.938	-0.24619	0.0040796	60.628	S1	2518700	yes
450	ADIEVACYGYEGIDAVK	17	P05198	Eukaryotic translation initiation factor 2 subunit 1 OS=Homo sapiens OX=9606 GN=EIF2S1 PE=1 SV=3	2	936.938	-0.50679	0.010584	52.344	S2	3831200	yes
451	ADIEVACYGYEGIDAVK	17	P05198	Eukaryotic translation initiation factor 2 subunit 1 OS=Homo sapiens OX=9606 GN=EIF2S1 PE=1 SV=3	2	936.938	-0.1628			R3	2556400	yes
452	ADIEVACYGYEGIDAVK	17	P05198	Eukaryotic translation initiation factor 2 subunit 1 OS=Homo sapiens OX=9606 GN=EIF2S1 PE=1 SV=3	2	936.938	-0.25975			S3	2331200	yes
453	ADILEDKDGK	10	P52272	Heterogeneous nuclear ribonucleoprotein M OS=Homo sapiens OX=9606 GN=HNRNPM PE=1 SV=3	2	552.283		0.011341	65.305	S3		yes
454	ADLATAPPHVTVVR	14	Q8N1G4	Leucine-rich repeat-containing protein 47 OS=Homo sapiens OX=9606 GN=LRRC47 PE=1 SV=1	3	482.94	-0.047754	0.023698	30.961	R1	2804300	yes
455	ADLATAPPHVTVVR	14	Q8N1G4	Leucine-rich repeat-containing protein 47 OS=Homo sapiens OX=9606 GN=LRRC47 PE=1 SV=1	3	482.94	0.061174	0.025134	30.133	R2	7137300	yes
456	ADLATAPPHVTVVR	14	Q8N1G4	Leucine-rich repeat-containing protein 47 OS=Homo sapiens OX=9606 GN=LRRC47 PE=1 SV=1	2	723.907	-0.16112	0.023016	47.288	R2	3881600	yes
457	ADLATAPPHVTVVR	14	Q8N1G4	Leucine-rich repeat-containing protein 47 OS=Homo sapiens OX=9606 GN=LRRC47 PE=1 SV=1	3	482.94	0.7723	0.036674	23.481	R3	5746200	yes
458	ADLATAPPHVTVVR	14	Q8N1G4	Leucine-rich repeat-containing protein 47 OS=Homo sapiens OX=9606 GN=LRRC47 PE=1 SV=1	3	482.94	0.15696	0.013864	38.511	S1	4196100	yes
459	ADLATAPPHVTVVR	14	Q8N1G4	Leucine-rich repeat-containing protein 47 OS=Homo sapiens OX=9606 GN=LRRC47 PE=1 SV=1	3	482.94	0.31398	0.013864	38.511	S2	8007800	yes
460	ADLATAPPHVTVVR	14	Q8N1G4	Leucine-rich repeat-containing protein 47 OS=Homo sapiens OX=9606 GN=LRRC47 PE=1 SV=1	2	723.907	-0.047442	0.0076763	57.019	S2	4060900	yes
461	ADLATAPPHVTVVR	14	Q8N1G4	Leucine-rich repeat-containing protein 47 OS=Homo sapiens OX=9606 GN=LRRC47 PE=1 SV=1	3	482.94	0.33677	0.037269	23.138	S3	3921200	yes
462	ADLATAPPHVTVVR	14	Q8N1G4	Leucine-rich repeat-containing protein 47 OS=Homo sapiens OX=9606 GN=LRRC47 PE=1 SV=1	2	723.907	-0.19835	0.027103	45.829	S3	2754000	yes
463	ADLATAPPHVTVVR	14	Q8N1G4	Leucine-rich repeat-containing protein 47 OS=Homo sapiens OX=9606 GN=LRRC47 PE=1 SV=1	2	723.907	-0.0030062			R1	1781100	yes
464	ADLATAPPHVTVVR	14	Q8N1G4	Leucine-rich repeat-containing protein 47 OS=Homo sapiens OX=9606 GN=LRRC47 PE=1 SV=1	2	723.907	0.67879			R3	2620200	yes
510	ADLINNLGTIAK	12	P08238	Heat shock protein HSP 90-beta OS=Homo sapiens OX=9606 GN=HSP90AB1 PE=1 SV=4	2	621.856	0.083563	0.0012702	78.655	R1	71675000	no
511	ADLINNLGTIAK	12	P08238	Heat shock protein HSP 90-beta OS=Homo sapiens OX=9606 GN=HSP90AB1 PE=1 SV=4	2	621.856	0.35637	0.0015876	75.509	R2	132250000	no
512	ADLINNLGTIAK	12	P08238	Heat shock protein HSP 90-beta OS=Homo sapiens OX=9606 GN=HSP90AB1 PE=1 SV=4	2	621.856	0.081966	0.00037474	90.108	R3	95826000	no
513	ADLINNLGTIAK	12	P08238	Heat shock protein HSP 90-beta OS=Homo sapiens OX=9606 GN=HSP90AB1 PE=1 SV=4	2	621.856	-0.30706	0.020331	51.092	S1	107100000	no
514	ADLINNLGTIAK	12	P08238	Heat shock protein HSP 90-beta OS=Homo sapiens OX=9606 GN=HSP90AB1 PE=1 SV=4	2	621.856	0.50511	0.00056904	86.898	S2	131300000	no
515	ADLINNLGTIAK	12	P08238	Heat shock protein HSP 90-beta OS=Homo sapiens OX=9606 GN=HSP90AB1 PE=1 SV=4	2	622.348	0.11797	0.010492	78.655	R3	11833000	no
516	ADLINNLGTIAK	12	P08238	Heat shock protein HSP 90-beta OS=Homo sapiens OX=9606 GN=HSP90AB1 PE=1 SV=4	2	622.348	0.23672			R2	10722000	no
517	ADLINNLGTIAK	12	P08238	Heat shock protein HSP 90-beta OS=Homo sapiens OX=9606 GN=HSP90AB1 PE=1 SV=4	2	622.348	-0.20989			S1	9257100	no
518	ADLINNLGTIAK	12	P08238	Heat shock protein HSP 90-beta OS=Homo sapiens OX=9606 GN=HSP90AB1 PE=1 SV=4	2	622.348	0.041204			S2	10154000	no
519	ADPDGPEAQAEACSGER	17	Q9NX24	H/ACA ribonucleoprotein complex subunit 2 OS=Homo sapiens OX=9606 GN=NHP2 PE=1 SV=1	2	880.363	-0.69879	0.0027801	63.727	R1	1468900	yes
520	ADPDGPEAQAEACSGER	17	Q9NX24	H/ACA ribonucleoprotein complex subunit 2 OS=Homo sapiens OX=9606 GN=NHP2 PE=1 SV=1	2	880.363	-0.15027	0.0027801	63.727	R2	2712600	yes
521	ADPDGPEAQAEACSGER	17	Q9NX24	H/ACA ribonucleoprotein complex subunit 2 OS=Homo sapiens OX=9606 GN=NHP2 PE=1 SV=1	2	880.363	-1.0184	0.028415	43.382	S1	2145600	yes
522	ADPDGPEAQAEACSGER	17	Q9NX24	H/ACA ribonucleoprotein complex subunit 2 OS=Homo sapiens OX=9606 GN=NHP2 PE=1 SV=1	2	880.363	-0.63053	0.0002314	88.552	S2	3041200	yes
523	ADPDGPEAQAEACSGER	17	Q9NX24	H/ACA ribonucleoprotein complex subunit 2 OS=Homo sapiens OX=9606 GN=NHP2 PE=1 SV=1	2	880.363	-1.1073	0.033464	41.401	S3	2539500	yes
524	ADPDGPEAQAEACSGER	17	Q9NX24	H/ACA ribonucleoprotein complex subunit 2 OS=Homo sapiens OX=9606 GN=NHP2 PE=1 SV=1	2	880.363	-0.8956			R3	1525500	yes
525	ADPEAAWEPTEAEAR	15	Q9UBT2	SUMO-activating enzyme subunit 2 OS=Homo sapiens OX=9606 GN=UBA2 PE=1 SV=2	2	821.871	-0.34255	0.0013191	73.435	R2	4023500	yes
526	ADPEAAWEPTEAEAR	15	Q9UBT2	SUMO-activating enzyme subunit 2 OS=Homo sapiens OX=9606 GN=UBA2 PE=1 SV=2	2	821.871	-0.24369	0.0012219	77.64	S2	2744700	yes
527	ADPEAAWEPTEAEAR	15	Q9UBT2	SUMO-activating enzyme subunit 2 OS=Homo sapiens OX=9606 GN=UBA2 PE=1 SV=2	2	821.871	-0.35402			R1	1834000	yes
528	ADQQYECVAEIGEGAYGK	18	Q00534	Cyclin-dependent kinase 6 OS=Homo sapiens OX=9606 GN=CDK6 PE=1 SV=1	2	994.439	-0.2024	0.010743	51.218	R2	2030200	yes
529	ADQQYECVAEIGEGAYGK	18	Q00534	Cyclin-dependent kinase 6 OS=Homo sapiens OX=9606 GN=CDK6 PE=1 SV=1	2	994.439	-0.12319			S2	856420	yes
530	ADRDESSPYAAMLAAQDVAQR	21	P62263	40S ribosomal protein S14 OS=Homo sapiens OX=9606 GN=RPS14 PE=1 SV=3	3	755.69	-0.56077	6.1949e-09	101.48	R1	175750000	yes
531	ADRDESSPYAAMLAAQDVAQR	21	P62263	40S ribosomal protein S14 OS=Homo sapiens OX=9606 GN=RPS14 PE=1 SV=3	2	1133.03	-0.39898	4.1475e-173	212.72	R1	10867000	yes
532	ADRDESSPYAAMLAAQDVAQR	21	P62263	40S ribosomal protein S14 OS=Homo sapiens OX=9606 GN=RPS14 PE=1 SV=3	3	755.69	-0.30742	5.9487e-21	119.62	R2	203210000	yes
533	ADRDESSPYAAMLAAQDVAQR	21	P62263	40S ribosomal protein S14 OS=Homo sapiens OX=9606 GN=RPS14 PE=1 SV=3	2	1133.03	-0.35125	1.0995e-252	241.08	R2	14604000	yes
534	ADRDESSPYAAMLAAQDVAQR	21	P62263	40S ribosomal protein S14 OS=Homo sapiens OX=9606 GN=RPS14 PE=1 SV=3	3	755.69	-0.25206	5.4534e-15	113.33	R3	159310000	yes
535	ADRDESSPYAAMLAAQDVAQR	21	P62263	40S ribosomal protein S14 OS=Homo sapiens OX=9606 GN=RPS14 PE=1 SV=3	3	755.69	-0.049924	5.2891e-15	113.51	S1	157610000	yes
536	ADRDESSPYAAMLAAQDVAQR	21	P62263	40S ribosomal protein S14 OS=Homo sapiens OX=9606 GN=RPS14 PE=1 SV=3	3	755.69	-0.23756	3.7125e-38	140.63	S2	239970000	yes
537	ADRDESSPYAAMLAAQDVAQR	21	P62263	40S ribosomal protein S14 OS=Homo sapiens OX=9606 GN=RPS14 PE=1 SV=3	2	1133.03	0.0012509	3.1454e-224	227.4	S2	20347000	yes
538	ADRDESSPYAAMLAAQDVAQR	21	P62263	40S ribosomal protein S14 OS=Homo sapiens OX=9606 GN=RPS14 PE=1 SV=3	4	567.02	0.1301	0.010746	41.136	S2	5727600	yes
539	ADRDESSPYAAMLAAQDVAQR	21	P62263	40S ribosomal protein S14 OS=Homo sapiens OX=9606 GN=RPS14 PE=1 SV=3	3	755.69	-0.083711	9.3117e-22	127.01	S3	133030000	yes
540	ADRDESSPYAAMLAAQDVAQR	21	P62263	40S ribosomal protein S14 OS=Homo sapiens OX=9606 GN=RPS14 PE=1 SV=3	2	1133.03	0.049827	0.019647	59.261	S3	11041000	yes
541	ADRDESSPYAAMLAAQDVAQR	21	P62263	40S ribosomal protein S14 OS=Homo sapiens OX=9606 GN=RPS14 PE=1 SV=3	2	1133.03	-0.018322			S1	11684000	yes
542	ADRDESSPYAAMLAAQDVAQR	21	P62263	40S ribosomal protein S14 OS=Homo sapiens OX=9606 GN=RPS14 PE=1 SV=3	3	761.022	-0.41036	0.0013192	54.658	R2	9724800	yes
543	ADRDESSPYAAMLAAQDVAQR	21	P62263	40S ribosomal protein S14 OS=Homo sapiens OX=9606 GN=RPS14 PE=1 SV=3	3	761.022	-0.27735	0.00012237	71.535	S2	7994900	yes
544	ADRDESSPYAAMLAAQDVAQR	21	P62263	40S ribosomal protein S14 OS=Homo sapiens OX=9606 GN=RPS14 PE=1 SV=3	3	761.022	-0.18866			R1	6385100	yes
545	ADRDESSPYAAMLAAQDVAQR	21	P62263	40S ribosomal protein S14 OS=Homo sapiens OX=9606 GN=RPS14 PE=1 SV=3	3	761.022	-0.19279			S3	8070400	yes
552	ADTLTPEECQQFK	13	Q16181	Septin-7 OS=Homo sapiens OX=9606 GN=SEPTIN7 PE=1 SV=2	2	783.859	-0.25659	0.0017179	73.067	S2	5217900	yes
553	ADTLTPEECQQFK	13	Q16181	Septin-7 OS=Homo sapiens OX=9606 GN=SEPTIN7 PE=1 SV=2	2	783.859	0.099974			R2	4737600	yes
554	ADTLTPEECQQFK	13	Q16181	Septin-7 OS=Homo sapiens OX=9606 GN=SEPTIN7 PE=1 SV=2	2	783.859	-0.6934			R3	2444200	yes
555	ADTLTPEECQQFK	13	Q16181	Septin-7 OS=Homo sapiens OX=9606 GN=SEPTIN7 PE=1 SV=2	2	783.859	-0.73594			S1	2254700	yes
561	AEAEAQAEELSFPR	14	P11498	Pyruvate carboxylase, mitochondrial OS=Homo sapiens OX=9606 GN=PC PE=1 SV=2	2	774.37	-0.31821	0.0011186	87.184	R1	2678300	yes
562	AEAEAQAEELSFPR	14	P11498	Pyruvate carboxylase, mitochondrial OS=Homo sapiens OX=9606 GN=PC PE=1 SV=2	2	774.37	-0.23262	3.9822e-05	100.72	R2	2544300	yes
563	AEAEAQAEELSFPR	14	P11498	Pyruvate carboxylase, mitochondrial OS=Homo sapiens OX=9606 GN=PC PE=1 SV=2	2	774.37	-0.48703	0.0015003	84.507	R3	2207900	yes
564	AEAEAQAEELSFPR	14	P11498	Pyruvate carboxylase, mitochondrial OS=Homo sapiens OX=9606 GN=PC PE=1 SV=2	2	774.37	-0.87091	0.0014977	83.045	S2	2913100	yes
565	AEAEAQAEELSFPR	14	P11498	Pyruvate carboxylase, mitochondrial OS=Homo sapiens OX=9606 GN=PC PE=1 SV=2	2	774.37	-0.070371	0.0074133	57.225	S3	3067500	yes
566	AEAENTSEVSTVLK	14	Q16512	Serine/threonine-protein kinase N1 OS=Homo sapiens OX=9606 GN=PKN1 PE=1 SV=2	2	739.373	-0.49737	0.017464	49.35	S1	3833400	yes
567	AEAENTSEVSTVLK	14	Q16512	Serine/threonine-protein kinase N1 OS=Homo sapiens OX=9606 GN=PKN1 PE=1 SV=2	2	739.373		0.00010024	80.763	S2		yes
568	AEAENTSEVSTVLK	14	Q16512	Serine/threonine-protein kinase N1 OS=Homo sapiens OX=9606 GN=PKN1 PE=1 SV=2	2	739.373	-0.13715			S3	4067000	yes
590	AEAGAGSATEFQFR	14	P46783	40S ribosomal protein S10 OS=Homo sapiens OX=9606 GN=RPS10 PE=1 SV=1	2	721.339	0.025328	0.0038087	63.408	R1	9929200	yes
591	AEAGAGSATEFQFR	14	P46783	40S ribosomal protein S10 OS=Homo sapiens OX=9606 GN=RPS10 PE=1 SV=1	2	721.339	-0.26557	4.464e-10	112.94	S3	19091000	yes
592	AEAGAGSATEFQFR	14	P46783	40S ribosomal protein S10 OS=Homo sapiens OX=9606 GN=RPS10 PE=1 SV=1	2	721.339	-0.31613			R2	14630000	yes
593	AEAGAGSATEFQFR	14	P46783	40S ribosomal protein S10 OS=Homo sapiens OX=9606 GN=RPS10 PE=1 SV=1	2	721.339	-0.03815			S2	19922000	yes
594	AEAGDNLGALVR	12	P49411	Elongation factor Tu, mitochondrial OS=Homo sapiens OX=9606 GN=TUFM PE=1 SV=2	2	593.315	0.026822	0.016538	53.756	R1	9001600	yes
595	AEAGDNLGALVR	12	P49411	Elongation factor Tu, mitochondrial OS=Homo sapiens OX=9606 GN=TUFM PE=1 SV=2	2	593.315	0.063093	0.018642	52.278	R2	25526000	yes
596	AEAGDNLGALVR	12	P49411	Elongation factor Tu, mitochondrial OS=Homo sapiens OX=9606 GN=TUFM PE=1 SV=2	2	593.315	0.11191	0.023961	55.064	S2	18661000	yes
597	AEAGDNLGALVR	12	P49411	Elongation factor Tu, mitochondrial OS=Homo sapiens OX=9606 GN=TUFM PE=1 SV=2	2	593.315	0.19031	0.037588	45.161	S3	11976000	yes
598	AEAGDNLGALVR	12	P49411	Elongation factor Tu, mitochondrial OS=Homo sapiens OX=9606 GN=TUFM PE=1 SV=2	2	593.315	0.0015381			R1	10810000	yes
599	AEAGDNLGALVR	12	P49411	Elongation factor Tu, mitochondrial OS=Homo sapiens OX=9606 GN=TUFM PE=1 SV=2	2	593.315	-0.1721			R3	13295000	yes
600	AEAGDNLGALVR	12	P49411	Elongation factor Tu, mitochondrial OS=Homo sapiens OX=9606 GN=TUFM PE=1 SV=2	2	593.315	-0.071317			R3	11282000	yes
601	AEAGDNLGALVR	12	P49411	Elongation factor Tu, mitochondrial OS=Homo sapiens OX=9606 GN=TUFM PE=1 SV=2	2	593.315	-0.15825			S1	8788800	yes
602	AEAGDNLGALVR	12	P49411	Elongation factor Tu, mitochondrial OS=Homo sapiens OX=9606 GN=TUFM PE=1 SV=2	2	593.315	0.17013			S3	10672000	yes
603	AEDKEWMPVTK	11	P15880	40S ribosomal protein S2 OS=Homo sapiens OX=9606 GN=RPS2 PE=1 SV=2	2	667.326	-0.13283	0.038738	70.028	R3	8565800	yes
604	AEDKEWMPVTK	11	P15880	40S ribosomal protein S2 OS=Homo sapiens OX=9606 GN=RPS2 PE=1 SV=2	2	667.326	-0.25335			R1	14012000	yes
605	AEDKEWMPVTK	11	P15880	40S ribosomal protein S2 OS=Homo sapiens OX=9606 GN=RPS2 PE=1 SV=2	2	667.326	-0.36417			R2	10195000	yes
606	AEDKEWMPVTK	11	P15880	40S ribosomal protein S2 OS=Homo sapiens OX=9606 GN=RPS2 PE=1 SV=2	2	667.326	-0.24525			S1	7892900	yes
607	AEDKEWMPVTK	11	P15880	40S ribosomal protein S2 OS=Homo sapiens OX=9606 GN=RPS2 PE=1 SV=2	2	667.326	-0.38604			S2	13512000	yes
608	AEDKEWMPVTK	11	P15880	40S ribosomal protein S2 OS=Homo sapiens OX=9606 GN=RPS2 PE=1 SV=2	2	667.326	-0.077988			S3	9994800	yes
609	AEDNADTLALVFEAPNQEK	19	P12004	Proliferating cell nuclear antigen OS=Homo sapiens OX=9606 GN=PCNA PE=1 SV=1	2	1038	0.083425	1.666e-128	194.51	R1	11539000	yes
610	AEDNADTLALVFEAPNQEK	19	P12004	Proliferating cell nuclear antigen OS=Homo sapiens OX=9606 GN=PCNA PE=1 SV=1	2	1038	0.35897	9.6212e-28	129.77	R2	25634000	yes
611	AEDNADTLALVFEAPNQEK	19	P12004	Proliferating cell nuclear antigen OS=Homo sapiens OX=9606 GN=PCNA PE=1 SV=1	3	692.336	0.15089	0.0072188	40.968	R2	10425000	yes
612	AEDNADTLALVFEAPNQEK	19	P12004	Proliferating cell nuclear antigen OS=Homo sapiens OX=9606 GN=PCNA PE=1 SV=1	3	692.336	0.097169	0.0036367	47.68	R3	12287000	yes
613	AEDNADTLALVFEAPNQEK	19	P12004	Proliferating cell nuclear antigen OS=Homo sapiens OX=9606 GN=PCNA PE=1 SV=1	2	1038	-0.21953	7.2219e-75	167.03	R3	15018000	yes
614	AEDNADTLALVFEAPNQEK	19	P12004	Proliferating cell nuclear antigen OS=Homo sapiens OX=9606 GN=PCNA PE=1 SV=1	2	1038	1.0825	6.0804e-06	89.629	S1	12554000	yes
615	AEDNADTLALVFEAPNQEK	19	P12004	Proliferating cell nuclear antigen OS=Homo sapiens OX=9606 GN=PCNA PE=1 SV=1	3	692.336	0.66547	0.036814	18.296	S1	6249500	yes
616	AEDNADTLALVFEAPNQEK	19	P12004	Proliferating cell nuclear antigen OS=Homo sapiens OX=9606 GN=PCNA PE=1 SV=1	2	1038	0.45899	9.522e-08	98.942	S2	21189000	yes
617	AEDNADTLALVFEAPNQEK	19	P12004	Proliferating cell nuclear antigen OS=Homo sapiens OX=9606 GN=PCNA PE=1 SV=1	3	692.336	0.23337	0.033972	21.045	S2	13147000	yes
618	AEDNADTLALVFEAPNQEK	19	P12004	Proliferating cell nuclear antigen OS=Homo sapiens OX=9606 GN=PCNA PE=1 SV=1	2	1038	0.35925	2.692e-60	155.17	S3	11435000	yes
619	AEDNADTLALVFEAPNQEK	19	P12004	Proliferating cell nuclear antigen OS=Homo sapiens OX=9606 GN=PCNA PE=1 SV=1	3	692.336	-0.20357	0.033329	21.667	S3	5022200	yes
620	AEDNADTLALVFEAPNQEK	19	P12004	Proliferating cell nuclear antigen OS=Homo sapiens OX=9606 GN=PCNA PE=1 SV=1	3	692.336	0.1529			R1	5207600	yes
621	AEEGIAAGGVMDVNTALQEVLK	22	P25398	40S ribosomal protein S12 OS=Homo sapiens OX=9606 GN=RPS12 PE=1 SV=3	2	1129.07	0.368	5.246e-231	230.16	R1	71160000	yes
622	AEEGIAAGGVMDVNTALQEVLK	22	P25398	40S ribosomal protein S12 OS=Homo sapiens OX=9606 GN=RPS12 PE=1 SV=3	3	753.051	0.25339	1.0441e-10	110.6	R1	68048000	yes
623	AEEGIAAGGVMDVNTALQEVLK	22	P25398	40S ribosomal protein S12 OS=Homo sapiens OX=9606 GN=RPS12 PE=1 SV=3	2	1129.07	0.26419	0	258.91	R2	78122000	yes
624	AEEGIAAGGVMDVNTALQEVLK	22	P25398	40S ribosomal protein S12 OS=Homo sapiens OX=9606 GN=RPS12 PE=1 SV=3	3	753.051	0.3478	4.8002e-14	116.65	R2	119830000	yes
625	AEEGIAAGGVMDVNTALQEVLK	22	P25398	40S ribosomal protein S12 OS=Homo sapiens OX=9606 GN=RPS12 PE=1 SV=3	2	1129.07	0.28757	6.025e-05	73.887	R2	1754700	yes
626	AEEGIAAGGVMDVNTALQEVLK	22	P25398	40S ribosomal protein S12 OS=Homo sapiens OX=9606 GN=RPS12 PE=1 SV=3	2	1129.07	0.15181	5.3193e-133	195.2	R3	87949000	yes
627	AEEGIAAGGVMDVNTALQEVLK	22	P25398	40S ribosomal protein S12 OS=Homo sapiens OX=9606 GN=RPS12 PE=1 SV=3	3	753.051	-0.037461	4.8002e-14	116.65	R3	133960000	yes
628	AEEGIAAGGVMDVNTALQEVLK	22	P25398	40S ribosomal protein S12 OS=Homo sapiens OX=9606 GN=RPS12 PE=1 SV=3	3	753.051	0.12166	1.1242e-06	98.269	S1	100190000	yes
629	AEEGIAAGGVMDVNTALQEVLK	22	P25398	40S ribosomal protein S12 OS=Homo sapiens OX=9606 GN=RPS12 PE=1 SV=3	2	1129.07	0.14831	0	321.85	S1	89952000	yes
630	AEEGIAAGGVMDVNTALQEVLK	22	P25398	40S ribosomal protein S12 OS=Homo sapiens OX=9606 GN=RPS12 PE=1 SV=3	3	753.051	0.33273	2.6597e-38	143.57	S2	131050000	yes
631	AEEGIAAGGVMDVNTALQEVLK	22	P25398	40S ribosomal protein S12 OS=Homo sapiens OX=9606 GN=RPS12 PE=1 SV=3	2	1129.07	0.49191	0	290.34	S2	99458000	yes
632	AEEGIAAGGVMDVNTALQEVLK	22	P25398	40S ribosomal protein S12 OS=Homo sapiens OX=9606 GN=RPS12 PE=1 SV=3	2	1129.07		1.6177e-05	68.83	S2		yes
633	AEEGIAAGGVMDVNTALQEVLK	22	P25398	40S ribosomal protein S12 OS=Homo sapiens OX=9606 GN=RPS12 PE=1 SV=3	2	1129.07	-0.48971	0	315.32	S3	36892000	yes
634	AEEGIAAGGVMDVNTALQEVLK	22	P25398	40S ribosomal protein S12 OS=Homo sapiens OX=9606 GN=RPS12 PE=1 SV=3	2	1137.07	0.39242	2.916e-20	125.22	S2	2352900	yes
635	AEEGIAAGGVMDVNTALQEVLK	22	P25398	40S ribosomal protein S12 OS=Homo sapiens OX=9606 GN=RPS12 PE=1 SV=3	2	1137.07	0.082159			R2	2694200	yes
636	AEEGIAAGGVMDVNTALQEVLK	22	P25398	40S ribosomal protein S12 OS=Homo sapiens OX=9606 GN=RPS12 PE=1 SV=3	2	1137.07	0.084359			S3	903500	yes
637	AEEGIAAGGVMDVNTALQEVLKTALIHDGLAR	32	P25398	40S ribosomal protein S12 OS=Homo sapiens OX=9606 GN=RPS12 PE=1 SV=3	3	1102.25	0.56931	4.3009e-30	93.6	R2	17099000	yes
638	AEEGIAAGGVMDVNTALQEVLKTALIHDGLAR	32	P25398	40S ribosomal protein S12 OS=Homo sapiens OX=9606 GN=RPS12 PE=1 SV=3	3	1102.25	0.14405	0.00044441	47.989	S2	16925000	yes
639	AEEILEK	7	P62913	60S ribosomal protein L11 OS=Homo sapiens OX=9606 GN=RPL11 PE=1 SV=2	2	416.227	-0.14963	0.038353	72.138	S3	47975000	yes
640	AEEILEK	7	P62913	60S ribosomal protein L11 OS=Homo sapiens OX=9606 GN=RPL11 PE=1 SV=2	2	416.227	-0.26586			R1	26506000	yes
641	AEEILEK	7	P62913	60S ribosomal protein L11 OS=Homo sapiens OX=9606 GN=RPL11 PE=1 SV=2	2	416.227	-0.096619			R2	7166700	yes
642	AEEILEK	7	P62913	60S ribosomal protein L11 OS=Homo sapiens OX=9606 GN=RPL11 PE=1 SV=2	2	416.227	-0.13146			R3	3535100	yes
643	AEEILEK	7	P62913	60S ribosomal protein L11 OS=Homo sapiens OX=9606 GN=RPL11 PE=1 SV=2	2	416.227	-0.25689			S1	5608900	yes
644	AEEILEK	7	P62913	60S ribosomal protein L11 OS=Homo sapiens OX=9606 GN=RPL11 PE=1 SV=2	2	416.227	-0.27558			S2	9830500	yes
646	AEFEEQNVR	9	Q9UFW8	CGG triplet repeat-binding protein 1 OS=Homo sapiens OX=9606 GN=CGGBP1 PE=1 SV=2	2	561.265	0.11021	0.0051241	72.485	R2	7162500	yes
647	AEFEEQNVR	9	Q9UFW8	CGG triplet repeat-binding protein 1 OS=Homo sapiens OX=9606 GN=CGGBP1 PE=1 SV=2	2	561.265	0.16557	0.028696	50.607	R3	3832200	yes
648	AEFEEQNVR	9	Q9UFW8	CGG triplet repeat-binding protein 1 OS=Homo sapiens OX=9606 GN=CGGBP1 PE=1 SV=2	2	561.265	-0.31406	0.030556	49.418	S1	6495200	yes
649	AEFEEQNVR	9	Q9UFW8	CGG triplet repeat-binding protein 1 OS=Homo sapiens OX=9606 GN=CGGBP1 PE=1 SV=2	2	561.265	-0.047453	0.0018214	98.523	S2	6838200	yes
650	AEFEEQNVR	9	Q9UFW8	CGG triplet repeat-binding protein 1 OS=Homo sapiens OX=9606 GN=CGGBP1 PE=1 SV=2	2	561.265	0.063258			R1	3077400	yes
651	AEFEEQNVR	9	Q9UFW8	CGG triplet repeat-binding protein 1 OS=Homo sapiens OX=9606 GN=CGGBP1 PE=1 SV=2	2	561.265	0.3723			S3	4919900	yes
652	AEGDISNVANGFK	13	Q9UBB4	Ataxin-10 OS=Homo sapiens OX=9606 GN=ATXN10 PE=1 SV=1	2	661.815	0.13655	0.010672	75.294	R2	4147200	yes
653	AEGDISNVANGFK	13	Q9UBB4	Ataxin-10 OS=Homo sapiens OX=9606 GN=ATXN10 PE=1 SV=1	2	661.815	-0.021784			R1	1488600	yes
654	AEGDISNVANGFK	13	Q9UBB4	Ataxin-10 OS=Homo sapiens OX=9606 GN=ATXN10 PE=1 SV=1	2	661.815	-0.18047			R3	2606800	yes
655	AEGDISNVANGFK	13	Q9UBB4	Ataxin-10 OS=Homo sapiens OX=9606 GN=ATXN10 PE=1 SV=1	2	661.815	-0.38021			S1	2329700	yes
656	AEGDISNVANGFK	13	Q9UBB4	Ataxin-10 OS=Homo sapiens OX=9606 GN=ATXN10 PE=1 SV=1	2	661.815	0.04693			S2	3943300	yes
657	AEGDISNVANGFK	13	Q9UBB4	Ataxin-10 OS=Homo sapiens OX=9606 GN=ATXN10 PE=1 SV=1	2	661.815	-0.097846			S3	2198100	yes
658	AEGFVDALHR	10	Q96I24	Far upstream element-binding protein 3 OS=Homo sapiens OX=9606 GN=FUBP3 PE=1 SV=2	2	557.786	0.048809	0.0015169	87.308	S2	13386000	yes
659	AEGFVDALHR	10	Q96I24	Far upstream element-binding protein 3 OS=Homo sapiens OX=9606 GN=FUBP3 PE=1 SV=2	2	557.786	0.19659			S3	4904900	yes
660	AEGSDVANAVLDGADCIMLSGETAK	25	P14618	Pyruvate kinase PKM OS=Homo sapiens OX=9606 GN=PKM PE=1 SV=4	3	832.053	-0.059309	0.00050861	46.307	R2	30540000	yes
661	AEGSDVANAVLDGADCIMLSGETAK	25	P14618	Pyruvate kinase PKM OS=Homo sapiens OX=9606 GN=PKM PE=1 SV=4	3	832.053	-0.53741	1.4245e-05	68.895	S1	32952000	yes
662	AEGSDVANAVLDGADCIMLSGETAK	25	P14618	Pyruvate kinase PKM OS=Homo sapiens OX=9606 GN=PKM PE=1 SV=4	3	832.053	-0.369	2.0628e-05	69.981	S2	31305000	yes
663	AEGSDVANAVLDGADCIMLSGETAK	25	P14618	Pyruvate kinase PKM OS=Homo sapiens OX=9606 GN=PKM PE=1 SV=4	3	832.053	0.28511			S3	22886000	yes
664	AEGSDVANAVLDGADCIMLSGETAKGDYPLEAVR	34	P14618	Pyruvate kinase PKM OS=Homo sapiens OX=9606 GN=PKM PE=1 SV=4	3	1165.55	-0.1693	1.8465e-05	76.423	R2	6093600	yes
665	AEGSDVANAVLDGADCIMLSGETAKGDYPLEAVR	34	P14618	Pyruvate kinase PKM OS=Homo sapiens OX=9606 GN=PKM PE=1 SV=4	3	1165.55	0.52502			S2	7854700	yes
666	AEIDLVCELAK	11	Q6UB35	Monofunctional C1-tetrahydrofolate synthase, mitochondrial OS=Homo sapiens OX=9606 GN=MTHFD1L PE=1 SV=1	2	630.829	0.24989	0.010667	61.161	R2	5235600	yes
667	AEIDLVCELAK	11	Q6UB35	Monofunctional C1-tetrahydrofolate synthase, mitochondrial OS=Homo sapiens OX=9606 GN=MTHFD1L PE=1 SV=1	2	630.829	-0.067623	0.022493	51.276	R3	4039800	yes
668	AEIDLVCELAK	11	Q6UB35	Monofunctional C1-tetrahydrofolate synthase, mitochondrial OS=Homo sapiens OX=9606 GN=MTHFD1L PE=1 SV=1	2	630.829	-0.075297			R1	3500800	yes
669	AEIDLVCELAK	11	Q6UB35	Monofunctional C1-tetrahydrofolate synthase, mitochondrial OS=Homo sapiens OX=9606 GN=MTHFD1L PE=1 SV=1	2	630.829	-0.27252			S1	3295500	yes
670	AEIDLVCELAK	11	Q6UB35	Monofunctional C1-tetrahydrofolate synthase, mitochondrial OS=Homo sapiens OX=9606 GN=MTHFD1L PE=1 SV=1	2	630.829	0.050599			S2	5081800	yes
671	AEIDLVCELAK	11	Q6UB35	Monofunctional C1-tetrahydrofolate synthase, mitochondrial OS=Homo sapiens OX=9606 GN=MTHFD1L PE=1 SV=1	2	630.829	-0.14599			S3	3363200	yes
672	AELIVQPELK	10	P15924	Desmoplakin OS=Homo sapiens OX=9606 GN=DSP PE=1 SV=3	2	570.337	0.40745	0.028866	48.794	S3	11721000	yes
673	AELIVQPELK	10	P15924	Desmoplakin OS=Homo sapiens OX=9606 GN=DSP PE=1 SV=3	2	570.337	0.23038			R1	3338200	yes
674	AELIVQPELK	10	P15924	Desmoplakin OS=Homo sapiens OX=9606 GN=DSP PE=1 SV=3	2	570.337	-0.030746			R2	3564700	yes
675	AELIVQPELK	10	P15924	Desmoplakin OS=Homo sapiens OX=9606 GN=DSP PE=1 SV=3	2	570.337	0.34652			R3	1812600	yes
676	AELIVQPELK	10	P15924	Desmoplakin OS=Homo sapiens OX=9606 GN=DSP PE=1 SV=3	2	570.337	-0.062755			S1	1766000	yes
677	AELIVQPELK	10	P15924	Desmoplakin OS=Homo sapiens OX=9606 GN=DSP PE=1 SV=3	2	570.337	0.16521			S2	3870500	yes
678	AELNEFLTR	9	P23396	40S ribosomal protein S3 OS=Homo sapiens OX=9606 GN=RPS3 PE=1 SV=2	2	546.788	0.55478	0.019119	56.729	R1	144840000	yes
679	AELNEFLTR	9	P23396	40S ribosomal protein S3 OS=Homo sapiens OX=9606 GN=RPS3 PE=1 SV=2	2	546.788	0.26294	0.019119	56.729	R3	145320000	yes
680	AELNEFLTR	9	P23396	40S ribosomal protein S3 OS=Homo sapiens OX=9606 GN=RPS3 PE=1 SV=2	2	546.788	0.0031017	0.006557	69.598	S1	139450000	yes
681	AELNEFLTR	9	P23396	40S ribosomal protein S3 OS=Homo sapiens OX=9606 GN=RPS3 PE=1 SV=2	2	546.788	-0.19167	0.015831	59.245	S3	148710000	yes
682	AELNEFLTR	9	P23396	40S ribosomal protein S3 OS=Homo sapiens OX=9606 GN=RPS3 PE=1 SV=2	2	546.788	-0.023788			R2	205360000	yes
683	AELNEFLTR	9	P23396	40S ribosomal protein S3 OS=Homo sapiens OX=9606 GN=RPS3 PE=1 SV=2	2	546.788	-0.23718			S2	146230000	yes
684	AELTALESLIEMGFPR	16	Q04323	UBX domain-containing protein 1 OS=Homo sapiens OX=9606 GN=UBXN1 PE=1 SV=2	2	909.969	0.69296	1.6069e-117	194.96	R3	8913500	yes
685	AELTALESLIEMGFPR	16	Q04323	UBX domain-containing protein 1 OS=Homo sapiens OX=9606 GN=UBXN1 PE=1 SV=2	2	909.969	-0.25279	8.2202e-100	182.35	S1	9496700	yes
686	AELTALESLIEMGFPR	16	Q04323	UBX domain-containing protein 1 OS=Homo sapiens OX=9606 GN=UBXN1 PE=1 SV=2	2	909.969	-0.42568	6.0034e-157	209.19	S2	20304000	yes
687	AEMDAAIASCK	11	Q02252	Methylmalonate-semialdehyde dehydrogenase [acylating], mitochondrial OS=Homo sapiens OX=9606 GN=ALDH6A1 PE=1 SV=2	2	583.763	0.14344	0.010213	61.65	R2	4456100	yes
688	AEMDAAIASCK	11	Q02252	Methylmalonate-semialdehyde dehydrogenase [acylating], mitochondrial OS=Homo sapiens OX=9606 GN=ALDH6A1 PE=1 SV=2	2	583.763	0.29127	0.019781	53.327	R3	2075900	yes
689	AEMDAAIASCK	11	Q02252	Methylmalonate-semialdehyde dehydrogenase [acylating], mitochondrial OS=Homo sapiens OX=9606 GN=ALDH6A1 PE=1 SV=2	2	583.763	-0.28981	0.019781	53.327	S1	2909800	yes
690	AEMDAAIASCK	11	Q02252	Methylmalonate-semialdehyde dehydrogenase [acylating], mitochondrial OS=Homo sapiens OX=9606 GN=ALDH6A1 PE=1 SV=2	2	583.763	0.86861	0.019781	53.327	S2	5012900	yes
691	AEMDAAIASCK	11	Q02252	Methylmalonate-semialdehyde dehydrogenase [acylating], mitochondrial OS=Homo sapiens OX=9606 GN=ALDH6A1 PE=1 SV=2	2	583.763	0.12879			R1	3492500	yes
692	AEMDAAIASCK	11	Q02252	Methylmalonate-semialdehyde dehydrogenase [acylating], mitochondrial OS=Homo sapiens OX=9606 GN=ALDH6A1 PE=1 SV=2	2	583.763	0.52344			S3	2963500	yes
693	AENGKLVINGNPITIFQERDPSK	23	P04406	Glyceraldehyde-3-phosphate dehydrogenase OS=Homo sapiens OX=9606 GN=GAPDH PE=1 SV=3	4	635.842	0.3602	0.038101	19.044	R2	3224100	yes
694	AENGKLVINGNPITIFQERDPSK	23	P04406	Glyceraldehyde-3-phosphate dehydrogenase OS=Homo sapiens OX=9606 GN=GAPDH PE=1 SV=3	4	635.842	0.1018			R3	1435400	yes
695	AENNPWVTPIADQFQLGVSHVFEYIR	26	Q15404	Ras suppressor protein 1 OS=Homo sapiens OX=9606 GN=RSU1 PE=1 SV=3	3	1010.84	-0.0073646	0.003307	31.17	R2	1725000	yes
696	AENNPWVTPIADQFQLGVSHVFEYIR	26	Q15404	Ras suppressor protein 1 OS=Homo sapiens OX=9606 GN=RSU1 PE=1 SV=3	3	1010.84	0.10308			R3	1359800	yes
697	AEPPQCTSLAWSADGQTLFAGYTDNLVR	28	P63244	Receptor of activated protein C kinase 1 OS=Homo sapiens OX=9606 GN=RACK1 PE=1 SV=3	3	1023.49	0.30703	0.010757	24.032	R1	32263000	yes
698	AEPPQCTSLAWSADGQTLFAGYTDNLVR	28	P63244	Receptor of activated protein C kinase 1 OS=Homo sapiens OX=9606 GN=RACK1 PE=1 SV=3	3	1023.49	-0.33518	0.00030802	43.936	R2	43452000	yes
699	AEPPQCTSLAWSADGQTLFAGYTDNLVR	28	P63244	Receptor of activated protein C kinase 1 OS=Homo sapiens OX=9606 GN=RACK1 PE=1 SV=3	3	1023.49	0.026791	0.0050378	28.964	S3	16989000	yes
700	AEPPQCTSLAWSADGQTLFAGYTDNLVR	28	P63244	Receptor of activated protein C kinase 1 OS=Homo sapiens OX=9606 GN=RACK1 PE=1 SV=3	3	1023.49	0.77596			R3	23294000	yes
701	AEPPQCTSLAWSADGQTLFAGYTDNLVR	28	P63244	Receptor of activated protein C kinase 1 OS=Homo sapiens OX=9606 GN=RACK1 PE=1 SV=3	3	1023.49	1.1114			S1	23336000	yes
702	AEPPQCTSLAWSADGQTLFAGYTDNLVR	28	P63244	Receptor of activated protein C kinase 1 OS=Homo sapiens OX=9606 GN=RACK1 PE=1 SV=3	3	1023.49	0.56088			S2	39951000	yes
703	AEPTVCSFLTK	11	Q96H79	Zinc finger CCCH-type antiviral protein 1-like OS=Homo sapiens OX=9606 GN=ZC3HAV1L PE=1 SV=2	2	647.821	0.4155	0.022324	42.001	S2	5483400	yes
704	AEPTVCSFLTK	11	Q96H79	Zinc finger CCCH-type antiviral protein 1-like OS=Homo sapiens OX=9606 GN=ZC3HAV1L PE=1 SV=2	2	647.821	0.4125			R1	4006600	yes
705	AEPTVCSFLTK	11	Q96H79	Zinc finger CCCH-type antiviral protein 1-like OS=Homo sapiens OX=9606 GN=ZC3HAV1L PE=1 SV=2	2	647.821	0.41962			R3	4129100	yes
706	AEPTVCSFLTK	11	Q96H79	Zinc finger CCCH-type antiviral protein 1-like OS=Homo sapiens OX=9606 GN=ZC3HAV1L PE=1 SV=2	2	647.821	0.58216			S1	4079700	yes
707	AEPTVCSFLTK	11	Q96H79	Zinc finger CCCH-type antiviral protein 1-like OS=Homo sapiens OX=9606 GN=ZC3HAV1L PE=1 SV=2	2	647.821	0.55978			S3	3682800	yes
708	AEPVEVVAPR	10	P09874	Poly [ADP-ribose] polymerase 1 OS=Homo sapiens OX=9606 GN=PARP1 PE=1 SV=4	2	533.798	0.17945	0.03304	47.603	R2	14687000	yes
709	AEPVEVVAPR	10	P09874	Poly [ADP-ribose] polymerase 1 OS=Homo sapiens OX=9606 GN=PARP1 PE=1 SV=4	2	533.798	0.084321			R1	6527300	yes
710	AEPVEVVAPR	10	P09874	Poly [ADP-ribose] polymerase 1 OS=Homo sapiens OX=9606 GN=PARP1 PE=1 SV=4	2	533.798	0.059932			R3	4790100	yes
711	AEPVEVVAPR	10	P09874	Poly [ADP-ribose] polymerase 1 OS=Homo sapiens OX=9606 GN=PARP1 PE=1 SV=4	2	533.798	-0.064382			S1	6826400	yes
712	AEPVEVVAPR	10	P09874	Poly [ADP-ribose] polymerase 1 OS=Homo sapiens OX=9606 GN=PARP1 PE=1 SV=4	2	533.798	-0.0065155			S2	13235000	yes
713	AEPVEVVAPR	10	P09874	Poly [ADP-ribose] polymerase 1 OS=Homo sapiens OX=9606 GN=PARP1 PE=1 SV=4	2	533.798	0.072174			S3	11773000	yes
714	AEPVSSTEASSLGQK	15	Q7Z2K8	G protein-regulated inducer of neurite outgrowth 1 OS=Homo sapiens OX=9606 GN=GPRIN1 PE=1 SV=2	2	745.87	-0.30745	0.0041119	61.235	S2	13848000	yes
715	AEPVSSTEASSLGQK	15	Q7Z2K8	G protein-regulated inducer of neurite outgrowth 1 OS=Homo sapiens OX=9606 GN=GPRIN1 PE=1 SV=2	2	745.87	0.18821			R1	4129600	yes
716	AEPVSSTEASSLGQK	15	Q7Z2K8	G protein-regulated inducer of neurite outgrowth 1 OS=Homo sapiens OX=9606 GN=GPRIN1 PE=1 SV=2	2	745.87	-0.41792			R2	7908900	yes
717	AEPVSSTEASSLGQK	15	Q7Z2K8	G protein-regulated inducer of neurite outgrowth 1 OS=Homo sapiens OX=9606 GN=GPRIN1 PE=1 SV=2	2	745.87	-0.449			R3	4198500	yes
718	AEPVSSTEASSLGQK	15	Q7Z2K8	G protein-regulated inducer of neurite outgrowth 1 OS=Homo sapiens OX=9606 GN=GPRIN1 PE=1 SV=2	2	745.87	-0.31871			S1	5042500	yes
719	AEPVSSTEASSLGQK	15	Q7Z2K8	G protein-regulated inducer of neurite outgrowth 1 OS=Homo sapiens OX=9606 GN=GPRIN1 PE=1 SV=2	2	745.87	-0.14515			S3	4781500	yes
720	AEQDVENDLLDYDEEEEPQAPQESTPAPPK	30	O00148	ATP-dependent RNA helicase DDX39A OS=Homo sapiens OX=9606 GN=DDX39A PE=1 SV=2	3	1142.51	-0.17747	0.00014498	43.554	R2	26533000	yes
721	AEQINQAAGEASAVLAK	17	Q9UJZ1	Stomatin-like protein 2, mitochondrial OS=Homo sapiens OX=9606 GN=STOML2 PE=1 SV=1	2	835.939	-0.31816	0.00018361	89.663	R1	20983000	yes
722	AEQINQAAGEASAVLAK	17	Q9UJZ1	Stomatin-like protein 2, mitochondrial OS=Homo sapiens OX=9606 GN=STOML2 PE=1 SV=1	3	557.628	0.3696	0.03525	23.799	R1	2772700	yes
723	AEQINQAAGEASAVLAK	17	Q9UJZ1	Stomatin-like protein 2, mitochondrial OS=Homo sapiens OX=9606 GN=STOML2 PE=1 SV=1	2	835.939	-0.28584	0.00018361	89.663	R2	17650000	yes
724	AEQINQAAGEASAVLAK	17	Q9UJZ1	Stomatin-like protein 2, mitochondrial OS=Homo sapiens OX=9606 GN=STOML2 PE=1 SV=1	2	835.939	-0.68599	0.00062553	75.736	R3	17050000	yes
725	AEQINQAAGEASAVLAK	17	Q9UJZ1	Stomatin-like protein 2, mitochondrial OS=Homo sapiens OX=9606 GN=STOML2 PE=1 SV=1	3	557.628	0.032355	0.040546	19.39	R3	5543700	yes
726	AEQINQAAGEASAVLAK	17	Q9UJZ1	Stomatin-like protein 2, mitochondrial OS=Homo sapiens OX=9606 GN=STOML2 PE=1 SV=1	2	835.939	-0.71035	0.0034868	62.042	S1	11903000	yes
727	AEQINQAAGEASAVLAK	17	Q9UJZ1	Stomatin-like protein 2, mitochondrial OS=Homo sapiens OX=9606 GN=STOML2 PE=1 SV=1	2	835.939	-0.66199	1.0841e-05	99.011	S2	16879000	yes
728	AEQINQAAGEASAVLAK	17	Q9UJZ1	Stomatin-like protein 2, mitochondrial OS=Homo sapiens OX=9606 GN=STOML2 PE=1 SV=1	3	557.628	0.16356	0.0078288	43.208	S3	8629000	yes
729	AEQINQAAGEASAVLAK	17	Q9UJZ1	Stomatin-like protein 2, mitochondrial OS=Homo sapiens OX=9606 GN=STOML2 PE=1 SV=1	2	835.939	-0.26916	1.9902e-33	138.77	S3	30554000	yes
730	AEQINQAAGEASAVLAK	17	Q9UJZ1	Stomatin-like protein 2, mitochondrial OS=Homo sapiens OX=9606 GN=STOML2 PE=1 SV=1	3	557.628	2.4912e-05			R2	3170200	yes
731	AEQINQAAGEASAVLAK	17	Q9UJZ1	Stomatin-like protein 2, mitochondrial OS=Homo sapiens OX=9606 GN=STOML2 PE=1 SV=1	3	557.628	0.08391			S1	3239300	yes
732	AEQINQAAGEASAVLAK	17	Q9UJZ1	Stomatin-like protein 2, mitochondrial OS=Homo sapiens OX=9606 GN=STOML2 PE=1 SV=1	3	557.628	-0.16161			S2	1895500	yes
764	AETEEAEEPEEDGEEHVCVSASK	23	P46821	Microtubule-associated protein 1B OS=Homo sapiens OX=9606 GN=MAP1B PE=1 SV=2	3	854.354	0.11327	0.026214	19.975	S3	3218900	yes
765	AETEEAEEPEEDGEEHVCVSASK	23	P46821	Microtubule-associated protein 1B OS=Homo sapiens OX=9606 GN=MAP1B PE=1 SV=2	3	854.354	-0.17293			R1	2318600	yes
766	AETEEAEEPEEDGEEHVCVSASK	23	P46821	Microtubule-associated protein 1B OS=Homo sapiens OX=9606 GN=MAP1B PE=1 SV=2	3	854.354	-0.14694			R2	521490	yes
767	AETLAGAMPNEAGGHPDAR	19	Q9Y613	FH1/FH2 domain-containing protein 1 OS=Homo sapiens OX=9606 GN=FHOD1 PE=1 SV=3	3	622.292	0.054551	0.019341	30.956	S2	3042500	yes
768	AETLAGAMPNEAGGHPDAR	19	Q9Y613	FH1/FH2 domain-containing protein 1 OS=Homo sapiens OX=9606 GN=FHOD1 PE=1 SV=3	3	622.292	0.27421			S3	1543800	yes
769	AEVQVLVLDGR	11	P40429	60S ribosomal protein L13a OS=Homo sapiens OX=9606 GN=RPL13A PE=1 SV=2	2	620.848	0.12666	0.0018092	70.977	R1	3867800	yes
770	AEVQVLVLDGR	11	P40429	60S ribosomal protein L13a OS=Homo sapiens OX=9606 GN=RPL13A PE=1 SV=2	2	620.848	0.3116	0.00051743	83	R2	1915500	yes
771	AEVQVLVLDGR	11	P40429	60S ribosomal protein L13a OS=Homo sapiens OX=9606 GN=RPL13A PE=1 SV=2	2	620.848	0.049312	0.0040028	63.283	R3	3227100	yes
772	AEVQVLVLDGR	11	P40429	60S ribosomal protein L13a OS=Homo sapiens OX=9606 GN=RPL13A PE=1 SV=2	2	620.848	0.062413	0.0050597	65.347	S1	4066300	yes
773	AEVQVLVLDGR	11	P40429	60S ribosomal protein L13a OS=Homo sapiens OX=9606 GN=RPL13A PE=1 SV=2	2	620.848	0.41097	0.0021544	68.893	S2	3276300	yes
774	AEVQVLVLDGR	11	P40429	60S ribosomal protein L13a OS=Homo sapiens OX=9606 GN=RPL13A PE=1 SV=2	2	620.848	0.37653	0.0021544	68.893	S3	2707200	yes
775	AEWLLAVR	8	Q9NRN7	L-aminoadipate-semialdehyde dehydrogenase-phosphopantetheinyl transferase OS=Homo sapiens OX=9606 GN=AASDHPPT PE=1 SV=2	2	479.279	-0.42111	0.021814	62.714	R3	11269000	yes
776	AEWLLAVR	8	Q9NRN7	L-aminoadipate-semialdehyde dehydrogenase-phosphopantetheinyl transferase OS=Homo sapiens OX=9606 GN=AASDHPPT PE=1 SV=2	2	479.279	-0.092368	0.0076036	94.407	S1	12351000	yes
777	AEWLLAVR	8	Q9NRN7	L-aminoadipate-semialdehyde dehydrogenase-phosphopantetheinyl transferase OS=Homo sapiens OX=9606 GN=AASDHPPT PE=1 SV=2	2	479.279	-0.47003			R1	10352000	yes
778	AEWLLAVR	8	Q9NRN7	L-aminoadipate-semialdehyde dehydrogenase-phosphopantetheinyl transferase OS=Homo sapiens OX=9606 GN=AASDHPPT PE=1 SV=2	2	479.279	0.14762			R2	7517900	yes
779	AEWLLAVR	8	Q9NRN7	L-aminoadipate-semialdehyde dehydrogenase-phosphopantetheinyl transferase OS=Homo sapiens OX=9606 GN=AASDHPPT PE=1 SV=2	2	479.279	0.4495			S2	9029400	yes
780	AEWLLAVR	8	Q9NRN7	L-aminoadipate-semialdehyde dehydrogenase-phosphopantetheinyl transferase OS=Homo sapiens OX=9606 GN=AASDHPPT PE=1 SV=2	2	479.279	0.11396			S3	6702100	yes
781	AEYLASIFGTEK	12	Q01081	Splicing factor U2AF 35 kDa subunit OS=Homo sapiens OX=9606 GN=U2AF1 PE=1 SV=3	2	685.846	0.247	0.0013158	70.977	R1	6437700	yes
782	AEYLASIFGTEK	12	Q01081	Splicing factor U2AF 35 kDa subunit OS=Homo sapiens OX=9606 GN=U2AF1 PE=1 SV=3	2	685.846	0.050991	0.00064085	77.379	R2	9900800	yes
783	AEYLASIFGTEK	12	Q01081	Splicing factor U2AF 35 kDa subunit OS=Homo sapiens OX=9606 GN=U2AF1 PE=1 SV=3	2	685.846	-0.14837	0.00022747	88.134	R3	6864100	yes
784	AEYLASIFGTEK	12	Q01081	Splicing factor U2AF 35 kDa subunit OS=Homo sapiens OX=9606 GN=U2AF1 PE=1 SV=3	2	685.846	0.068434	0.00064085	77.379	S1	9856500	yes
785	AEYLASIFGTEK	12	Q01081	Splicing factor U2AF 35 kDa subunit OS=Homo sapiens OX=9606 GN=U2AF1 PE=1 SV=3	2	685.846	0.17535	4.5325e-05	97.472	S2	12985000	yes
786	AEYLASIFGTEK	12	Q01081	Splicing factor U2AF 35 kDa subunit OS=Homo sapiens OX=9606 GN=U2AF1 PE=1 SV=3	2	685.846	-1.0568	0.00080359	74.944	S3	8008300	yes
787	AFADAMEVIPSTLAENAGLNPISTVTELR	29	P50991	T-complex protein 1 subunit delta OS=Homo sapiens OX=9606 GN=CCT4 PE=1 SV=4	3	1010.85	0.3113	0.036721	15.399	R1	3398500	yes
788	AFADAMEVIPSTLAENAGLNPISTVTELR	29	P50991	T-complex protein 1 subunit delta OS=Homo sapiens OX=9606 GN=CCT4 PE=1 SV=4	3	1010.85	0.086553	0.0032664	29.934	R2	5701000	yes
789	AFADAMEVIPSTLAENAGLNPISTVTELR	29	P50991	T-complex protein 1 subunit delta OS=Homo sapiens OX=9606 GN=CCT4 PE=1 SV=4	3	1010.85	0.12965			R3	5793000	yes
790	AFAMIIDK	8	Q15365	Poly(rC)-binding protein 1 OS=Homo sapiens OX=9606 GN=PCBP1 PE=1 SV=2	2	454.749	-0.12685	0.018533	65.252	R1	28455000	no
791	AFAMIIDK	8	Q15365	Poly(rC)-binding protein 1 OS=Homo sapiens OX=9606 GN=PCBP1 PE=1 SV=2	2	454.749	-0.071934	0.033174	54.611	S1	45205000	no
792	AFAMIIDK	8	Q15365	Poly(rC)-binding protein 1 OS=Homo sapiens OX=9606 GN=PCBP1 PE=1 SV=2	2	454.749	0.29675	0.029186	57.177	S2	48779000	no
793	AFAMIIDK	8	Q15365	Poly(rC)-binding protein 1 OS=Homo sapiens OX=9606 GN=PCBP1 PE=1 SV=2	2	454.749	-0.45954			R2	44001000	no
794	AFAMIIDK	8	Q15365	Poly(rC)-binding protein 1 OS=Homo sapiens OX=9606 GN=PCBP1 PE=1 SV=2	2	454.749	0.038062			R3	29200000	no
795	AFAMIIDK	8	Q15365	Poly(rC)-binding protein 1 OS=Homo sapiens OX=9606 GN=PCBP1 PE=1 SV=2	2	454.749	0.35129			S3	27409000	no
796	AFAMIIDKLEEDINSSMTNSTAASRPPVTLR	31	Q15365	Poly(rC)-binding protein 1 OS=Homo sapiens OX=9606 GN=PCBP1 PE=1 SV=2	4	845.431	-0.03709	9.814e-05	44.05	R1	10202000	yes
797	AFAMIIDKLEEDINSSMTNSTAASRPPVTLR	31	Q15365	Poly(rC)-binding protein 1 OS=Homo sapiens OX=9606 GN=PCBP1 PE=1 SV=2	4	845.431	-0.21572	0.00012138	80.132	R2	20073000	yes
798	AFAMIIDKLEEDINSSMTNSTAASRPPVTLR	31	Q15365	Poly(rC)-binding protein 1 OS=Homo sapiens OX=9606 GN=PCBP1 PE=1 SV=2	3	1126.91	0.02645	4.6589e-05	71.528	R2	6907700	yes
799	AFAMIIDKLEEDINSSMTNSTAASRPPVTLR	31	Q15365	Poly(rC)-binding protein 1 OS=Homo sapiens OX=9606 GN=PCBP1 PE=1 SV=2	4	845.431	-0.14348	3.2363e-06	63.901	R3	8985500	yes
800	AFAMIIDKLEEDINSSMTNSTAASRPPVTLR	31	Q15365	Poly(rC)-binding protein 1 OS=Homo sapiens OX=9606 GN=PCBP1 PE=1 SV=2	4	845.431	-0.47311	9.9797e-05	44.555	S1	5932300	yes
801	AFAMIIDKLEEDINSSMTNSTAASRPPVTLR	31	Q15365	Poly(rC)-binding protein 1 OS=Homo sapiens OX=9606 GN=PCBP1 PE=1 SV=2	3	1126.91	0.44103	0.00015136	45.332	S2	5209800	yes
802	AFAMIIDKLEEDINSSMTNSTAASRPPVTLR	31	Q15365	Poly(rC)-binding protein 1 OS=Homo sapiens OX=9606 GN=PCBP1 PE=1 SV=2	3	1126.91	0.19052			R1	3957900	yes
803	AFAMIIDKLEEDINSSMTNSTAASRPPVTLR	31	Q15365	Poly(rC)-binding protein 1 OS=Homo sapiens OX=9606 GN=PCBP1 PE=1 SV=2	3	1126.91	0.18185			R3	3506000	yes
804	AFAMIIDKLEEDINSSMTNSTAASRPPVTLR	31	Q15365	Poly(rC)-binding protein 1 OS=Homo sapiens OX=9606 GN=PCBP1 PE=1 SV=2	4	845.431	-0.067149			S3	7417700	yes
805	AFAMIIDKLEEDISSSMTNSTAASRPPVTLR	31	Q15366	Poly(rC)-binding protein 2 OS=Homo sapiens OX=9606 GN=PCBP2 PE=1 SV=1	4	838.679	-0.25651	1.1223e-08	102.05	R2	13846000	yes
806	AFAMIIDKLEEDISSSMTNSTAASRPPVTLR	31	Q15366	Poly(rC)-binding protein 2 OS=Homo sapiens OX=9606 GN=PCBP2 PE=1 SV=1	4	838.679	0.069231	4.8595e-06	62.284	S2	20004000	yes
807	AFDQGADAIYDHINEGK	17	Q9UDW1	Cytochrome b-c1 complex subunit 9 OS=Homo sapiens OX=9606 GN=UQCR10 PE=1 SV=3	3	621.955	0.056411	0.0079562	43.024	R2	3916500	yes
808	AFDQGADAIYDHINEGK	17	Q9UDW1	Cytochrome b-c1 complex subunit 9 OS=Homo sapiens OX=9606 GN=UQCR10 PE=1 SV=3	3	621.955	-0.34909	0.017865	34.094	R3	5788000	yes
809	AFDQGADAIYDHINEGK	17	Q9UDW1	Cytochrome b-c1 complex subunit 9 OS=Homo sapiens OX=9606 GN=UQCR10 PE=1 SV=3	3	621.955	-0.25521	0.0087245	41.912	S1	3970300	yes
810	AFDQGADAIYDHINEGK	17	Q9UDW1	Cytochrome b-c1 complex subunit 9 OS=Homo sapiens OX=9606 GN=UQCR10 PE=1 SV=3	3	621.955	-0.077339	0.03481	24.041	S2	5294600	yes
811	AFDQGADAIYDHINEGK	17	Q9UDW1	Cytochrome b-c1 complex subunit 9 OS=Homo sapiens OX=9606 GN=UQCR10 PE=1 SV=3	3	621.955	-0.01194			R1	3230200	yes
812	AFDQGADAIYDHINEGK	17	Q9UDW1	Cytochrome b-c1 complex subunit 9 OS=Homo sapiens OX=9606 GN=UQCR10 PE=1 SV=3	3	621.955	0.051792			S3	4316400	yes
813	AFGGPGAGCISEGR	14	Q9H479	Fructosamine-3-kinase OS=Homo sapiens OX=9606 GN=FN3K PE=1 SV=1	2	668.309	-0.059299	0.0028569	65.395	R2	5794100	yes
814	AFGGPGAGCISEGR	14	Q9H479	Fructosamine-3-kinase OS=Homo sapiens OX=9606 GN=FN3K PE=1 SV=1	2	668.309	-0.1408	0.0086899	56.225	S1	3874100	yes
815	AFGGPGAGCISEGR	14	Q9H479	Fructosamine-3-kinase OS=Homo sapiens OX=9606 GN=FN3K PE=1 SV=1	2	668.309	-0.23907	0.0028569	65.395	S2	8836800	yes
816	AFGGPGAGCISEGR	14	Q9H479	Fructosamine-3-kinase OS=Homo sapiens OX=9606 GN=FN3K PE=1 SV=1	2	668.309	-0.19334			R3	3804000	yes
817	AFGGPGAGCISEGR	14	Q9H479	Fructosamine-3-kinase OS=Homo sapiens OX=9606 GN=FN3K PE=1 SV=1	2	668.309	-0.050082			S3	3346700	yes
818	AFGIPIR	7	P06493	Cyclin-dependent kinase 1 OS=Homo sapiens OX=9606 GN=CDK1 PE=1 SV=3	2	387.237	0.068186	0.038305	71.995	R1	9337200	yes
819	AFGIPIR	7	P06493	Cyclin-dependent kinase 1 OS=Homo sapiens OX=9606 GN=CDK1 PE=1 SV=3	2	387.237	0.0061844			R2	6850800	yes
820	AFGIPIR	7	P06493	Cyclin-dependent kinase 1 OS=Homo sapiens OX=9606 GN=CDK1 PE=1 SV=3	2	387.237	-0.4181			R3	7762400	yes
821	AFGIPIR	7	P06493	Cyclin-dependent kinase 1 OS=Homo sapiens OX=9606 GN=CDK1 PE=1 SV=3	2	387.237	-0.1573			S1	6059100	yes
822	AFGIPIR	7	P06493	Cyclin-dependent kinase 1 OS=Homo sapiens OX=9606 GN=CDK1 PE=1 SV=3	2	387.237	-0.26734			S2	7469100	yes
823	AFGIPIR	7	P06493	Cyclin-dependent kinase 1 OS=Homo sapiens OX=9606 GN=CDK1 PE=1 SV=3	2	387.237	0.21876			S3	6895800	yes
824	AFGPGLQGGSAGSPAR	16	P21333	Filamin-A OS=Homo sapiens OX=9606 GN=FLNA PE=1 SV=4	2	715.363	0.012434	0.0046724	58.674	R2	6301800	yes
825	AFGPGLQGGSAGSPAR	16	P21333	Filamin-A OS=Homo sapiens OX=9606 GN=FLNA PE=1 SV=4	2	715.363	0.43174			S2	6654300	yes
826	AFGYYGPLR	9	P84103	Serine/arginine-rich splicing factor 3 OS=Homo sapiens OX=9606 GN=SRSF3 PE=1 SV=1	2	522.269	0.63564	0.0059045	70.912	R1	13610000	yes
827	AFGYYGPLR	9	P84103	Serine/arginine-rich splicing factor 3 OS=Homo sapiens OX=9606 GN=SRSF3 PE=1 SV=1	2	522.269	0.25479	0.0017051	100.07	R2	20094000	yes
828	AFGYYGPLR	9	P84103	Serine/arginine-rich splicing factor 3 OS=Homo sapiens OX=9606 GN=SRSF3 PE=1 SV=1	2	522.269	-0.19675	0.003954	81.635	R3	19270000	yes
829	AFGYYGPLR	9	P84103	Serine/arginine-rich splicing factor 3 OS=Homo sapiens OX=9606 GN=SRSF3 PE=1 SV=1	2	522.269	-0.075087	0.034728	47.916	S1	14778000	yes
830	AFGYYGPLR	9	P84103	Serine/arginine-rich splicing factor 3 OS=Homo sapiens OX=9606 GN=SRSF3 PE=1 SV=1	2	522.269	-0.083405	0.0035903	86.866	S2	26419000	yes
831	AFGYYGPLR	9	P84103	Serine/arginine-rich splicing factor 3 OS=Homo sapiens OX=9606 GN=SRSF3 PE=1 SV=1	2	522.269	-0.05911	0.0078501	66.993	S3	12754000	yes
832	AFHNEAQVNPER	12	P17987	T-complex protein 1 subunit alpha OS=Homo sapiens OX=9606 GN=TCP1 PE=1 SV=1	3	471.229	0.49652	0.00040511	76.326	R1	19881000	yes
833	AFHNEAQVNPER	12	P17987	T-complex protein 1 subunit alpha OS=Homo sapiens OX=9606 GN=TCP1 PE=1 SV=1	2	706.339	0.26314	0.00015831	94.616	R1	11223000	yes
834	AFHNEAQVNPER	12	P17987	T-complex protein 1 subunit alpha OS=Homo sapiens OX=9606 GN=TCP1 PE=1 SV=1	3	471.229	0.44823	2.6182e-06	101.71	R2	28390000	yes
835	AFHNEAQVNPER	12	P17987	T-complex protein 1 subunit alpha OS=Homo sapiens OX=9606 GN=TCP1 PE=1 SV=1	3	471.229	0.31687	0.00032285	79.492	R3	15718000	yes
836	AFHNEAQVNPER	12	P17987	T-complex protein 1 subunit alpha OS=Homo sapiens OX=9606 GN=TCP1 PE=1 SV=1	2	706.339	0.23161	8.4344e-10	115.78	R3	5018500	yes
837	AFHNEAQVNPER	12	P17987	T-complex protein 1 subunit alpha OS=Homo sapiens OX=9606 GN=TCP1 PE=1 SV=1	3	471.229	-0.25123	0.00028703	80.871	S1	18769000	yes
838	AFHNEAQVNPER	12	P17987	T-complex protein 1 subunit alpha OS=Homo sapiens OX=9606 GN=TCP1 PE=1 SV=1	3	471.229	0.85154	0.00022813	83.137	S2	28172000	yes
839	AFHNEAQVNPER	12	P17987	T-complex protein 1 subunit alpha OS=Homo sapiens OX=9606 GN=TCP1 PE=1 SV=1	2	706.339	0.61315	2.1248e-19	135.86	S2	6668300	yes
840	AFHNEAQVNPER	12	P17987	T-complex protein 1 subunit alpha OS=Homo sapiens OX=9606 GN=TCP1 PE=1 SV=1	2	706.339	-0.35939	0.0011708	79.693	S3	8439400	yes
841	AFHNEAQVNPER	12	P17987	T-complex protein 1 subunit alpha OS=Homo sapiens OX=9606 GN=TCP1 PE=1 SV=1	3	471.229	0.22785	0.0061599	49.423	S3	26436000	yes
842	AFHNEAQVNPER	12	P17987	T-complex protein 1 subunit alpha OS=Homo sapiens OX=9606 GN=TCP1 PE=1 SV=1	2	706.339	0.22977			R2	8199500	yes
843	AFHNEAQVNPER	12	P17987	T-complex protein 1 subunit alpha OS=Homo sapiens OX=9606 GN=TCP1 PE=1 SV=1	2	706.339	-0.37401			S1	6302200	yes
844	AFITNIPFDVK	11	P52272	Heterogeneous nuclear ribonucleoprotein M OS=Homo sapiens OX=9606 GN=HNRNPM PE=1 SV=3	2	632.85	-0.40812	0.016958	55.461	R1	6348300	yes
845	AFITNIPFDVK	11	P52272	Heterogeneous nuclear ribonucleoprotein M OS=Homo sapiens OX=9606 GN=HNRNPM PE=1 SV=3	2	632.85	0.28784	0.0019471	77.677	R2	15142000	yes
846	AFITNIPFDVK	11	P52272	Heterogeneous nuclear ribonucleoprotein M OS=Homo sapiens OX=9606 GN=HNRNPM PE=1 SV=3	2	632.85	-0.111	0.0033445	72.607	R3	11649000	yes
847	AFITNIPFDVK	11	P52272	Heterogeneous nuclear ribonucleoprotein M OS=Homo sapiens OX=9606 GN=HNRNPM PE=1 SV=3	2	632.85	-0.057071	0.00030855	93.178	S1	12841000	yes
848	AFITNIPFDVK	11	P52272	Heterogeneous nuclear ribonucleoprotein M OS=Homo sapiens OX=9606 GN=HNRNPM PE=1 SV=3	2	632.85	-0.20646	0.0014816	80.688	S2	18835000	yes
849	AFKDTGKTPVEPEVAIHR	18	P60866	40S ribosomal protein S20 OS=Homo sapiens OX=9606 GN=RPS20 PE=1 SV=1	3	679.697	0.23477	0.00029745	70.942	R2	29163000	yes
850	AFKDTGKTPVEPEVAIHR	18	P60866	40S ribosomal protein S20 OS=Homo sapiens OX=9606 GN=RPS20 PE=1 SV=1	3	679.697	-0.24763	0.0029736	49.537	R3	26558000	yes
851	AFKDTGKTPVEPEVAIHR	18	P60866	40S ribosomal protein S20 OS=Homo sapiens OX=9606 GN=RPS20 PE=1 SV=1	3	679.697	-0.089774	6.7781e-05	82.449	S2	34962000	yes
852	AFLADPSAFVAAAPVAAATTAAPAAAAAPAK	31	P05388	60S acidic ribosomal protein P0 OS=Homo sapiens OX=9606 GN=RPLP0 PE=1 SV=1	3	918.16	-0.069026	2.3522e-06	64.002	R2	19257000	yes
853	AFLADPSAFVAAAPVAAATTAAPAAAAAPAK	31	P05388	60S acidic ribosomal protein P0 OS=Homo sapiens OX=9606 GN=RPLP0 PE=1 SV=1	3	918.16	-0.14987			R1	13484000	yes
854	AFLASPEYVNLPINGNGK	18	P09211	Glutathione S-transferase P OS=Homo sapiens OX=9606 GN=GSTP1 PE=1 SV=2	2	953.483	0.12101	0.018004	53.237	R1	2983500	yes
855	AFLASPEYVNLPINGNGK	18	P09211	Glutathione S-transferase P OS=Homo sapiens OX=9606 GN=GSTP1 PE=1 SV=2	2	953.483	0.43606	0.0020135	72.2	R1	5648300	yes
856	AFLASPEYVNLPINGNGK	18	P09211	Glutathione S-transferase P OS=Homo sapiens OX=9606 GN=GSTP1 PE=1 SV=2	2	953.483	0.55639	5.254e-08	105.32	R1	2133700000	yes
857	AFLASPEYVNLPINGNGK	18	P09211	Glutathione S-transferase P OS=Homo sapiens OX=9606 GN=GSTP1 PE=1 SV=2	3	635.991	0.11631	0.00037111	77.222	R1	314440000	yes
858	AFLASPEYVNLPINGNGK	18	P09211	Glutathione S-transferase P OS=Homo sapiens OX=9606 GN=GSTP1 PE=1 SV=2	2	953.483	0.59963	8.4381e-25	133.07	R1	4541900000	yes
859	AFLASPEYVNLPINGNGK	18	P09211	Glutathione S-transferase P OS=Homo sapiens OX=9606 GN=GSTP1 PE=1 SV=2	3	635.991	0.13378	0.0009278	69.729	R1	1069900000	yes
860	AFLASPEYVNLPINGNGK	18	P09211	Glutathione S-transferase P OS=Homo sapiens OX=9606 GN=GSTP1 PE=1 SV=2	2	953.483	0.42661	1.6324e-12	118.28	R1	871360000	yes
861	AFLASPEYVNLPINGNGK	18	P09211	Glutathione S-transferase P OS=Homo sapiens OX=9606 GN=GSTP1 PE=1 SV=2	3	635.991	-0.0072717	0.0064476	53.169	R1	144260000	yes
862	AFLASPEYVNLPINGNGK	18	P09211	Glutathione S-transferase P OS=Homo sapiens OX=9606 GN=GSTP1 PE=1 SV=2	2	953.483	0.40024	9.3323e-12	112.13	R1	30525000	yes
863	AFLASPEYVNLPINGNGK	18	P09211	Glutathione S-transferase P OS=Homo sapiens OX=9606 GN=GSTP1 PE=1 SV=2	2	953.483	0.13642	1.6854e-17	123.8	R1	6843200	yes
864	AFLASPEYVNLPINGNGK	18	P09211	Glutathione S-transferase P OS=Homo sapiens OX=9606 GN=GSTP1 PE=1 SV=2	2	953.483	0.38941	0.0026708	69.451	R1	6218700	yes
865	AFLASPEYVNLPINGNGK	18	P09211	Glutathione S-transferase P OS=Homo sapiens OX=9606 GN=GSTP1 PE=1 SV=2	2	953.483	0.6217	0.028951	48.004	R1	4203700	yes
866	AFLASPEYVNLPINGNGK	18	P09211	Glutathione S-transferase P OS=Homo sapiens OX=9606 GN=GSTP1 PE=1 SV=2	2	953.483		0.0017476	89.403	R1		yes
867	AFLASPEYVNLPINGNGK	18	P09211	Glutathione S-transferase P OS=Homo sapiens OX=9606 GN=GSTP1 PE=1 SV=2	2	953.483		0.0020474	91.03	R1		yes
868	AFLASPEYVNLPINGNGK	18	P09211	Glutathione S-transferase P OS=Homo sapiens OX=9606 GN=GSTP1 PE=1 SV=2	2	953.483	0.24785	0.00011354	90.685	R2	4072200	yes
869	AFLASPEYVNLPINGNGK	18	P09211	Glutathione S-transferase P OS=Homo sapiens OX=9606 GN=GSTP1 PE=1 SV=2	2	953.483	0.17058	0.0010006	77.64	R2	9303000	yes
870	AFLASPEYVNLPINGNGK	18	P09211	Glutathione S-transferase P OS=Homo sapiens OX=9606 GN=GSTP1 PE=1 SV=2	2	953.483	0.013471	1.6077e-33	138.45	R2	3076800000	yes
871	AFLASPEYVNLPINGNGK	18	P09211	Glutathione S-transferase P OS=Homo sapiens OX=9606 GN=GSTP1 PE=1 SV=2	3	635.991	0.13214	0.0009393	69.594	R2	565980000	yes
872	AFLASPEYVNLPINGNGK	18	P09211	Glutathione S-transferase P OS=Homo sapiens OX=9606 GN=GSTP1 PE=1 SV=2	2	953.483	0.14546	1.2027e-09	110.66	R2	5817700000	yes
873	AFLASPEYVNLPINGNGK	18	P09211	Glutathione S-transferase P OS=Homo sapiens OX=9606 GN=GSTP1 PE=1 SV=2	2	953.483	0.47122	9.0636e-25	132.76	R2	1408200000	yes
874	AFLASPEYVNLPINGNGK	18	P09211	Glutathione S-transferase P OS=Homo sapiens OX=9606 GN=GSTP1 PE=1 SV=2	3	635.991	0.63087	0.0067672	52.522	R2	341160000	yes
875	AFLASPEYVNLPINGNGK	18	P09211	Glutathione S-transferase P OS=Homo sapiens OX=9606 GN=GSTP1 PE=1 SV=2	3	635.991	0.25096	0.018566	42.813	R2	14155000	yes
876	AFLASPEYVNLPINGNGK	18	P09211	Glutathione S-transferase P OS=Homo sapiens OX=9606 GN=GSTP1 PE=1 SV=2	2	953.483	0.01647	2.1932e-17	122.42	R2	21363000	yes
877	AFLASPEYVNLPINGNGK	18	P09211	Glutathione S-transferase P OS=Homo sapiens OX=9606 GN=GSTP1 PE=1 SV=2	2	953.483	0.81118	1.4565e-17	124.42	R2	22135000	yes
878	AFLASPEYVNLPINGNGK	18	P09211	Glutathione S-transferase P OS=Homo sapiens OX=9606 GN=GSTP1 PE=1 SV=2	2	953.483	0.60846	5.9073e-12	114.86	R2	12981000	yes
879	AFLASPEYVNLPINGNGK	18	P09211	Glutathione S-transferase P OS=Homo sapiens OX=9606 GN=GSTP1 PE=1 SV=2	2	953.483	0.15676	0.032146	47.288	R2	16216000	yes
880	AFLASPEYVNLPINGNGK	18	P09211	Glutathione S-transferase P OS=Homo sapiens OX=9606 GN=GSTP1 PE=1 SV=2	2	953.483	0.10529	0.0037979	66.262	R2	8818700	yes
881	AFLASPEYVNLPINGNGK	18	P09211	Glutathione S-transferase P OS=Homo sapiens OX=9606 GN=GSTP1 PE=1 SV=2	2	953.483	0.52316	0.0030012	68.069	R2	2013400	yes
882	AFLASPEYVNLPINGNGK	18	P09211	Glutathione S-transferase P OS=Homo sapiens OX=9606 GN=GSTP1 PE=1 SV=2	2	953.483		6.9198e-12	119.76	R2		yes
883	AFLASPEYVNLPINGNGK	18	P09211	Glutathione S-transferase P OS=Homo sapiens OX=9606 GN=GSTP1 PE=1 SV=2	2	953.483		0.0017476	89.403	R2		yes
884	AFLASPEYVNLPINGNGK	18	P09211	Glutathione S-transferase P OS=Homo sapiens OX=9606 GN=GSTP1 PE=1 SV=2	2	953.483	0.46103	0.017605	47.288	R2	1825900	yes
885	AFLASPEYVNLPINGNGK	18	P09211	Glutathione S-transferase P OS=Homo sapiens OX=9606 GN=GSTP1 PE=1 SV=2	2	953.483	0.47852	0.017605	47.288	R2	1801900	yes
886	AFLASPEYVNLPINGNGK	18	P09211	Glutathione S-transferase P OS=Homo sapiens OX=9606 GN=GSTP1 PE=1 SV=2	2	953.483	0.2545	0.023186	49.5	R3	10349000	yes
887	AFLASPEYVNLPINGNGK	18	P09211	Glutathione S-transferase P OS=Homo sapiens OX=9606 GN=GSTP1 PE=1 SV=2	2	953.483	0.069501	2.6882e-17	121.08	R3	3424200000	yes
888	AFLASPEYVNLPINGNGK	18	P09211	Glutathione S-transferase P OS=Homo sapiens OX=9606 GN=GSTP1 PE=1 SV=2	3	635.991	-0.049386	0.01762	43.408	R3	613660000	yes
889	AFLASPEYVNLPINGNGK	18	P09211	Glutathione S-transferase P OS=Homo sapiens OX=9606 GN=GSTP1 PE=1 SV=2	2	953.483	0.27701	5.762e-08	104.79	R3	6398100000	yes
890	AFLASPEYVNLPINGNGK	18	P09211	Glutathione S-transferase P OS=Homo sapiens OX=9606 GN=GSTP1 PE=1 SV=2	3	635.991	0.35178	0.0061219	53.828	R3	242830000	yes
891	AFLASPEYVNLPINGNGK	18	P09211	Glutathione S-transferase P OS=Homo sapiens OX=9606 GN=GSTP1 PE=1 SV=2	2	953.483	0.44225	9.971e-25	132.32	R3	958870000	yes
892	AFLASPEYVNLPINGNGK	18	P09211	Glutathione S-transferase P OS=Homo sapiens OX=9606 GN=GSTP1 PE=1 SV=2	3	635.991	-0.087928	0.0067672	52.522	R3	15743000	yes
893	AFLASPEYVNLPINGNGK	18	P09211	Glutathione S-transferase P OS=Homo sapiens OX=9606 GN=GSTP1 PE=1 SV=2	3	635.991	0.097757	0.018353	42.947	R3	5195900	yes
894	AFLASPEYVNLPINGNGK	18	P09211	Glutathione S-transferase P OS=Homo sapiens OX=9606 GN=GSTP1 PE=1 SV=2	3	635.991	0.07729	0.0067672	52.522	R3	6663000	yes
895	AFLASPEYVNLPINGNGK	18	P09211	Glutathione S-transferase P OS=Homo sapiens OX=9606 GN=GSTP1 PE=1 SV=2	2	953.483	0.032592	0.00014469	89.805	R3	22632000	yes
896	AFLASPEYVNLPINGNGK	18	P09211	Glutathione S-transferase P OS=Homo sapiens OX=9606 GN=GSTP1 PE=1 SV=2	2	953.483	0.0085389	0.00013263	90.146	R3	16199000	yes
897	AFLASPEYVNLPINGNGK	18	P09211	Glutathione S-transferase P OS=Homo sapiens OX=9606 GN=GSTP1 PE=1 SV=2	2	953.483	0.022441	8.4861e-13	118.9	R3	19972000	yes
898	AFLASPEYVNLPINGNGK	18	P09211	Glutathione S-transferase P OS=Homo sapiens OX=9606 GN=GSTP1 PE=1 SV=2	2	953.483	0.79507	5.1221e-08	105.46	R3	19993000	yes
899	AFLASPEYVNLPINGNGK	18	P09211	Glutathione S-transferase P OS=Homo sapiens OX=9606 GN=GSTP1 PE=1 SV=2	2	953.483	0.56582	0.00013263	90.146	R3	8287000	yes
900	AFLASPEYVNLPINGNGK	18	P09211	Glutathione S-transferase P OS=Homo sapiens OX=9606 GN=GSTP1 PE=1 SV=2	2	953.483	0.28666	0.03434	46.796	R3	14533000	yes
901	AFLASPEYVNLPINGNGK	18	P09211	Glutathione S-transferase P OS=Homo sapiens OX=9606 GN=GSTP1 PE=1 SV=2	2	953.483	0.19972	0.00067203	80.979	R3	8669900	yes
902	AFLASPEYVNLPINGNGK	18	P09211	Glutathione S-transferase P OS=Homo sapiens OX=9606 GN=GSTP1 PE=1 SV=2	2	953.483	-0.10836	0.0053728	64.55	R3	4243900	yes
903	AFLASPEYVNLPINGNGK	18	P09211	Glutathione S-transferase P OS=Homo sapiens OX=9606 GN=GSTP1 PE=1 SV=2	2	953.483	0.36919	0.0045957	65.395	R3	4652700	yes
904	AFLASPEYVNLPINGNGK	18	P09211	Glutathione S-transferase P OS=Homo sapiens OX=9606 GN=GSTP1 PE=1 SV=2	2	953.483	0.84539	0.012759	57.019	R3	3998400	yes
905	AFLASPEYVNLPINGNGK	18	P09211	Glutathione S-transferase P OS=Homo sapiens OX=9606 GN=GSTP1 PE=1 SV=2	2	953.483	0.61424	0.0030711	67.776	R3	2695900	yes
906	AFLASPEYVNLPINGNGK	18	P09211	Glutathione S-transferase P OS=Homo sapiens OX=9606 GN=GSTP1 PE=1 SV=2	2	953.483	0.30292	0.01587	54.776	R3	1991700	yes
907	AFLASPEYVNLPINGNGK	18	P09211	Glutathione S-transferase P OS=Homo sapiens OX=9606 GN=GSTP1 PE=1 SV=2	2	953.483		0.00062941	66.262	R3		yes
908	AFLASPEYVNLPINGNGK	18	P09211	Glutathione S-transferase P OS=Homo sapiens OX=9606 GN=GSTP1 PE=1 SV=2	2	953.483		0.011654	43.084	R3		yes
909	AFLASPEYVNLPINGNGK	18	P09211	Glutathione S-transferase P OS=Homo sapiens OX=9606 GN=GSTP1 PE=1 SV=2	2	953.483		0.0074455	45.879	R3		yes
910	AFLASPEYVNLPINGNGK	18	P09211	Glutathione S-transferase P OS=Homo sapiens OX=9606 GN=GSTP1 PE=1 SV=2	2	953.483		0.01245	42.556	R3		yes
911	AFLASPEYVNLPINGNGK	18	P09211	Glutathione S-transferase P OS=Homo sapiens OX=9606 GN=GSTP1 PE=1 SV=2	2	953.483		0.0062007	46.706	R3		yes
912	AFLASPEYVNLPINGNGK	18	P09211	Glutathione S-transferase P OS=Homo sapiens OX=9606 GN=GSTP1 PE=1 SV=2	2	953.483	0.24606	0.038048	42.031	R3	7551300	yes
913	AFLASPEYVNLPINGNGK	18	P09211	Glutathione S-transferase P OS=Homo sapiens OX=9606 GN=GSTP1 PE=1 SV=2	2	953.483	0.34675	0.023186	49.5	S1	7129500	yes
914	AFLASPEYVNLPINGNGK	18	P09211	Glutathione S-transferase P OS=Homo sapiens OX=9606 GN=GSTP1 PE=1 SV=2	3	635.991	0.24335	0.00088082	70.281	S1	388580000	yes
915	AFLASPEYVNLPINGNGK	18	P09211	Glutathione S-transferase P OS=Homo sapiens OX=9606 GN=GSTP1 PE=1 SV=2	2	953.483	0.12371	2.1932e-17	122.42	S1	2752900000	yes
916	AFLASPEYVNLPINGNGK	18	P09211	Glutathione S-transferase P OS=Homo sapiens OX=9606 GN=GSTP1 PE=1 SV=2	3	635.991	0.47142	0.018353	42.947	S1	867280000	yes
917	AFLASPEYVNLPINGNGK	18	P09211	Glutathione S-transferase P OS=Homo sapiens OX=9606 GN=GSTP1 PE=1 SV=2	2	953.483	0.35458	9.3048e-12	112.15	S1	5146200000	yes
918	AFLASPEYVNLPINGNGK	18	P09211	Glutathione S-transferase P OS=Homo sapiens OX=9606 GN=GSTP1 PE=1 SV=2	3	635.991	0.41198	0.0067672	52.522	S1	164080000	yes
919	AFLASPEYVNLPINGNGK	18	P09211	Glutathione S-transferase P OS=Homo sapiens OX=9606 GN=GSTP1 PE=1 SV=2	2	953.483	0.27453	9.7163e-18	125.74	S1	637840000	yes
920	AFLASPEYVNLPINGNGK	18	P09211	Glutathione S-transferase P OS=Homo sapiens OX=9606 GN=GSTP1 PE=1 SV=2	3	635.991	0.26245	0.0065871	52.887	S1	14932000	yes
921	AFLASPEYVNLPINGNGK	18	P09211	Glutathione S-transferase P OS=Homo sapiens OX=9606 GN=GSTP1 PE=1 SV=2	2	953.483	0.085867	1.3586e-24	130.56	S1	31976000	yes
922	AFLASPEYVNLPINGNGK	18	P09211	Glutathione S-transferase P OS=Homo sapiens OX=9606 GN=GSTP1 PE=1 SV=2	2	953.483	-0.049161	3.3904e-12	116.87	S1	17470000	yes
923	AFLASPEYVNLPINGNGK	18	P09211	Glutathione S-transferase P OS=Homo sapiens OX=9606 GN=GSTP1 PE=1 SV=2	2	953.483	0.36224	1.2027e-09	110.66	S1	15809000	yes
924	AFLASPEYVNLPINGNGK	18	P09211	Glutathione S-transferase P OS=Homo sapiens OX=9606 GN=GSTP1 PE=1 SV=2	2	953.483	0.74225	8.0474e-18	126.19	S1	19498000	yes
925	AFLASPEYVNLPINGNGK	18	P09211	Glutathione S-transferase P OS=Homo sapiens OX=9606 GN=GSTP1 PE=1 SV=2	2	953.483	0.57525	4.545e-26	136.96	S1	21300000	yes
926	AFLASPEYVNLPINGNGK	18	P09211	Glutathione S-transferase P OS=Homo sapiens OX=9606 GN=GSTP1 PE=1 SV=2	2	953.483	0.27507	2.4625e-13	119.39	S1	12983000	yes
927	AFLASPEYVNLPINGNGK	18	P09211	Glutathione S-transferase P OS=Homo sapiens OX=9606 GN=GSTP1 PE=1 SV=2	2	953.483	0.43563	2.0908e-17	122.7	S1	20864000	yes
928	AFLASPEYVNLPINGNGK	18	P09211	Glutathione S-transferase P OS=Homo sapiens OX=9606 GN=GSTP1 PE=1 SV=2	2	953.483	0.76759	0.0026708	69.451	S1	11109000	yes
929	AFLASPEYVNLPINGNGK	18	P09211	Glutathione S-transferase P OS=Homo sapiens OX=9606 GN=GSTP1 PE=1 SV=2	2	953.483	0.82867	0.00078609	79.82	S1	8254700	yes
930	AFLASPEYVNLPINGNGK	18	P09211	Glutathione S-transferase P OS=Homo sapiens OX=9606 GN=GSTP1 PE=1 SV=2	2	953.483	0.70337	0.016293	54.471	S1	7332600	yes
931	AFLASPEYVNLPINGNGK	18	P09211	Glutathione S-transferase P OS=Homo sapiens OX=9606 GN=GSTP1 PE=1 SV=2	2	953.483	0.13859	9.79e-18	125.72	S1	18838000	yes
932	AFLASPEYVNLPINGNGK	18	P09211	Glutathione S-transferase P OS=Homo sapiens OX=9606 GN=GSTP1 PE=1 SV=2	2	953.483	-0.10551	6.8412e-05	91.961	S1	6384000	yes
933	AFLASPEYVNLPINGNGK	18	P09211	Glutathione S-transferase P OS=Homo sapiens OX=9606 GN=GSTP1 PE=1 SV=2	2	953.483	0.042103	0.012473	57.225	S1	5217900	yes
934	AFLASPEYVNLPINGNGK	18	P09211	Glutathione S-transferase P OS=Homo sapiens OX=9606 GN=GSTP1 PE=1 SV=2	2	953.483	0.19641	0.032146	47.288	S1	5068100	yes
935	AFLASPEYVNLPINGNGK	18	P09211	Glutathione S-transferase P OS=Homo sapiens OX=9606 GN=GSTP1 PE=1 SV=2	2	953.483	0.20545	0.0082385	61.435	S1	2925600	yes
936	AFLASPEYVNLPINGNGK	18	P09211	Glutathione S-transferase P OS=Homo sapiens OX=9606 GN=GSTP1 PE=1 SV=2	2	953.483	0.2032	0.0016356	73.781	S1	3078800	yes
937	AFLASPEYVNLPINGNGK	18	P09211	Glutathione S-transferase P OS=Homo sapiens OX=9606 GN=GSTP1 PE=1 SV=2	2	953.483	0.19195	0.016747	54.143	S1	3852500	yes
938	AFLASPEYVNLPINGNGK	18	P09211	Glutathione S-transferase P OS=Homo sapiens OX=9606 GN=GSTP1 PE=1 SV=2	2	953.483	0.1102	0.014969	55.426	S1	3472700	yes
939	AFLASPEYVNLPINGNGK	18	P09211	Glutathione S-transferase P OS=Homo sapiens OX=9606 GN=GSTP1 PE=1 SV=2	2	953.483	0.095977	0.00023105	87.363	S1	2428400	yes
940	AFLASPEYVNLPINGNGK	18	P09211	Glutathione S-transferase P OS=Homo sapiens OX=9606 GN=GSTP1 PE=1 SV=2	2	953.483		0.00080631	78.692	S1		yes
941	AFLASPEYVNLPINGNGK	18	P09211	Glutathione S-transferase P OS=Homo sapiens OX=9606 GN=GSTP1 PE=1 SV=2	2	953.483		6.6164e-05	106.01	S1		yes
942	AFLASPEYVNLPINGNGK	18	P09211	Glutathione S-transferase P OS=Homo sapiens OX=9606 GN=GSTP1 PE=1 SV=2	2	953.483		0.011654	43.084	S1		yes
943	AFLASPEYVNLPINGNGK	18	P09211	Glutathione S-transferase P OS=Homo sapiens OX=9606 GN=GSTP1 PE=1 SV=2	2	953.483	0.064977	0.0074745	52.693	S1	2617200	yes
944	AFLASPEYVNLPINGNGK	18	P09211	Glutathione S-transferase P OS=Homo sapiens OX=9606 GN=GSTP1 PE=1 SV=2	2	953.483	-0.16658	0.0023144	70.942	S2	4004000	yes
945	AFLASPEYVNLPINGNGK	18	P09211	Glutathione S-transferase P OS=Homo sapiens OX=9606 GN=GSTP1 PE=1 SV=2	2	953.483	0.31599	7.2182e-05	91.855	S2	8617300	yes
946	AFLASPEYVNLPINGNGK	18	P09211	Glutathione S-transferase P OS=Homo sapiens OX=9606 GN=GSTP1 PE=1 SV=2	2	953.483	-0.27696	3.5883e-08	107.06	S2	3239100000	yes
947	AFLASPEYVNLPINGNGK	18	P09211	Glutathione S-transferase P OS=Homo sapiens OX=9606 GN=GSTP1 PE=1 SV=2	3	635.991	0.051187	7.576e-06	94.487	S2	1041100000	yes
948	AFLASPEYVNLPINGNGK	18	P09211	Glutathione S-transferase P OS=Homo sapiens OX=9606 GN=GSTP1 PE=1 SV=2	3	635.991	0.22978	0.0071758	51.695	S2	983370000	yes
949	AFLASPEYVNLPINGNGK	18	P09211	Glutathione S-transferase P OS=Homo sapiens OX=9606 GN=GSTP1 PE=1 SV=2	2	953.483	-0.089847	2.5247e-07	101.93	S2	6283900000	yes
950	AFLASPEYVNLPINGNGK	18	P09211	Glutathione S-transferase P OS=Homo sapiens OX=9606 GN=GSTP1 PE=1 SV=2	2	953.483	-0.072768	4.9875e-25	134.75	S2	944970000	yes
951	AFLASPEYVNLPINGNGK	18	P09211	Glutathione S-transferase P OS=Homo sapiens OX=9606 GN=GSTP1 PE=1 SV=2	3	635.991	0.24935	0.0064476	53.169	S2	213040000	yes
952	AFLASPEYVNLPINGNGK	18	P09211	Glutathione S-transferase P OS=Homo sapiens OX=9606 GN=GSTP1 PE=1 SV=2	2	953.483	-0.17816	1.6324e-12	118.28	S2	178260000	yes
953	AFLASPEYVNLPINGNGK	18	P09211	Glutathione S-transferase P OS=Homo sapiens OX=9606 GN=GSTP1 PE=1 SV=2	3	635.991	0.14614	0.018829	42.647	S2	29433000	yes
954	AFLASPEYVNLPINGNGK	18	P09211	Glutathione S-transferase P OS=Homo sapiens OX=9606 GN=GSTP1 PE=1 SV=2	2	953.483	0.035363	2.4466e-25	135.99	S2	78079000	yes
955	AFLASPEYVNLPINGNGK	18	P09211	Glutathione S-transferase P OS=Homo sapiens OX=9606 GN=GSTP1 PE=1 SV=2	2	953.483	-0.15492	7.957e-12	113.22	S2	14663000	yes
956	AFLASPEYVNLPINGNGK	18	P09211	Glutathione S-transferase P OS=Homo sapiens OX=9606 GN=GSTP1 PE=1 SV=2	2	953.483	-0.35103	6.6136e-08	103.91	S2	12822000	yes
957	AFLASPEYVNLPINGNGK	18	P09211	Glutathione S-transferase P OS=Homo sapiens OX=9606 GN=GSTP1 PE=1 SV=2	2	953.483	-0.099262	7.957e-12	113.22	S2	19236000	yes
958	AFLASPEYVNLPINGNGK	18	P09211	Glutathione S-transferase P OS=Homo sapiens OX=9606 GN=GSTP1 PE=1 SV=2	2	953.483	-0.12139	8.4861e-13	118.9	S2	17610000	yes
959	AFLASPEYVNLPINGNGK	18	P09211	Glutathione S-transferase P OS=Homo sapiens OX=9606 GN=GSTP1 PE=1 SV=2	2	953.483	0.72155	7.0718e-08	103.43	S2	19161000	yes
960	AFLASPEYVNLPINGNGK	18	P09211	Glutathione S-transferase P OS=Homo sapiens OX=9606 GN=GSTP1 PE=1 SV=2	2	953.483	0.097264	0.0008971	78.692	S2	7993400	yes
961	AFLASPEYVNLPINGNGK	18	P09211	Glutathione S-transferase P OS=Homo sapiens OX=9606 GN=GSTP1 PE=1 SV=2	2	953.483	-0.051774	0.0082385	61.435	S2	8363800	yes
962	AFLASPEYVNLPINGNGK	18	P09211	Glutathione S-transferase P OS=Homo sapiens OX=9606 GN=GSTP1 PE=1 SV=2	2	953.483	0.36205	0.0053728	64.55	S2	7083700	yes
963	AFLASPEYVNLPINGNGK	18	P09211	Glutathione S-transferase P OS=Homo sapiens OX=9606 GN=GSTP1 PE=1 SV=2	2	953.483	0.15548	0.013861	56.225	S2	2607400	yes
964	AFLASPEYVNLPINGNGK	18	P09211	Glutathione S-transferase P OS=Homo sapiens OX=9606 GN=GSTP1 PE=1 SV=2	2	953.483	0.23183	0.016747	54.143	S2	3135500	yes
965	AFLASPEYVNLPINGNGK	18	P09211	Glutathione S-transferase P OS=Homo sapiens OX=9606 GN=GSTP1 PE=1 SV=2	2	953.483	0.14273	0.01587	54.776	S2	1954500	yes
966	AFLASPEYVNLPINGNGK	18	P09211	Glutathione S-transferase P OS=Homo sapiens OX=9606 GN=GSTP1 PE=1 SV=2	2	953.483	-0.49119	0.036322	46.352	S2	1479900	yes
967	AFLASPEYVNLPINGNGK	18	P09211	Glutathione S-transferase P OS=Homo sapiens OX=9606 GN=GSTP1 PE=1 SV=2	2	953.483		0.0001936	100.55	S2		yes
968	AFLASPEYVNLPINGNGK	18	P09211	Glutathione S-transferase P OS=Homo sapiens OX=9606 GN=GSTP1 PE=1 SV=2	2	953.483		0.0017254	89.283	S2		yes
969	AFLASPEYVNLPINGNGK	18	P09211	Glutathione S-transferase P OS=Homo sapiens OX=9606 GN=GSTP1 PE=1 SV=2	2	953.483		0.00062977	66.267	S2		yes
970	AFLASPEYVNLPINGNGK	18	P09211	Glutathione S-transferase P OS=Homo sapiens OX=9606 GN=GSTP1 PE=1 SV=2	2	953.483		0.00072694	67.385	S2		yes
971	AFLASPEYVNLPINGNGK	18	P09211	Glutathione S-transferase P OS=Homo sapiens OX=9606 GN=GSTP1 PE=1 SV=2	2	953.483		0.00080631	78.692	S2		yes
972	AFLASPEYVNLPINGNGK	18	P09211	Glutathione S-transferase P OS=Homo sapiens OX=9606 GN=GSTP1 PE=1 SV=2	2	953.483		0.0025027	52.391	S2		yes
973	AFLASPEYVNLPINGNGK	18	P09211	Glutathione S-transferase P OS=Homo sapiens OX=9606 GN=GSTP1 PE=1 SV=2	2	953.483		0.0089995	44.847	S2		yes
974	AFLASPEYVNLPINGNGK	18	P09211	Glutathione S-transferase P OS=Homo sapiens OX=9606 GN=GSTP1 PE=1 SV=2	2	953.483		0.0015195	54.143	S2		yes
975	AFLASPEYVNLPINGNGK	18	P09211	Glutathione S-transferase P OS=Homo sapiens OX=9606 GN=GSTP1 PE=1 SV=2	2	953.483	0.57889	3.6649e-05	100.55	S2	16756000	yes
976	AFLASPEYVNLPINGNGK	18	P09211	Glutathione S-transferase P OS=Homo sapiens OX=9606 GN=GSTP1 PE=1 SV=2	2	953.483	-0.30973	0.025662	48.741	S3	3431500	yes
977	AFLASPEYVNLPINGNGK	18	P09211	Glutathione S-transferase P OS=Homo sapiens OX=9606 GN=GSTP1 PE=1 SV=2	2	953.483	-0.38222	0.0024228	70.488	S3	5860200	yes
978	AFLASPEYVNLPINGNGK	18	P09211	Glutathione S-transferase P OS=Homo sapiens OX=9606 GN=GSTP1 PE=1 SV=2	2	953.483	0.055007	1.2243e-33	140.24	S3	2095600000	yes
979	AFLASPEYVNLPINGNGK	18	P09211	Glutathione S-transferase P OS=Homo sapiens OX=9606 GN=GSTP1 PE=1 SV=2	3	635.991	0.32899	0.0034505	59.862	S3	979550000	yes
980	AFLASPEYVNLPINGNGK	18	P09211	Glutathione S-transferase P OS=Homo sapiens OX=9606 GN=GSTP1 PE=1 SV=2	2	953.483	0.25461	1.5741e-17	124.1	S3	7265500000	yes
981	AFLASPEYVNLPINGNGK	18	P09211	Glutathione S-transferase P OS=Homo sapiens OX=9606 GN=GSTP1 PE=1 SV=2	2	953.483	0.15318	5.9612e-12	114.82	S3	721830000	yes
982	AFLASPEYVNLPINGNGK	18	P09211	Glutathione S-transferase P OS=Homo sapiens OX=9606 GN=GSTP1 PE=1 SV=2	3	635.991	0.24086	0.0030458	61.097	S3	194080000	yes
983	AFLASPEYVNLPINGNGK	18	P09211	Glutathione S-transferase P OS=Homo sapiens OX=9606 GN=GSTP1 PE=1 SV=2	3	635.991	0.095709	0.0009278	69.729	S3	28999000	yes
984	AFLASPEYVNLPINGNGK	18	P09211	Glutathione S-transferase P OS=Homo sapiens OX=9606 GN=GSTP1 PE=1 SV=2	3	635.991	-0.0022157	5.619e-18	124.09	S3	5936800	yes
985	AFLASPEYVNLPINGNGK	18	P09211	Glutathione S-transferase P OS=Homo sapiens OX=9606 GN=GSTP1 PE=1 SV=2	2	953.483	-0.13806	7.4756e-12	113.61	S3	68515000	yes
986	AFLASPEYVNLPINGNGK	18	P09211	Glutathione S-transferase P OS=Homo sapiens OX=9606 GN=GSTP1 PE=1 SV=2	2	953.483	-0.17112	9.3323e-12	112.13	S3	47813000	yes
987	AFLASPEYVNLPINGNGK	18	P09211	Glutathione S-transferase P OS=Homo sapiens OX=9606 GN=GSTP1 PE=1 SV=2	2	953.483	1.2232	6.6136e-08	103.91	S3	14719000	yes
988	AFLASPEYVNLPINGNGK	18	P09211	Glutathione S-transferase P OS=Homo sapiens OX=9606 GN=GSTP1 PE=1 SV=2	2	953.483	0.38644	9.0636e-25	132.76	S3	52858000	yes
989	AFLASPEYVNLPINGNGK	18	P09211	Glutathione S-transferase P OS=Homo sapiens OX=9606 GN=GSTP1 PE=1 SV=2	2	953.483	0.13458	0.00023737	87.184	S3	8017000	yes
990	AFLASPEYVNLPINGNGK	18	P09211	Glutathione S-transferase P OS=Homo sapiens OX=9606 GN=GSTP1 PE=1 SV=2	2	953.483	0.22192	0.00030443	85.288	S3	10147000	yes
991	AFLASPEYVNLPINGNGK	18	P09211	Glutathione S-transferase P OS=Homo sapiens OX=9606 GN=GSTP1 PE=1 SV=2	2	953.483	0.085182	0.00023737	87.184	S3	7529400	yes
992	AFLASPEYVNLPINGNGK	18	P09211	Glutathione S-transferase P OS=Homo sapiens OX=9606 GN=GSTP1 PE=1 SV=2	2	953.483	-0.42842	0.0099546	59.57	S3	6675300	yes
993	AFLASPEYVNLPINGNGK	18	P09211	Glutathione S-transferase P OS=Homo sapiens OX=9606 GN=GSTP1 PE=1 SV=2	2	953.483	-0.25366	0.0091083	60.49	S3	5241100	yes
994	AFLASPEYVNLPINGNGK	18	P09211	Glutathione S-transferase P OS=Homo sapiens OX=9606 GN=GSTP1 PE=1 SV=2	2	953.483	-0.29899	0.0083226	61.344	S3	2700700	yes
995	AFLASPEYVNLPINGNGK	18	P09211	Glutathione S-transferase P OS=Homo sapiens OX=9606 GN=GSTP1 PE=1 SV=2	2	953.483	-1.2776	0.035251	46.592	S3	2761300	yes
996	AFLASPEYVNLPINGNGK	18	P09211	Glutathione S-transferase P OS=Homo sapiens OX=9606 GN=GSTP1 PE=1 SV=2	2	953.483	-1.1561	0.018433	52.928	S3	3818500	yes
997	AFLASPEYVNLPINGNGK	18	P09211	Glutathione S-transferase P OS=Homo sapiens OX=9606 GN=GSTP1 PE=1 SV=2	2	953.483		2.4977e-07	109.6	S3		yes
998	AFLASPEYVNLPINGNGK	18	P09211	Glutathione S-transferase P OS=Homo sapiens OX=9606 GN=GSTP1 PE=1 SV=2	2	953.483		0.00070277	79.82	S3		yes
999	AFLASPEYVNLPINGNGK	18	P09211	Glutathione S-transferase P OS=Homo sapiens OX=9606 GN=GSTP1 PE=1 SV=2	2	953.483		0.00086816	69.01	S3		yes
1000	AFLASPEYVNLPINGNGK	18	P09211	Glutathione S-transferase P OS=Homo sapiens OX=9606 GN=GSTP1 PE=1 SV=2	2	953.483		0.010835	43.628	S3		yes
1001	AFLASPEYVNLPINGNGK	18	P09211	Glutathione S-transferase P OS=Homo sapiens OX=9606 GN=GSTP1 PE=1 SV=2	2	953.483	-0.1159	8.3358e-07	101.39	S3	133410000	yes
1002	AFLASPEYVNLPINGNGK	18	P09211	Glutathione S-transferase P OS=Homo sapiens OX=9606 GN=GSTP1 PE=1 SV=2	2	953.483	-0.85438	0.011461	49.5	S3	2278400	yes
1003	AFLASPEYVNLPINGNGK	18	P09211	Glutathione S-transferase P OS=Homo sapiens OX=9606 GN=GSTP1 PE=1 SV=2	2	953.483	0.18976			R1	13085000	yes
1004	AFLASPEYVNLPINGNGK	18	P09211	Glutathione S-transferase P OS=Homo sapiens OX=9606 GN=GSTP1 PE=1 SV=2	2	953.483	0.14997			R1	6587900	yes
1005	AFLASPEYVNLPINGNGK	18	P09211	Glutathione S-transferase P OS=Homo sapiens OX=9606 GN=GSTP1 PE=1 SV=2	2	953.483	0.4911			R1	1354500	yes
1006	AFLASPEYVNLPINGNGK	18	P09211	Glutathione S-transferase P OS=Homo sapiens OX=9606 GN=GSTP1 PE=1 SV=2	2	953.483	0.26526			R1	17845000	yes
1007	AFLASPEYVNLPINGNGK	18	P09211	Glutathione S-transferase P OS=Homo sapiens OX=9606 GN=GSTP1 PE=1 SV=2	2	953.483	0.47575			R1	2071300	yes
1008	AFLASPEYVNLPINGNGK	18	P09211	Glutathione S-transferase P OS=Homo sapiens OX=9606 GN=GSTP1 PE=1 SV=2	2	953.483	0.28874			R1	1323200	yes
1009	AFLASPEYVNLPINGNGK	18	P09211	Glutathione S-transferase P OS=Homo sapiens OX=9606 GN=GSTP1 PE=1 SV=2	2	953.483	0.16576			R1	2596300	yes
1010	AFLASPEYVNLPINGNGK	18	P09211	Glutathione S-transferase P OS=Homo sapiens OX=9606 GN=GSTP1 PE=1 SV=2	3	635.991	-0.10322			R1	10238000	yes
1011	AFLASPEYVNLPINGNGK	18	P09211	Glutathione S-transferase P OS=Homo sapiens OX=9606 GN=GSTP1 PE=1 SV=2	3	635.991	-0.06802			R1	5406800	yes
1012	AFLASPEYVNLPINGNGK	18	P09211	Glutathione S-transferase P OS=Homo sapiens OX=9606 GN=GSTP1 PE=1 SV=2	3	635.991	-0.076418			R1	6556300	yes
1013	AFLASPEYVNLPINGNGK	18	P09211	Glutathione S-transferase P OS=Homo sapiens OX=9606 GN=GSTP1 PE=1 SV=2	2	953.483	-0.04789			R2	20850000	yes
1014	AFLASPEYVNLPINGNGK	18	P09211	Glutathione S-transferase P OS=Homo sapiens OX=9606 GN=GSTP1 PE=1 SV=2	2	953.483	0.35556			R2	1392100	yes
1015	AFLASPEYVNLPINGNGK	18	P09211	Glutathione S-transferase P OS=Homo sapiens OX=9606 GN=GSTP1 PE=1 SV=2	2	953.483	0.2495			R2	2557500	yes
1016	AFLASPEYVNLPINGNGK	18	P09211	Glutathione S-transferase P OS=Homo sapiens OX=9606 GN=GSTP1 PE=1 SV=2	2	953.483	0.41184			R2	1601500	yes
1017	AFLASPEYVNLPINGNGK	18	P09211	Glutathione S-transferase P OS=Homo sapiens OX=9606 GN=GSTP1 PE=1 SV=2	2	953.483	-0.12059			R2	2133200	yes
1018	AFLASPEYVNLPINGNGK	18	P09211	Glutathione S-transferase P OS=Homo sapiens OX=9606 GN=GSTP1 PE=1 SV=2	2	953.483	0.020082			R2	4004400	yes
1019	AFLASPEYVNLPINGNGK	18	P09211	Glutathione S-transferase P OS=Homo sapiens OX=9606 GN=GSTP1 PE=1 SV=2	2	953.483	-0.082493			R2	1866200	yes
1020	AFLASPEYVNLPINGNGK	18	P09211	Glutathione S-transferase P OS=Homo sapiens OX=9606 GN=GSTP1 PE=1 SV=2	2	953.483	-0.10073			R2	3399300	yes
1021	AFLASPEYVNLPINGNGK	18	P09211	Glutathione S-transferase P OS=Homo sapiens OX=9606 GN=GSTP1 PE=1 SV=2	3	635.991	0.18587			R2	7979200	yes
1022	AFLASPEYVNLPINGNGK	18	P09211	Glutathione S-transferase P OS=Homo sapiens OX=9606 GN=GSTP1 PE=1 SV=2	2	953.483	0.52227			R3	1549200	yes
1023	AFLASPEYVNLPINGNGK	18	P09211	Glutathione S-transferase P OS=Homo sapiens OX=9606 GN=GSTP1 PE=1 SV=2	2	953.483	0.022765			R3	3642700	yes
1024	AFLASPEYVNLPINGNGK	18	P09211	Glutathione S-transferase P OS=Homo sapiens OX=9606 GN=GSTP1 PE=1 SV=2	2	953.483	1.3094			R3	1917500	yes
1025	AFLASPEYVNLPINGNGK	18	P09211	Glutathione S-transferase P OS=Homo sapiens OX=9606 GN=GSTP1 PE=1 SV=2	2	953.483	0.068992			R3	6428100	yes
1026	AFLASPEYVNLPINGNGK	18	P09211	Glutathione S-transferase P OS=Homo sapiens OX=9606 GN=GSTP1 PE=1 SV=2	2	953.483	-0.045783			R3	4599000	yes
1027	AFLASPEYVNLPINGNGK	18	P09211	Glutathione S-transferase P OS=Homo sapiens OX=9606 GN=GSTP1 PE=1 SV=2	2	953.483	0.043119			R3	17685000	yes
1028	AFLASPEYVNLPINGNGK	18	P09211	Glutathione S-transferase P OS=Homo sapiens OX=9606 GN=GSTP1 PE=1 SV=2	3	635.991	0.15406			R3	2047400000	yes
1029	AFLASPEYVNLPINGNGK	18	P09211	Glutathione S-transferase P OS=Homo sapiens OX=9606 GN=GSTP1 PE=1 SV=2	2	953.483	0.23591			S1	10671000	yes
1030	AFLASPEYVNLPINGNGK	18	P09211	Glutathione S-transferase P OS=Homo sapiens OX=9606 GN=GSTP1 PE=1 SV=2	2	953.483	0.50898			S1	16770000	yes
1031	AFLASPEYVNLPINGNGK	18	P09211	Glutathione S-transferase P OS=Homo sapiens OX=9606 GN=GSTP1 PE=1 SV=2	2	953.483	0.033138			S1	2414200	yes
1032	AFLASPEYVNLPINGNGK	18	P09211	Glutathione S-transferase P OS=Homo sapiens OX=9606 GN=GSTP1 PE=1 SV=2	2	953.483	-0.0071341			S1	1931800	yes
1033	AFLASPEYVNLPINGNGK	18	P09211	Glutathione S-transferase P OS=Homo sapiens OX=9606 GN=GSTP1 PE=1 SV=2	2	953.483	0.28295			S1	3607200	yes
1034	AFLASPEYVNLPINGNGK	18	P09211	Glutathione S-transferase P OS=Homo sapiens OX=9606 GN=GSTP1 PE=1 SV=2	2	953.483	0.18808			S1	3564800	yes
1035	AFLASPEYVNLPINGNGK	18	P09211	Glutathione S-transferase P OS=Homo sapiens OX=9606 GN=GSTP1 PE=1 SV=2	2	953.483	0.15251			S1	17497000	yes
1036	AFLASPEYVNLPINGNGK	18	P09211	Glutathione S-transferase P OS=Homo sapiens OX=9606 GN=GSTP1 PE=1 SV=2	2	953.483	0.18585			S1	4598100	yes
1037	AFLASPEYVNLPINGNGK	18	P09211	Glutathione S-transferase P OS=Homo sapiens OX=9606 GN=GSTP1 PE=1 SV=2	2	953.483	-0.058335			S2	3713000	yes
1038	AFLASPEYVNLPINGNGK	18	P09211	Glutathione S-transferase P OS=Homo sapiens OX=9606 GN=GSTP1 PE=1 SV=2	2	953.483	0.065844			S2	2548800	yes
1039	AFLASPEYVNLPINGNGK	18	P09211	Glutathione S-transferase P OS=Homo sapiens OX=9606 GN=GSTP1 PE=1 SV=2	2	953.483	-0.24422			S2	15059000	yes
1040	AFLASPEYVNLPINGNGK	18	P09211	Glutathione S-transferase P OS=Homo sapiens OX=9606 GN=GSTP1 PE=1 SV=2	2	953.483	0.32032			S2	8589300	yes
1041	AFLASPEYVNLPINGNGK	18	P09211	Glutathione S-transferase P OS=Homo sapiens OX=9606 GN=GSTP1 PE=1 SV=2	3	635.991	0.45204			S2	2829100	yes
1042	AFLASPEYVNLPINGNGK	18	P09211	Glutathione S-transferase P OS=Homo sapiens OX=9606 GN=GSTP1 PE=1 SV=2	3	635.991	0.22114			S2	11179000	yes
1043	AFLASPEYVNLPINGNGK	18	P09211	Glutathione S-transferase P OS=Homo sapiens OX=9606 GN=GSTP1 PE=1 SV=2	2	953.483	0.82394			S3	15108000	yes
1044	AFLASPEYVNLPINGNGK	18	P09211	Glutathione S-transferase P OS=Homo sapiens OX=9606 GN=GSTP1 PE=1 SV=2	2	953.483	0.16285			S3	2840600	yes
1045	AFLASPEYVNLPINGNGK	18	P09211	Glutathione S-transferase P OS=Homo sapiens OX=9606 GN=GSTP1 PE=1 SV=2	2	953.483	-0.68723			S3	1886800	yes
1046	AFLASPEYVNLPINGNGK	18	P09211	Glutathione S-transferase P OS=Homo sapiens OX=9606 GN=GSTP1 PE=1 SV=2	2	953.483	0.081465			S3	1934500	yes
1047	AFLASPEYVNLPINGNGK	18	P09211	Glutathione S-transferase P OS=Homo sapiens OX=9606 GN=GSTP1 PE=1 SV=2	2	953.483	0.24353			S3	12733000	yes
1048	AFLASPEYVNLPINGNGK	18	P09211	Glutathione S-transferase P OS=Homo sapiens OX=9606 GN=GSTP1 PE=1 SV=2	2	953.483	-0.018646			S3	4555000	yes
1049	AFLASPEYVNLPINGNGK	18	P09211	Glutathione S-transferase P OS=Homo sapiens OX=9606 GN=GSTP1 PE=1 SV=2	2	953.483	-0.43913			S3	2520000	yes
1050	AFLASPEYVNLPINGNGK	18	P09211	Glutathione S-transferase P OS=Homo sapiens OX=9606 GN=GSTP1 PE=1 SV=2	3	635.991	0.13336			S3	415710000	yes
1051	AFLASPEYVNLPINGNGK	18	P09211	Glutathione S-transferase P OS=Homo sapiens OX=9606 GN=GSTP1 PE=1 SV=2	3	635.991	-0.048697			S3	7486300	yes
1052	AFLASPEYVNLPINGNGK	18	P09211	Glutathione S-transferase P OS=Homo sapiens OX=9606 GN=GSTP1 PE=1 SV=2	2	952.499	0.26834	8.0106e-34	138.71	R1	27660000	yes
1053	AFLASPEYVNLPINGNGK	18	P09211	Glutathione S-transferase P OS=Homo sapiens OX=9606 GN=GSTP1 PE=1 SV=2	3	635.335	-0.22638	0.0011158	61.732	R1	7186400	yes
1054	AFLASPEYVNLPINGNGK	18	P09211	Glutathione S-transferase P OS=Homo sapiens OX=9606 GN=GSTP1 PE=1 SV=2	2	952.499	0.11701	3.7273e-05	91.855	R2	102890000	yes
1055	AFLASPEYVNLPINGNGK	18	P09211	Glutathione S-transferase P OS=Homo sapiens OX=9606 GN=GSTP1 PE=1 SV=2	3	635.335	0.20913	0.0010326	62.377	R2	31615000	yes
1056	AFLASPEYVNLPINGNGK	18	P09211	Glutathione S-transferase P OS=Homo sapiens OX=9606 GN=GSTP1 PE=1 SV=2	2	952.499	-0.083822	0.00016871	84.658	R3	21504000	yes
1057	AFLASPEYVNLPINGNGK	18	P09211	Glutathione S-transferase P OS=Homo sapiens OX=9606 GN=GSTP1 PE=1 SV=2	3	635.335	-0.16775	0.026973	27.496	R3	11124000	yes
1058	AFLASPEYVNLPINGNGK	18	P09211	Glutathione S-transferase P OS=Homo sapiens OX=9606 GN=GSTP1 PE=1 SV=2	2	952.499	-0.38994	3.0689e-12	114.83	S1	12801000	yes
1059	AFLASPEYVNLPINGNGK	18	P09211	Glutathione S-transferase P OS=Homo sapiens OX=9606 GN=GSTP1 PE=1 SV=2	3	635.335	-0.24328	0.0021434	55.186	S1	5112700	yes
1060	AFLASPEYVNLPINGNGK	18	P09211	Glutathione S-transferase P OS=Homo sapiens OX=9606 GN=GSTP1 PE=1 SV=2	2	952.499	-0.03339	1.4157e-57	161.62	S2	135320000	yes
1061	AFLASPEYVNLPINGNGK	18	P09211	Glutathione S-transferase P OS=Homo sapiens OX=9606 GN=GSTP1 PE=1 SV=2	3	635.335	0.29687	0.0011976	61.097	S2	50411000	yes
1062	AFLASPEYVNLPINGNGK	18	P09211	Glutathione S-transferase P OS=Homo sapiens OX=9606 GN=GSTP1 PE=1 SV=2	2	952.499	-0.56361	2.5906e-12	115.57	S3	11595000	yes
1063	AFLASPEYVNLPINGNGK	18	P09211	Glutathione S-transferase P OS=Homo sapiens OX=9606 GN=GSTP1 PE=1 SV=2	3	635.335	-0.45418	0.0060537	44.807	S3	3270400	yes
1064	AFLASPEYVNLPINGNGK	18	P09211	Glutathione S-transferase P OS=Homo sapiens OX=9606 GN=GSTP1 PE=1 SV=2	2	952.991	-0.22022	0.002957	80.763	R1	49670000	yes
1065	AFLASPEYVNLPINGNGK	18	P09211	Glutathione S-transferase P OS=Homo sapiens OX=9606 GN=GSTP1 PE=1 SV=2	3	635.663	-0.69397	0.002064	60.918	R1	9327000	yes
1066	AFLASPEYVNLPINGNGK	18	P09211	Glutathione S-transferase P OS=Homo sapiens OX=9606 GN=GSTP1 PE=1 SV=2	2	952.991	-0.43701	3.1778e-11	113.63	R1	239270000	yes
1067	AFLASPEYVNLPINGNGK	18	P09211	Glutathione S-transferase P OS=Homo sapiens OX=9606 GN=GSTP1 PE=1 SV=2	3	635.663	-0.91479	0.00047837	72.175	R1	58169000	yes
1068	AFLASPEYVNLPINGNGK	18	P09211	Glutathione S-transferase P OS=Homo sapiens OX=9606 GN=GSTP1 PE=1 SV=2	2	952.991	-0.54928	6.6169e-33	138.71	R1	209170000	yes
1069	AFLASPEYVNLPINGNGK	18	P09211	Glutathione S-transferase P OS=Homo sapiens OX=9606 GN=GSTP1 PE=1 SV=2	2	952.991	-0.28648	2.5349e-11	114.83	R2	124030000	yes
1070	AFLASPEYVNLPINGNGK	18	P09211	Glutathione S-transferase P OS=Homo sapiens OX=9606 GN=GSTP1 PE=1 SV=2	3	635.663	-0.17457	0.0086388	46.319	R2	23230000	yes
1071	AFLASPEYVNLPINGNGK	18	P09211	Glutathione S-transferase P OS=Homo sapiens OX=9606 GN=GSTP1 PE=1 SV=2	3	635.663	-0.051264	0.010779	44.294	R2	118370000	yes
1072	AFLASPEYVNLPINGNGK	18	P09211	Glutathione S-transferase P OS=Homo sapiens OX=9606 GN=GSTP1 PE=1 SV=2	2	952.991	-0.16152	5.7369e-18	128.01	R2	582830000	yes
1073	AFLASPEYVNLPINGNGK	18	P09211	Glutathione S-transferase P OS=Homo sapiens OX=9606 GN=GSTP1 PE=1 SV=2	3	635.663	0.10882	0.0086388	46.319	R2	98803000	yes
1074	AFLASPEYVNLPINGNGK	18	P09211	Glutathione S-transferase P OS=Homo sapiens OX=9606 GN=GSTP1 PE=1 SV=2	2	952.991	0.0031172	8.5722e-08	108.7	R2	498500000	yes
1075	AFLASPEYVNLPINGNGK	18	P09211	Glutathione S-transferase P OS=Homo sapiens OX=9606 GN=GSTP1 PE=1 SV=2	3	635.663	-0.16611	0.004287	53.169	R3	12471000	yes
1076	AFLASPEYVNLPINGNGK	18	P09211	Glutathione S-transferase P OS=Homo sapiens OX=9606 GN=GSTP1 PE=1 SV=2	2	952.991	0.16533	4.1443e-17	125.74	R3	329750000	yes
1077	AFLASPEYVNLPINGNGK	18	P09211	Glutathione S-transferase P OS=Homo sapiens OX=9606 GN=GSTP1 PE=1 SV=2	2	952.991	0.21535	3.0537e-07	103.34	R3	243620000	yes
1078	AFLASPEYVNLPINGNGK	18	P09211	Glutathione S-transferase P OS=Homo sapiens OX=9606 GN=GSTP1 PE=1 SV=2	3	635.663	0.11158	0.0079971	46.926	R3	64028000	yes
1079	AFLASPEYVNLPINGNGK	18	P09211	Glutathione S-transferase P OS=Homo sapiens OX=9606 GN=GSTP1 PE=1 SV=2	2	952.991	-0.35818	0.00048429	90.685	S1	45563000	yes
1080	AFLASPEYVNLPINGNGK	18	P09211	Glutathione S-transferase P OS=Homo sapiens OX=9606 GN=GSTP1 PE=1 SV=2	3	635.663	-0.22461	0.0052278	50.305	S1	10734000	yes
1081	AFLASPEYVNLPINGNGK	18	P09211	Glutathione S-transferase P OS=Homo sapiens OX=9606 GN=GSTP1 PE=1 SV=2	2	952.991	-0.25489	4.6945e-24	131.82	S1	206800000	yes
1082	AFLASPEYVNLPINGNGK	18	P09211	Glutathione S-transferase P OS=Homo sapiens OX=9606 GN=GSTP1 PE=1 SV=2	3	635.663	-0.12255	0.0042874	53.168	S1	48798000	yes
1083	AFLASPEYVNLPINGNGK	18	P09211	Glutathione S-transferase P OS=Homo sapiens OX=9606 GN=GSTP1 PE=1 SV=2	2	952.991	-0.21793	6.6169e-33	138.71	S1	181160000	yes
1084	AFLASPEYVNLPINGNGK	18	P09211	Glutathione S-transferase P OS=Homo sapiens OX=9606 GN=GSTP1 PE=1 SV=2	3	635.663	-0.08629	0.0017462	62.377	S1	51211000	yes
1085	AFLASPEYVNLPINGNGK	18	P09211	Glutathione S-transferase P OS=Homo sapiens OX=9606 GN=GSTP1 PE=1 SV=2	2	952.991		0.027143	94.465	S1		yes
1086	AFLASPEYVNLPINGNGK	18	P09211	Glutathione S-transferase P OS=Homo sapiens OX=9606 GN=GSTP1 PE=1 SV=2	2	952.991	-0.35015	3.2947e-05	99.283	S2	95787000	yes
1087	AFLASPEYVNLPINGNGK	18	P09211	Glutathione S-transferase P OS=Homo sapiens OX=9606 GN=GSTP1 PE=1 SV=2	3	635.663	-0.014681	0.012847	42.338	S2	16619000	yes
1088	AFLASPEYVNLPINGNGK	18	P09211	Glutathione S-transferase P OS=Homo sapiens OX=9606 GN=GSTP1 PE=1 SV=2	2	952.991	0.19168	3.4324e-17	126.19	S2	416520000	yes
1089	AFLASPEYVNLPINGNGK	18	P09211	Glutathione S-transferase P OS=Homo sapiens OX=9606 GN=GSTP1 PE=1 SV=2	3	635.663	0.51777	0.01152	43.592	S2	86714000	yes
1090	AFLASPEYVNLPINGNGK	18	P09211	Glutathione S-transferase P OS=Homo sapiens OX=9606 GN=GSTP1 PE=1 SV=2	2	952.991	0.031197	2.6832e-17	126.67	S2	386020000	yes
1091	AFLASPEYVNLPINGNGK	18	P09211	Glutathione S-transferase P OS=Homo sapiens OX=9606 GN=GSTP1 PE=1 SV=2	3	635.663	0.36137	0.012871	42.314	S2	89088000	yes
1092	AFLASPEYVNLPINGNGK	18	P09211	Glutathione S-transferase P OS=Homo sapiens OX=9606 GN=GSTP1 PE=1 SV=2	2	952.991	-0.60791	0.008588	72.2	S3	53006000	yes
1093	AFLASPEYVNLPINGNGK	18	P09211	Glutathione S-transferase P OS=Homo sapiens OX=9606 GN=GSTP1 PE=1 SV=2	3	635.663	-0.51603	0.011715	43.408	S3	9304300	yes
1094	AFLASPEYVNLPINGNGK	18	P09211	Glutathione S-transferase P OS=Homo sapiens OX=9606 GN=GSTP1 PE=1 SV=2	2	952.991	-0.47884	5.1705e-33	140.3	S3	200520000	yes
1095	AFLASPEYVNLPINGNGK	18	P09211	Glutathione S-transferase P OS=Homo sapiens OX=9606 GN=GSTP1 PE=1 SV=2	3	635.663	-0.3872	0.0047711	51.695	S3	39950000	yes
1096	AFLASPEYVNLPINGNGK	18	P09211	Glutathione S-transferase P OS=Homo sapiens OX=9606 GN=GSTP1 PE=1 SV=2	2	952.991	-0.41087	7.3621e-33	137.89	S3	173130000	yes
1097	AFLASPEYVNLPINGNGK	18	P09211	Glutathione S-transferase P OS=Homo sapiens OX=9606 GN=GSTP1 PE=1 SV=2	3	635.663	-1.0277			R1	40758000	yes
1098	AFLASPEYVNLPINGNGK	18	P09211	Glutathione S-transferase P OS=Homo sapiens OX=9606 GN=GSTP1 PE=1 SV=2	3	635.663	0.30046			R2	3361500	yes
1099	AFLASPEYVNLPINGNGK	18	P09211	Glutathione S-transferase P OS=Homo sapiens OX=9606 GN=GSTP1 PE=1 SV=2	2	952.991	-0.061643			R3	60182000	yes
1100	AFLASPEYVNLPINGNGK	18	P09211	Glutathione S-transferase P OS=Homo sapiens OX=9606 GN=GSTP1 PE=1 SV=2	3	635.663	0.05921			R3	66469000	yes
1101	AFLASPEYVNLPINGNGK	18	P09211	Glutathione S-transferase P OS=Homo sapiens OX=9606 GN=GSTP1 PE=1 SV=2	2	953.975	-0.36115	0.00041497	76.655	R1	7291800	yes
1102	AFLASPEYVNLPINGNGK	18	P09211	Glutathione S-transferase P OS=Homo sapiens OX=9606 GN=GSTP1 PE=1 SV=2	2	953.975	-0.43587	2.5006e-08	103.91	R1	27739000	yes
1103	AFLASPEYVNLPINGNGK	18	P09211	Glutathione S-transferase P OS=Homo sapiens OX=9606 GN=GSTP1 PE=1 SV=2	2	953.975	-0.34295	0.0040753	58.674	R2	11040000	yes
1104	AFLASPEYVNLPINGNGK	18	P09211	Glutathione S-transferase P OS=Homo sapiens OX=9606 GN=GSTP1 PE=1 SV=2	2	953.975	0.17344	8.7359e-05	87.363	R2	38763000	yes
1105	AFLASPEYVNLPINGNGK	18	P09211	Glutathione S-transferase P OS=Homo sapiens OX=9606 GN=GSTP1 PE=1 SV=2	3	636.319	0.31017	0.0060258	46.319	R2	5709400	yes
1106	AFLASPEYVNLPINGNGK	18	P09211	Glutathione S-transferase P OS=Homo sapiens OX=9606 GN=GSTP1 PE=1 SV=2	2	953.975	0.087373	6.1683e-05	89.283	R3	11511000	yes
1107	AFLASPEYVNLPINGNGK	18	P09211	Glutathione S-transferase P OS=Homo sapiens OX=9606 GN=GSTP1 PE=1 SV=2	2	953.975	0.13922	2.6646e-06	99.522	R3	41980000	yes
1108	AFLASPEYVNLPINGNGK	18	P09211	Glutathione S-transferase P OS=Homo sapiens OX=9606 GN=GSTP1 PE=1 SV=2	3	636.319	-2.5079e-05	0.0089607	42.338	R3	6808900	yes
1109	AFLASPEYVNLPINGNGK	18	P09211	Glutathione S-transferase P OS=Homo sapiens OX=9606 GN=GSTP1 PE=1 SV=2	2	953.975	-0.39105	0.010946	48.004	S1	1318700	yes
1110	AFLASPEYVNLPINGNGK	18	P09211	Glutathione S-transferase P OS=Homo sapiens OX=9606 GN=GSTP1 PE=1 SV=2	2	953.975	-0.24083	0.00036135	78.096	S1	10120000	yes
1111	AFLASPEYVNLPINGNGK	18	P09211	Glutathione S-transferase P OS=Homo sapiens OX=9606 GN=GSTP1 PE=1 SV=2	2	953.975	-0.12298	4.3359e-05	90.653	S1	31945000	yes
1112	AFLASPEYVNLPINGNGK	18	P09211	Glutathione S-transferase P OS=Homo sapiens OX=9606 GN=GSTP1 PE=1 SV=2	2	953.975	-0.048978	1.9865e-08	105.32	S2	8691400	yes
1113	AFLASPEYVNLPINGNGK	18	P09211	Glutathione S-transferase P OS=Homo sapiens OX=9606 GN=GSTP1 PE=1 SV=2	2	953.975	-0.23131	2.3499e-08	104.32	S2	36011000	yes
1114	AFLASPEYVNLPINGNGK	18	P09211	Glutathione S-transferase P OS=Homo sapiens OX=9606 GN=GSTP1 PE=1 SV=2	2	953.975	-0.53379	0.00035222	78.342	S3	6002400	yes
1115	AFLASPEYVNLPINGNGK	18	P09211	Glutathione S-transferase P OS=Homo sapiens OX=9606 GN=GSTP1 PE=1 SV=2	2	953.975	-0.33673	0.00036135	78.096	S3	19108000	yes
1116	AFLASPEYVNLPINGNGK	18	P09211	Glutathione S-transferase P OS=Homo sapiens OX=9606 GN=GSTP1 PE=1 SV=2	3	636.319	-0.02934			S1	4490700	yes
1117	AFLASPEYVNLPINGNGK	18	P09211	Glutathione S-transferase P OS=Homo sapiens OX=9606 GN=GSTP1 PE=1 SV=2	3	636.319	0.088968			S2	5779200	yes
1118	AFLASPEYVNLPINGNGK	18	P09211	Glutathione S-transferase P OS=Homo sapiens OX=9606 GN=GSTP1 PE=1 SV=2	3	636.319	-0.28175			S3	7815700	yes
1119	AFLASPEYVNLPINGNGKQ	19	P09211	Glutathione S-transferase P OS=Homo sapiens OX=9606 GN=GSTP1 PE=1 SV=2	2	1016.53	0.070656	6.0348e-20	121.08	R1	26653000	yes
1120	AFLASPEYVNLPINGNGKQ	19	P09211	Glutathione S-transferase P OS=Homo sapiens OX=9606 GN=GSTP1 PE=1 SV=2	3	678.021	0.01636	0.019122	34.395	R1	23670000	yes
1121	AFLASPEYVNLPINGNGKQ	19	P09211	Glutathione S-transferase P OS=Homo sapiens OX=9606 GN=GSTP1 PE=1 SV=2	2	1016.53	-0.053939	2.8937e-27	128.67	R2	161410000	yes
1122	AFLASPEYVNLPINGNGKQ	19	P09211	Glutathione S-transferase P OS=Homo sapiens OX=9606 GN=GSTP1 PE=1 SV=2	3	678.021	0.13393	0.00057184	66.965	R2	103520000	yes
1123	AFLASPEYVNLPINGNGKQ	19	P09211	Glutathione S-transferase P OS=Homo sapiens OX=9606 GN=GSTP1 PE=1 SV=2	2	1016.53	0.089819	2.7539e-05	86.911	R3	34005000	yes
1124	AFLASPEYVNLPINGNGKQ	19	P09211	Glutathione S-transferase P OS=Homo sapiens OX=9606 GN=GSTP1 PE=1 SV=2	3	678.021	-0.0036375	0.039751	23.562	R3	27691000	yes
1125	AFLASPEYVNLPINGNGKQ	19	P09211	Glutathione S-transferase P OS=Homo sapiens OX=9606 GN=GSTP1 PE=1 SV=2	2	1016.53	0.74119	2.6792e-10	108.37	S1	21281000	yes
1126	AFLASPEYVNLPINGNGKQ	19	P09211	Glutathione S-transferase P OS=Homo sapiens OX=9606 GN=GSTP1 PE=1 SV=2	3	678.021	0.06253	0.023209	31.801	S1	17914000	yes
1127	AFLASPEYVNLPINGNGKQ	19	P09211	Glutathione S-transferase P OS=Homo sapiens OX=9606 GN=GSTP1 PE=1 SV=2	2	1016.53	0.29108	1.5606e-38	145.91	S2	272460000	yes
1128	AFLASPEYVNLPINGNGKQ	19	P09211	Glutathione S-transferase P OS=Homo sapiens OX=9606 GN=GSTP1 PE=1 SV=2	3	678.021	-0.36825	0.038782	24.043	S3	2886400	yes
1129	AFLASPEYVNLPINGNGKQ	19	P09211	Glutathione S-transferase P OS=Homo sapiens OX=9606 GN=GSTP1 PE=1 SV=2	2	1016.53	0.40774	0.0029864	70.942	S3	3836400	yes
1130	AFLASPEYVNLPINGNGKQ	19	P09211	Glutathione S-transferase P OS=Homo sapiens OX=9606 GN=GSTP1 PE=1 SV=2	3	678.021	0.13783			S2	185610000	yes
1131	AFLASPEYVNLPINGNGKQ	19	P09211	Glutathione S-transferase P OS=Homo sapiens OX=9606 GN=GSTP1 PE=1 SV=2	2	1017.02	-0.41795	4.3926e-20	121.08	R1	155980000	yes
1132	AFLASPEYVNLPINGNGKQ	19	P09211	Glutathione S-transferase P OS=Homo sapiens OX=9606 GN=GSTP1 PE=1 SV=2	2	1017.02	-0.19369	0.0036491	66.267	R2	130720000	yes
1133	AFLASPEYVNLPINGNGKQ	19	P09211	Glutathione S-transferase P OS=Homo sapiens OX=9606 GN=GSTP1 PE=1 SV=2	2	1017.02	-0.41163	3.268e-14	110.86	R2	739500000	yes
1134	AFLASPEYVNLPINGNGKQ	19	P09211	Glutathione S-transferase P OS=Homo sapiens OX=9606 GN=GSTP1 PE=1 SV=2	3	678.349	-0.22331	0.010603	42.338	R2	727720000	yes
1135	AFLASPEYVNLPINGNGKQ	19	P09211	Glutathione S-transferase P OS=Homo sapiens OX=9606 GN=GSTP1 PE=1 SV=2	2	1017.02	-0.58612	4.6519e-05	90.146	R2	454190000	yes
1136	AFLASPEYVNLPINGNGKQ	19	P09211	Glutathione S-transferase P OS=Homo sapiens OX=9606 GN=GSTP1 PE=1 SV=2	2	1017.02	-0.42001	0.00080295	77.744	R3	33050000	yes
1137	AFLASPEYVNLPINGNGKQ	19	P09211	Glutathione S-transferase P OS=Homo sapiens OX=9606 GN=GSTP1 PE=1 SV=2	2	1017.02	-0.28684	2.1978e-21	128.01	R3	173460000	yes
1138	AFLASPEYVNLPINGNGKQ	19	P09211	Glutathione S-transferase P OS=Homo sapiens OX=9606 GN=GSTP1 PE=1 SV=2	3	678.349	-0.24916	0.0021876	59.862	R3	63625000	yes
1139	AFLASPEYVNLPINGNGKQ	19	P09211	Glutathione S-transferase P OS=Homo sapiens OX=9606 GN=GSTP1 PE=1 SV=2	2	1017.02	-0.13169	2.7929e-14	112.13	S1	53133000	yes
1140	AFLASPEYVNLPINGNGKQ	19	P09211	Glutathione S-transferase P OS=Homo sapiens OX=9606 GN=GSTP1 PE=1 SV=2	3	678.349	-0.73671	0.0037945	48.053	S1	27377000	yes
1141	AFLASPEYVNLPINGNGKQ	19	P09211	Glutathione S-transferase P OS=Homo sapiens OX=9606 GN=GSTP1 PE=1 SV=2	2	1017.02	-0.10309	3.0829e-21	127.87	S2	165730000	yes
1142	AFLASPEYVNLPINGNGKQ	19	P09211	Glutathione S-transferase P OS=Homo sapiens OX=9606 GN=GSTP1 PE=1 SV=2	3	678.349	-0.25737	0.0021151	60.209	S2	173330000	yes
1143	AFLASPEYVNLPINGNGKQ	19	P09211	Glutathione S-transferase P OS=Homo sapiens OX=9606 GN=GSTP1 PE=1 SV=2	2	1017.02	-0.17215	7.1908e-75	169.58	S2	823430000	yes
1144	AFLASPEYVNLPINGNGKQ	19	P09211	Glutathione S-transferase P OS=Homo sapiens OX=9606 GN=GSTP1 PE=1 SV=2	3	678.349	-0.24176	0.00061883	65.943	S2	284950000	yes
1145	AFLASPEYVNLPINGNGKQ	19	P09211	Glutathione S-transferase P OS=Homo sapiens OX=9606 GN=GSTP1 PE=1 SV=2	2	1017.02	-0.085574	1.591e-19	122.7	S2	524000000	yes
1146	AFLASPEYVNLPINGNGKQ	19	P09211	Glutathione S-transferase P OS=Homo sapiens OX=9606 GN=GSTP1 PE=1 SV=2	2	1017.02	0.083855	0.024345	48.004	S3	3051900	yes
[truncated: 32,937 more rows]
