# Supplementary material for: The RhoB p.S73F mutation leads to cerebral palsy through dysregulation of lipid homeostasis
Source: EMBO Mol Med. 2024 Jul 30;16(9):3. doi: 10.1038/s44321-024-00113-2 (PMC11393352; doi:10.1038/s44321-024-00113-2)
Supplement: Supplementary file 15 — Source data Fig. 5 [file 44321_2024_113_MOESM15_ESM.zip › Figure 5/5D/Relative expression of P-ACAT1 protein in Cortical Gray Matter.xlsx]

## Sheet: P-ACAT1
Relative expression of P-ACAT1-407/ACAT1 protein in Cortical Gray Matter	WT	RHOBS73F/S73F			Grey scale values of P-ACAT1-407/ACAT1 protein in Cortical Gray Matter	WT	RHOBS73F/S73F
	0.98268	1.50234				0.712431	1.08918
	1.0061	1.38674				0.729408	1.00537
	0.996681	1.35171				0.722582	0.97997
	1.01454	1.30922				0.735531	0.949165
