# Supplementary material for: The RhoB p.S73F mutation leads to cerebral palsy through dysregulation of lipid homeostasis
Source: EMBO Mol Med. 2024 Jul 30;16(9):3. doi: 10.1038/s44321-024-00113-2 (PMC11393352; doi:10.1038/s44321-024-00113-2)
Supplement: Supplementary file 15 — Source data Fig. 5 [file 44321_2024_113_MOESM15_ESM.zip › Figure 5/5D/Relative expression of P-ACAT1 protein in Cortical White Matter.xlsx]

## Sheet: P-ACAT1
Relative expression of P-ACAT1-407/ACAT1 protein in Cortical White Matter	WT	RHOBS73F/S73F			Grey scale values of P-ACAT1-407/ACAT1 protein in Cortical White Matter	WT	RHOBS73F/S73F
	1.01422	1.29437				0.670211	0.855338
	0.987063	1.7415				0.652265	1.15081
	0.997138	1.49623				0.658923	0.98873
	1.00158	1.20399				0.661858	0.795611
