# Supplementary material for: The RhoB p.S73F mutation leads to cerebral palsy through dysregulation of lipid homeostasis
Source: EMBO Mol Med. 2024 Jul 30;16(9):3. doi: 10.1038/s44321-024-00113-2 (PMC11393352; doi:10.1038/s44321-024-00113-2)
Supplement: Supplementary file 15 — Source data Fig. 5 [file 44321_2024_113_MOESM15_ESM.zip › Figure 5/5D/Relative expression of P-ACAT1 protein in Hippocampus.xlsx]

## Sheet: P-ACAT1
Relative expression of P-ACAT1-407/ACAT1 protein in Hippocampus	WT	RHOBS73F/S73F			Grey scale values of P-ACAT1-407/ACAT1 protein in Hippocampus	WT	RHOBS73F/S73F
	0.987553	1.09776				0.65868	0.732182
	0.995236	1.68573				0.663804	1.12435
	1.01673	1.3025				0.678137	0.868743
	1.00049	1.46782				0.667305	0.979009
