# Supplementary material for: The RhoB p.S73F mutation leads to cerebral palsy through dysregulation of lipid homeostasis
Source: EMBO Mol Med. 2024 Jul 30;16(9):3. doi: 10.1038/s44321-024-00113-2 (PMC11393352; doi:10.1038/s44321-024-00113-2)
Supplement: Supplementary file 15 — Source data Fig. 5 [file 44321_2024_113_MOESM15_ESM.zip › Figure 5/5E/Relative expression of P-LYN protein in Cortical White Matter.xlsx]

## Sheet: P-LYN
Relative expression of P-LYN-397/LYN protein in Cortical White Matter	WT	RHOBS73F/S73F			Grey scale values of P-LYN-397/LYN protein in Cortical White Matter	WT	RHOBS73F/S73F
	0.994866	1.61833				0.874105	1.42189
	1.00925	1.3843				0.886743	1.21627
	0.995883	1.25336				0.874999	1.10122
