# Supplementary material for: The RhoB p.S73F mutation leads to cerebral palsy through dysregulation of lipid homeostasis
Source: EMBO Mol Med. 2024 Jul 30;16(9):3. doi: 10.1038/s44321-024-00113-2 (PMC11393352; doi:10.1038/s44321-024-00113-2)
Supplement: Supplementary file 15 — Source data Fig. 5 [file 44321_2024_113_MOESM15_ESM.zip › Figure 5/5E/Relative expression of P-LYN protein in Hippocampus.xlsx]

## Sheet: P-LYN
Relative expression of P-LYN-397/LYN protein in Hippocampus	WT	RHOBS73F/S73F			Grey scale values of P-LYN-397/LYN protein in Hippocampus	WT	RHOBS73F/S73F
	1.01158	1.39139				0.854162	1.17486
	1.00956	1.25602				0.852454	1.06056
	0.973924	1.09191				0.822364	0.921989
	1.00493	1.491				0.848547	1.25897
