# Supplementary material for: The RhoB p.S73F mutation leads to cerebral palsy through dysregulation of lipid homeostasis
Source: EMBO Mol Med. 2024 Jul 30;16(9):3. doi: 10.1038/s44321-024-00113-2 (PMC11393352; doi:10.1038/s44321-024-00113-2)
Supplement: Supplementary file 15 — Source data Fig. 5 [file 44321_2024_113_MOESM15_ESM.zip › Figure 5/5F/Relative expression of P-ACAT1 protein.xlsx]

## Sheet: P-ACAT1
Relative expression of P-ACAT1/ACAT1 protein	WT	WT+LYN	WT+LYN Y397D			Grey scale values of P-ACAT1/ACAT1 protein	WT	WT+LYN	WT+LYN Y397D
	0.969142	1.20347	1.93554				0.436736	0.542332	0.872237
	1.03297	1.18329	1.7306				0.4655	0.533241	0.77988
	0.997887	1.48778	1.84227				0.44969	0.670457	0.830202
