# Supplementary material for: The RhoB p.S73F mutation leads to cerebral palsy through dysregulation of lipid homeostasis
Source: EMBO Mol Med. 2024 Jul 30;16(9):3. doi: 10.1038/s44321-024-00113-2 (PMC11393352; doi:10.1038/s44321-024-00113-2)
Supplement: Supplementary file 15 — Source data Fig. 5 [file 44321_2024_113_MOESM15_ESM.zip › Figure 5/5G/Relative expression of P-ACAT1 protein.xlsx]

## Sheet: P-ACAT1
Relative expression of P-ACAT1/ACAT1 protein	WT	WT-LYN	RhoBS73F/S73F	RhoBS73F/S73F-LYN			Grey scale values of P-ACAT1/ACAT1 protein	WT	WT-LYN	RhoBS73F/S73F	RhoBS73F/S73F-LYN
	0.997015	0.410197	1.45732	0.987902				0.822429	0.338368	1.20213	0.814912
	0.986757	0.800972	1.32599	1.07205				0.813968	0.660715	1.0938	0.884329
	1.01623	0.615721	1.41135	0.742321				0.838277	0.507903	1.16421	0.612335
