# Supplementary material for: The RhoB p.S73F mutation leads to cerebral palsy through dysregulation of lipid homeostasis
Source: EMBO Mol Med. 2024 Jul 30;16(9):3. doi: 10.1038/s44321-024-00113-2 (PMC11393352; doi:10.1038/s44321-024-00113-2)
Supplement: Supplementary file 16 — Source data Fig. 6 [file 44321_2024_113_MOESM16_ESM.zip]

Archive with 38 entries (27 files):
- Figure 6/
- Figure 6/6A/
- Figure 6/6A/Relative fluorescence intensity of line scan of RHOB cells.xlsx
- Figure 6/6A/Relative fluorescence intensity of line scan of RHOB+ATV cells.xlsx
- Figure 6/6A/Relative fluorescence intensity of line scan of WT cells.xlsx
- Figure 6/6A/Relative fluorescence intensity of line scan of WT+ACAT1-M cells.xlsx
- Figure 6/6B/
- Figure 6/6B/TG Levels in Cell lines.xlsx
- Figure 6/6D/
- Figure 6/6D/MDA Levels in Cell lines.xlsx
- Figure 6/6E/
- Figure 6/6E/Intracellular calcium ion concentration.xlsx
- Figure 6/6F/
- Figure 6/6F/README.txt
- Figure 6/6F/Relative expression of Active Calpain1 protein.xlsx
- Figure 6/6F/replicate/
- Figure 6/6F/replicate/western Calpain1 replicate (1).tif
- Figure 6/6F/replicate/western Calpain1 replicate (2).tif
- Figure 6/6F/replicate/western Gapdh replicate (1).tif
- Figure 6/6F/replicate/western Gapdh replicate (2).tif
- Figure 6/6F/western Calpain1.tif
- Figure 6/6F/western Gapdh.tif
- Figure 6/6G/
- Figure 6/6G/README.txt
- Figure 6/6G/Relative expression of GRP78 protein.xlsx
- Figure 6/6G/replicate/
- Figure 6/6G/replicate/western Gapdh replicate (1).tif
- Figure 6/6G/replicate/western Gapdh replicate (2).tif
- Figure 6/6G/replicate/western GRP78 replicate (1).tif
- Figure 6/6G/replicate/western GRP78 replicate (2).tif
- Figure 6/6G/western Gapdh.tif
- Figure 6/6G/western GRP78.tif
- Figure 6/6H/
- Figure 6/6H/CHOP Relative fluorescence intensity.xlsx
- Figure 6/6H/README.txt
- Figure 6/6I/
- Figure 6/6I/Cell Relative Viability.xlsx
- Figure 6/6I/README.txt
