# Supplementary material for: The RhoB p.S73F mutation leads to cerebral palsy through dysregulation of lipid homeostasis
Source: EMBO Mol Med. 2024 Jul 30;16(9):3. doi: 10.1038/s44321-024-00113-2 (PMC11393352; doi:10.1038/s44321-024-00113-2)
Supplement: Supplementary file 16 — Source data Fig. 6 [file 44321_2024_113_MOESM16_ESM.zip › Figure 6/6A/Relative fluorescence intensity of line scan of RHOB cells.xlsx]

## Sheet: line scan
Relative fluorescence intensity of line scan of RHOB S73F cells	Distance（inches）	RHOB 1	RHOB 2	RHOB 3
	0	12	3.9273	9.6667
	0.00333	12.8408	3.7214	9.4928
	0.00667	14.1833	4	9.3188
	0.01	15.4766	3.9813	9.3304
	0.01333	16.5839	3.6681	9.3333
	0.01667	17.4957	4.2988	9.3333
	0.02	18.8199	4.5226	9.3333
	0.02333	20.4305	4.9445	9.3333
	0.02667	21.7492	5.2822	9.6058
	0.03	23.2253	5.8215	9.6667
	0.03333	24.7063	6.6782	9.942
	0.03667	26.0713	8.1042	10.1791
	0.04	27.6398	9.1568	10.0399
	0.04333	29.4171	10.1505	9.2812
	0.04667	31.9582	11.2801	8.713
	0.05	35.3818	12.442	7.6232
	0.05333	38.9335	13.8254	6.487
	0.05667	42.2702	15.5865	5.513
	0.06	45.7863	17.4684	4.4174
	0.06333	48.2715	19.5102	3.1655
	0.06667	50.9591	21.4118	2.4783
	0.07	51.9045	23.1332	2.6522
	0.07333	52.0583	25.1235	2.4174
	0.07667	51.4669	26.546	2.3333
	0.08	50.0785	28.0331	2.7532
	0.08333	48.7128	29.169	2.913
	0.08667	47.7054	29.8193	2.8778
	0.09	47.0878	29.8243	3.15
	0.09333	46.1785	30.0307	6.7311
	0.09667	45.8114	30.0713	9.7041
	0.1	45.8733	30.1704	12.5299
	0.10333	46.0184	30.532	14.5418
	0.10667	47.5572	30.4824	15.094
	0.11	48.5869	30.4132	15.3069
	0.11333	49.1548	30.7639	13.9468
	0.11667	48.8557	31.0403	12.3774
	0.12	49.6247	31.198	10.7275
	0.12333	51.9683	30.6839	9.0132
	0.12667	55.7879	30.2778	7.5594
	0.13	60.724	29.9531	7.5681
	0.13333	65.2979	30.725	8.4165
	0.13667	68.8272	33.6753	9.4029
	0.14	71.4975	37.5624	10.1423
	0.14333	73.3348	43.139	11.215
	0.14667	74.8001	49.5644	12.1362
	0.15	76.4724	55.7567	12.5602
	0.15333	77.8134	61.4745	13.4
	0.15667	78.8672	66.1622	13.9911
	0.16	79.9806	69.2118	17.8334
	0.16333	80.8811	70.5291	23.3478
	0.16667	82.1692	70.9579	28.9887
	0.17	82.9671	70.9129	35.847
	0.17333	83.3302	70.5536	42.3806
	0.17667	82.9697	69.8163	49.3056
	0.18	82.9122	67.8502	56.9003
	0.18333	82.1702	64.3393	63.0775
	0.18667	81.1267	59.0135	67.4108
	0.19	79.9174	51.2356	69.9369
	0.19333	78.9662	41.9128	71.2969
	0.19667	78.0599	32.9877	71.5792
	0.2	76.9842	25.2806	71.4228
	0.20333	75.604	19.6178	70.9545
	0.20667	74.0029	16.4656	70.4812
	0.21	71.8814	14.2558	69.8406
	0.21333	69.5025	13.9045	69.7159
	0.21667	66.6587	15.6909	69.4461
	0.22	63.2972	19.9944	68.8551
	0.22333	60.2736	26.7048	68.5522
	0.22667	57.7322	35.7131	67.3863
	0.23	55.8913	46.389	67.3333
	0.23333	55.5134	56.5723	66.7776
	0.23667	56.6147	65.1934	66.7695
	0.24	58.8178	70.5575	66.1768
	0.24333	61.8027	71.9549	65.4348
	0.24667	64.9799	69.6285	63.9861
	0.25	68.2868	65.1589	61.138
	0.25333	70.9709	60.3214	57.3855
	0.25667	72.7813	56.2565	53.1893
	0.26	73.8239	54.0714	48.0899
	0.26333	73.5697	54.4818	43.1709
	0.26667	71.6607	55.2999	38.4493
	0.27	68.828	56.5084	33.7443
	0.27333	64.5537	58.0893	29.9885
	0.27667	59.9002	58.7262	27.3681
	0.28	55.0634	58.8718	25.8647
	0.28333	50.3218	57.7027	24.92
	0.28667	45.8717	55.5897	24.5594
	0.29	42.2743	53.4831	25.2543
	0.29333	39.8496	51.6386	25.5563
	0.29667	39.5875	50.522	25.429
	0.3	40.2685	51.0978	25.0101
	0.30333	42.6278	53.9422	25.6137
	0.30667	45.6575	57.6477	26.3333
	0.31	48.2408	62.0231	28.5938
	0.31333	49.6435	66.7715	31.8738
	0.31667	50.7459	70.8562	37.3995
	0.32	51.324	73.827	44.058
	0.32333	51.6357	74.6105	51.1108
	0.32667	51.4731	72.5788	57.3206
	0.33	50.7752	68.8562	62.8389
	0.33333	49.1753	64.8093	67.5709
	0.33667	47.0763	62.869	71.2795
	0.34	44.9697	63.3854	74.7705
	0.34333	42.4644	65.4982	77.3907
	0.34667	39.8999	68.9782	79.7594
	0.35	37.7041	72.9028	81.368
	0.35333	36.0826	76.4786	82.1524
	0.35667	36.3553	78.9272	82.5449
	0.36	37.0382	80.3816	81.9652
	0.36333	37.8511	80.7689	81.113
	0.36667	39.2871	80.2505	79.5072
	0.37	40.2425	79.1603	77.722
	0.37333	41.4511	77.9721	74.9285
	0.37667	43.9159	77.1848	71.842
	0.38	47.823	76.4429	67.812
	0.38333	51.7295	76.3159	64
	0.38667	55.8102	76.688	61.2986
	0.39	59.7299	77.1859	59.7727
	0.39333	62.4607	77.8627	58.7831
	0.39667	63.8423	78.915	57.8239
	0.4	63.8476	80.3405	56.4581
	0.40333	63.1032	81.6069	55.1501
	0.40667	62.3891	82.5968	53.1582
	0.41	62.514	83.041	50.9422
	0.41333	63.4154	83.4399	49.2024
	0.41667	64.7784	83.5437	48.6698
	0.42	65.9138	82.9894	49.107
	0.42333	67.069	82.1705	50.9495
	0.42667	66.6165	80.9037	53.9103
	0.43	65.2995	79.6811	57.9292
	0.43333	63.4204	78.6729	62.712
	0.43667	61.5392	77.3293	65.851
	0.44	61.2489	75.3484	68.5585
	0.44333	61.3105	72.3848	70.5167
	0.44667	61.7135	70.1214	71.7681
	0.45	61.7081	67.6552	71.8967
	0.45333	59.7601	64.8386	71.9161
	0.45667	56.3965	61.5591	70.9834
	0.46	51.1765	57.4057	70.2667
	0.46333	44.9038	52.2585	70.587
	0.46667	38.5569	47.0241	71.8336
	0.47	32.8402	42.6602	73.9146
	0.47333	28.8891	39.0101	76.8295
	0.47667	27.7811	35.1332	79.7522
	0.48	30.0632	31.3513	81.949
	0.48333	34.3557	28.0724	83.4928
	0.48667	39.7902	24.581	84.7623
	0.49	45.1174	21.7322	85.7987
	0.49333	48.985	19.7276	86.5914
	0.49667	51.4955	18.9517	87.2342
	0.5	53.3034	19.9785	87.4638
	0.50333	54.6415	23.7907	87.1391
	0.50667	55.9564	29.4708	86.2373
	0.51	58.0209	37.9712	84.5304
	0.51333	61.1712	47.1537	82.2006
	0.51667	64.7466	56.2199	78.7246
	0.52	68.3664	63.9776	75.3036
	0.52333	71.2657	69.4075	71.8461
	0.52667	73.0889	72.5497	69.5502
	0.53	73.2393	73.3931	67.1797
	0.53333	71.1379	73.0326	65.3163
	0.53667	66.3773	72.4819	63.6
	0.54	58.7458	72.2304	61.8145
	0.54333	49.3612	72.0799	59.2711
	0.54667	38.4019	72.0277	57.8227
	0.55	28.0317	71.6163	55.9679
	0.55333	19.5049	70.8952	53.5819
	0.55667	13.5119	69.9367	50.7989
	0.56	12.2029	68.5045	47.5328
	0.56333	14.0953	66.3534	43.1429
	0.56667	17.3098	63.6019	39.1764
	0.57	20.4902	61.9968	36.0494
	0.57333	21.7575	60.1287	33.6476
	0.57667	20.9388	58.5385	31.7868
	0.58	18.419	56.6667	30.4144
	0.58333	15.4459	54.6667	29.4663
	0.58667	12.7735	52.7356	28.7487
	0.59	11.0685	51.7912	28.3507
	0.59333	10.047	52.2633	28.627
	0.59667	10.2877	52.7211	28.9275
	0.6	11.3189	52.1742	29.3094
	0.60333	12.8905	50.7616	29.0256
	0.60667	14.5593	48.3085	28.6581
	0.61	16.3574	45.7586	27.8587
	0.61333	17.9114	43.2147	27.1333
	0.61667	20.8252	40.4058	27.5822
	0.62	22.6997	36.928	28.0725
	0.62333	24.2156	33.0727	28.5855
	0.62667	25.0583	27.82	28.3834
	0.63	24.8724	22.5889	27.9811
	0.63333	23.3205	18.8342	27.3837
	0.63667	21.2299	15.3485	26.3014
	0.64	18.9064	11.8798	25.1923
	0.64333	17.4923	8.9424	23.5449
	0.64667	16.4117	6.1044	21.3563
	0.65	15.4168	4.4147	18.5369
	0.65333	14.8924	3.7883	15.7636
	0.65667	15.1256	3.5671	12.8461
	0.66	15.1965	3.7387	10.2418
	0.66333	15.1113	4.3978	7.5265
	0.66667	15.2779	5.108	5.7032
	0.67	15.6062	5.7481	4.8687
	0.67333	15.8049	6.2073	5.6116
	0.67667	15.9937	6.838	7.3159
	0.68	15.9647	7.604	10.6338
	0.68333	16.1721	8.7804	14.0447
	0.68667	16.5322	9.5868	17.1786
	0.69	16.4377	10.1231	19.4667
	0.69333	16.8786	10.9611	20.5141
	0.69667	17.5191	11.4881	20.2548
	0.7	18.1458	12.3038	18.6704
	0.70333	19.8857	12.8697	17.6227
	0.70667	21.7653	13.2285	16.5283
	0.71	23.5288	13.8114	15.3188
	0.71333	24.9503	14.0048	14.3721
	0.71667	25.6527	14.3182	14.5652
	0.72	25.4788	14.3715	15.4741
	0.72333	25.1217	14.3312	16.5162
	0.72667	24.1809	14.3333	18.5543
	0.73	23.8762	14.0243	20.5008
	0.73333	23.4964	13.5421	22.4726
	0.73667	23.5655	12.8842	24.3996
	0.74	24.8405	11.8162	25.9672
	0.74333	27.0154	11.2571	27.2232
	0.74667	29.2126	11	27.5246
	0.75	31.5817	10.9904	27.6812
	0.75333	33.0774	10.9698	27.3679
	0.75667	32.8172	11	26.0411
	0.76	31.504	11.6048	24.7478
	0.76333	29.4148	11.6667	22.5511
	0.76667	26.581	12.473	20.3333
	0.77	23.7027	13.3897	17.9283
	0.77333	20.6742	14.3089	15.8523
	0.77667	17.7207	14.7257	14.0817
	0.78	15.3102	15.1246	13.0032
	0.78333	13.7059	15.3547	12.3478
	0.78667	12.6296	15.3191	11.171
	0.79	11.9323	15.11	10.2551
	0.79333	11.6026	14.5493	9.5498
	0.79667	11.0935	13.7178	9.506
	0.8	10.8495	13.0482	9.5652
	0.80333	11.4327	12.5392	9.3304
	0.80667	12.927	11.8143	8.7739
	0.81	14.7149	11.2635	8
	0.81333	15.5126	11.5578	8.1888
	0.81667	16.7994	11.9028	9.6849
	0.82	17.0955	12.2263	11.3119
	0.82333	16.5776	13.0445	13.1574
	0.82667	16.2562	12.9633	15.4369
	0.83	15.9834	12.1238	17.6522
	0.83333	15.7876	11.2577	19.3478
	0.83667	17.1717	10.3338	20.8319
	0.84	19.8675	9.185	21.8576
	0.84333	23.4592	8.2314	22.5333
	0.84667	28.3515	7.4903	22.641
	0.85	33.7519	6.8959	22.6232
	0.85333	38.5127	6.8762	22.9599
	0.85667	42.8072	6.9842	23.087
	0.86	46.169	7.0529	23.6087
	0.86333	48.831	7.4003	23.6116
	0.86667	50.2513	7.6163	23.7681
	0.87	50.3376	7.6667	23.8715
	0.87333	49.9704	7.6667	23.6174
	0.87667	48.7704	7.6667	23.2522
	0.88	47.3315	7.6667	22.6841
	0.88333	46.6429	7.6667	22.1008
	0.88667	45.9213	7.6667	21.597
	0.89	46.0295	7.6667	20.9797
	0.89333	46.854	7.6667	20.7942
	0.89667	47.383	7.6667	21.1264
	0.9	47.491	7.6667	20.8986
	0.90333	47.5741	7.8618	20.5123
	0.90667	47.503	7.8562	20.6377
	0.91	47.418	7.6667	20.8633
	0.91333	47.2837	8.0251	20.9855
	0.91667	47.2221	8.3787	20.995
	0.92	47.2311	8.3087	21.2
	0.92333	47.257	8.4204	20.8232
	0.92667	48.1001	8.6835	20.6854
	0.93	47.9726	8.64	20.873
	0.93333	47.8387	8.532	20.8147
	0.93667	47.6702	8.4543	21.0833
	0.94	46.437	8.977	21.2899
	0.94333	45.0331	8.8747	21.0609
	0.94667	43.6331	8.7667	20.6019
	0.95	41.9965	8.6587	19.9433
	0.95333	40.5925	8.8092	18.9681
	0.95667	39.2303	8.9376	17.8783
	0.96	37.4694	9.2234	16.4544
	0.96333	35.9827	9.2268	15.0117
	0.96667	35.1397	9.2388	14.0435
	0.97	34.7451	9.3333	13.1275
	0.97333	33.6498	9.1829	12.7681
	0.97667	32.595	8.9491	12.1913
	0.98	30.4912	8.7578	12.229
	0.98333	27.0611	8.3166	12.7536
	0.98667	23.97	8.3535	13.6865
	0.99	20.6829	8.5791	14.3361
	0.99333	18.1766	9.4608	14.3417
	0.99667	15.8812	10.442	14.6
	1	14.3096	11.7128	14.2149
	1.00333	12.8456	11.8503	13.4449
	1.00667	11.5695	13.0034	11.8227
	1.01	10.0662	13.9133	10.0722
	1.01333	9.1925	14.0288	8.6689
	1.01667	9.6783	14.4118	8.6125
	1.02	12.0374	14.654	8.6667
	1.02333	16.9345	14.447	9.1004
	1.02667	24.2859	13.8373	9.3333
	1.03	33.0985	12.9122	9.2752
	1.03333	42.5301	11.6897	8.8841
	1.03667	51.9924	10.2967	8.3182
	1.04	60.3045	9.0861	7.9769
	1.04333	66.0042	8.0799	10.2522
	1.04667	68.8824	7.1096	13.0802
	1.05	69.1721	6.1937	16.051
	1.05333	67.8934	5.6114	18.9931
	1.05667	64.8395	5.1486	21.5297
	1.06	60.7937	4.6712	23.9766
	1.06333	56.2642	4.6667	25.7009
	1.06667	51.6473	4.9798	26.4115
	1.07	48.1025	5.978	26.9909
	1.07333	46.085	9.5997	27.4
	1.07667	45.9815	14.1962	27.8641
	1.08	47.8621	19.9158	28.3609
	1.08333	51.1352	26.5651	28.586
	1.08667	55.3182	32.9614	28.3043
	1.09	59.507	39.1692	28.1304
	1.09333	62.3404	44.1917	28
	1.09667	64.1295	46.532	27.7565
	1.1	65.5335	46.6616	27.4058
	1.10333	67.3111	45.2376	27.6576
	1.10667	69.9251	42.6546	27.4205
	1.11	72.6206	39.7634	27.647
	1.11333	75.5215	36.9436	27.9948
	1.11667	77.7191	33.7864	28.3856
	1.12	79.1292	30.6768	29.7495
	1.12333	79.7574	27.7716	32.2319
	1.12667	79.2148	24.9389	35.7472
	1.13	78.7949	22.2284	41.5287
	1.13333	77.9148	20.5346	47.4392
	1.13667	77.2045	19.1663	53.5887
	1.14	76.7627	18.4009	59.6372
	1.14333	76.8718	18.1886	65.4653
	1.14667	77.4752	18.0901	71.0899
	1.15	78.6758	18.2835	76.6667
	1.15333	80.4859	18.6177	80.9674
	1.15667	81.9769	18.9294	83.9188
	1.16	82.9569	18.8769	85.6928
	1.16333	83.6818	18.2474	87.058
	1.16667	83.636	17.267	87.3188
	1.17	83.2707	16.8604	87.1333
	1.17333	83.3097	16.6879	85.9333
	1.17667	81.6392	17.1837	85.1729
	1.18	80.0721	17.9545	84.0468
	1.18333	77.5036	18.5912	82.8292
	1.18667	73.8042	20.0087	81.8377
	1.19	70.2882	22.3207	81.0319
	1.19333	67.1771	25.1245	79.9161
	1.19667	64.0562	28.7227	79.5768
	1.2	61.9921	31.2835	79.5942
	1.20333	60.6415	33.9028	80.1507
	1.20667	60.7488	36.2408	80.7478
	1.21	62.0004	37.8812	81.2406
	1.21333	63.513	40.0554	81.6696
	1.21667	65.5162	42.6069	82.4638
	1.22	67.3146	44.7999	83.287
	1.22333	69.5265	46.6667	83.9507
	1.22667	72.0658	48.2331	84.6
	1.23	74.0482	49.9019	85.3768
	1.23333	75.9796	52.8287	86.2899
	1.23667	78.2073	55.514	86.6788
	1.24	79.6048	57.9192	87.0551
	1.24333	81.2241	59.5125	87.1188
	1.24667	82.4723	61.3284	86.92
	1.25	83.2906	61.644	86.9786
	1.25333	83.8805	61.8704	86.8271
	1.25667	84.1224	62.1931	86.5143
	1.26	84.0252	61.6278	85.9188
	1.26333	83.6688	60.6465	85.3507
	1.26667	82.7225	59.8808	84.7675
	1.27	81.4716	58.5904	84.6175
	1.27333	80.2317	57.1709	84.6451
	1.27667	78.6452	56.3712	84.9894
	1.28	76.37	56.5904	85.4493
	1.28333	73.5522	58.1218	85.6484
	1.28667	70.4758	60.4559	86.5014
	1.29	67.4716	63.0767	87.2403
	1.29333	64.7611	65.9701	87.6232
	1.29667	62.684	68.7811	88.1362
	1.3	60.382	70.8848	88.5482
	1.30333	57.9856	72.3931	89.0667
	1.30667	55.7741	73.0324	89.5163
	1.31	54.5395	73.3391	89.9681
	1.31333	53.9985	73.237	90.3947
	1.31667	54.9447	73.2446	91.1077
	1.32	56.7005	73.6027	92.1399
	1.32333	59.4825	73.0972	93.2049
	1.32667	63.2287	73.1857	93.9304
	1.33	67.0627	72.594	94.1507
	1.33333	70.8018	70.7225	93.5362
	1.33667	74.6666	68.5583	92.6087
	1.34	77.7706	66.3375	91.0122
	1.34333	80.4881	63.7664	88.1948
	1.34667	82.7512	61.2841	84.0638
	1.35	83.9179	59.2153	78.7839
	1.35333	84.5089	56.8842	71.912
	1.35667	84.2639	54.1663	63.4261
	1.36	84.0011	52.0749	55.518
	1.36333	83.288	50.44	47.1884
	1.36667	82.0411	49.4116	38.9193
	1.37	80.7658	48.0727	31.2909
	1.37333	79.8978	46.9496	23.9277
	1.37667	79.2141	45.2664	16.5602
	1.38	78.396	42.8827	10.8667
	1.38333	77.8639	41.4747	7.0435
	1.38667	77.7073	39.4403	4.4522
	1.39	78.0533	37.9058	3.3159
	1.39333	79.2484	36.3571	2.6843
	1.39667	81.2251	34.5738	2.8783
	1.4	83.1795	32.8963	3.7971
	1.40333	84.3686	31.7963	4.153
	1.40667	84.7135	31.1653	5.0406
	1.41	83.7048	30.4117	5.6725
	1.41333	81.7603	29.324	6.3565
	1.41667	79.513	28.09	7.2029
	1.42	76.9698	26.5493	7.5079
	1.42333	73.0614	25.5234	7.5013
	1.42667	69.0527	24.8167	7.1304
	1.43	64.4352	24.1533	6.6222
	1.43333	60.398	23	5.9855
	1.43667	57.6683	20.1475	5.3681
	1.44	56.0105	17	4.7391
	1.44333	56.4624	14.6331	4.3913
	1.44667	58.4883	14.3198	4.2024
	1.45	62.2781	12.5123	4.3957
	1.45333	67.4407	10.7679	4.6899
	1.45667	73.5112	10.3942	4.8
	1.46	79.5544	10.0025	5.258
	1.46333	84.3305	9.4247	5.703
	1.46667	87.5385	8.3608	6.1657
	1.47	89.0959	7.5462	6.8725
	1.47333	87.9346	6.3166	7
	1.47667	85.7203	5.6673	7.171
	1.48	82.3211	5.3291	7.1322
	1.48333	77.5377	4.4602	6.7391
	1.48667	72.9032	4.1128	6.9375
	1.49	68.7319	4.1056	6.0669
	1.49333	65.3009	4.3578	6
	1.49667	63.3255	4.389	5.4957
	1.5	62.2372	4	4.913
