# Supplementary material for: The RhoB p.S73F mutation leads to cerebral palsy through dysregulation of lipid homeostasis
Source: EMBO Mol Med. 2024 Jul 30;16(9):3. doi: 10.1038/s44321-024-00113-2 (PMC11393352; doi:10.1038/s44321-024-00113-2)
Supplement: Supplementary file 16 — Source data Fig. 6 [file 44321_2024_113_MOESM16_ESM.zip › Figure 6/6A/Relative fluorescence intensity of line scan of RHOB+ATV cells.xlsx]

## Sheet: line scan
Relative fluorescence intensity of line scan of RHOB+Ato S73F cells	Distance（inches）	RHOB+ATV 1	RHOB+ATV 2	RHOB+ATV 3
	0	3	3	9
	0.00333	3	3	9.8341
	0.00667	3	2.956	10.5263
	0.01	3	2.7193	10.8929
	0.01333	3	2.6667	11.2053
	0.01667	3	2.6901	11.2936
	0.02	3	2.8947	11.0277
	0.02333	3	3	10.5026
	0.02667	3	3	9.8187
	0.03	3	2.9834	9.193
	0.03333	3	3	8.3127
	0.03667	3	3	8.7218
	0.04	3	3.1579	9.2336
	0.04333	3	3.4195	9.9661
	0.04667	3	3.4783	11.7824
	0.05	3	3.5549	13.4912
	0.05333	3	3.5654	14.8501
	0.05667	3	3.6667	15.9415
	0.06	3	3.7507	16.2982
	0.06333	3	4	15.3333
	0.06667	3	4.0739	14.5205
	0.07	2.8594	4.4912	14.4007
	0.07333	2.6667	4.8363	15.2964
	0.07667	2.6667	5	17.1293
	0.08	2.6667	5	19.6362
	0.08333	2.6667	5	22.2939
	0.08667	2.8725	5.1693	24.9886
	0.09	3	5.5263	27.8338
	0.09333	3	5.7652	30.8169
	0.09667	3.2999	6.3207	34.3549
	0.1	3.5022	6.5614	37.9751
	0.10333	3.9142	6.6667	40.3629
	0.10667	4.2087	6.7544	42.0557
	0.11	4.658	7.1228	42.5568
	0.11333	5.6373	7.8538	42.4029
	0.11667	6.8478	8	42.0428
	0.12	7.8087	7.9649	41.4792
	0.12333	9.2217	7.7602	40.9612
	0.12667	10.7391	7.4444	40.6667
	0.13	12.0258	6.2456	39.8033
	0.13333	13.4178	5.5174	39.8184
	0.13667	14.5259	4.7602	39.8889
	0.14	15.6719	4.1404	41.0637
	0.14333	16.454	3.731	42.4198
	0.14667	17.7681	3.0803	44.5512
	0.15	18.2101	2.7895	47.0766
	0.15333	19.48	2.7227	48.5205
	0.15667	21.2826	2.7018	48.9532
	0.16	22.5652	2.9649	48.3518
	0.16333	23.8786	3.0292	48.097
	0.16667	24.8185	3.2339	47.193
	0.17	25.4986	3.3333	46.7516
	0.17333	26.016	3.3333	46.8667
	0.17667	26.5577	3.3333	47.4731
	0.18	27.0522	3.386	48.1773
	0.18333	27.9182	3.5906	48.9443
	0.18667	28.9971	3.6667	50.2025
	0.19	29.8425	3.6667	52
	0.19333	30.3449	3.6667	53.1865
	0.19667	31.4318	3.6987	54.7427
	0.2	33.1128	3.7507	55.9806
	0.20333	35.1889	3.8193	57.1339
	0.20667	38.2783	3.6888	57.6771
	0.21	42.0114	3.9852	57.8772
	0.21333	46.6725	4.2862	58.7014
	0.21667	50.5362	4.4294	60.3041
	0.22	54.1061	4.8957	62.349
	0.22333	57.7015	5.5965	65.161
	0.22667	61.5637	5.6667	67.1447
	0.23	65.6333	5.9594	68.0591
	0.23333	70.029	6.0979	68.1114
	0.23667	75.0574	6.3684	66.9381
	0.24	80.0047	6.8947	64.9806
	0.24333	84.0565	7.1736	61.875
	0.24667	88.008	7.3333	58.5202
	0.25	90.675	7.4423	54.8209
	0.25333	93.0547	8.8889	51.4444
	0.25667	94.6466	10.4891	48.6433
	0.26	94.9913	12.9298	46.8947
	0.26333	94.6678	15.9006	46.7796
	0.26667	94.0088	18.9825	47.3626
	0.27	92.3391	22.2281	49.1754
	0.27333	89.6064	25.2896	51.7676
	0.27667	86.0928	28.3737	54.3807
	0.28	82.4903	31.6048	56.8513
	0.28333	79.2595	35.3216	59.1871
	0.28667	76.7001	39.6784	61.1462
	0.29	75.387	43.0083	62.096
	0.29333	74.0244	46.4214	62.4214
	0.29667	73.0989	49.3961	61.8873
	0.3	72.1014	52.3463	60.7765
	0.30333	71.1491	55.1456	59.2638
	0.30667	69.32	58.0428	57.7135
	0.31	66.6094	60.5263	55.8596
	0.31333	63.2375	63.0102	53.3881
	0.31667	59.3913	64.7778	49.6667
	0.32	55.345	65.1717	45.2207
	0.32333	50.87	64.9649	40.8652
	0.32667	46.3884	63.9474	36.1539
	0.33	42.3634	61.7415	31.5263
	0.33333	38.6679	57.9908	27.3321
	0.33667	35.86	52.4023	23.6051
	0.34	34.0174	45.7248	20.5319
	0.34333	32.7043	38.7568	18.5137
	0.34667	31.925	31.7134	17.8957
	0.35	31.6232	25.2992	18.7184
	0.35333	31.8532	19.5146	21.1847
	0.35667	32.4197	14.3681	24.2918
	0.36	33.1836	10.2456	27.4561
	0.36333	33.8522	6.7193	29.7882
	0.36667	35.9112	4.9006	32.0228
	0.37	38.2652	4.1616	33.3703
	0.37333	41.1831	3.8917	33.2281
	0.37667	44.1696	4.353	32.4041
	0.38	47.0957	5.3333	30.6667
	0.38333	49.75	6.9692	29.1754
	0.38667	52.3759	8.4118	27.5291
	0.39	54.2797	9.7618	25.4718
	0.39333	55.0382	10.2321	23.7479
	0.39667	54.9667	9.6996	22.269
	0.4	54.0063	8.4432	21.1154
	0.40333	51.6406	6.7322	20.1225
	0.40667	48.1362	4.133	19.2607
	0.41	43.0505	1.4765	18.6814
	0.41333	37.395	0.1471	17.7562
	0.41667	31.391	0.2515	16.7987
	0.42	25.058	0.7018	15.3389
	0.42333	18.5154	1.4035	13.7707
	0.42667	12.5278	2.2807	11.3463
	0.43	7.1493	3.2281	8.7895
	0.43333	2.564	7.3201	6.5826
	0.43667	0.8728	12.8009	4.4531
	0.44	0.2624	18.0766	2.4349
	0.44333	0.0014	22.8889	1.2222
	0.44667	0.2145	27.1644	1.0569
	0.45	0.4275	29.8006	1.1958
	0.45333	1.267	31.2899	1.5399
	0.45667	3.1384	31.4263	1.7725
	0.46	4.9733	30.0305	2.4958
	0.46333	6.7185	27.2004	4.6171
	0.46667	8.6957	23.7024	7.1287
	0.47	10.495	20.3167	9.9834
	0.47333	11.4934	17.1871	12.9064
	0.47667	12.5212	15.8129	16.0936
	0.48	13.0725	15.7368	18.0794
	0.48333	13.0928	16.6319	19.141
	0.48667	12.8812	18.5848	19.4811
	0.49	12.6246	20.9603	19.1053
	0.49333	12.5652	22.9701	17.9064
	0.49667	12.496	24.3293	16.928
	0.5	12.6232	25.5143	16.3102
	0.50333	13.1407	26.3429	16.1754
	0.50667	13.7362	27.1111	15.8889
	0.51	14.989	28.8532	15.5226
	0.51333	15.6435	30.2195	15.5088
	0.51667	16.0747	31.7953	15.538
	0.52	15.8051	33.5152	15.4737
	0.52333	14.2033	34.9264	15.3509
	0.52667	12.0933	35.0031	15.3407
	0.53	9.7556	34.2336	15.3684
	0.53333	7.3396	32.6491	15.2841
	0.53667	5.9267	29.9852	14.9347
	0.54	5.5898	27.1736	14.2622
	0.54333	5.3333	24.0526	13.5146
	0.54667	5.3333	21.2161	12.8307
	0.55	5.029	18.8144	11.8421
	0.55333	4.5949	16.9052	10.6842
	0.55667	4.1768	15.9058	9.462
	0.56	3.7865	15.6861	8.2964
	0.56333	3.6853	15.6987	7.3216
	0.56667	3.7624	15.0234	6
	0.57	3.5117	14	4.3333
	0.57333	3.0633	13.0197	3.2946
	0.57667	2.5947	11.9532	2.3857
	0.58	2.0948	10.9104	1.5069
	0.58333	1.9359	10.5251	0.9474
	0.58667	1.6667	10.6057	0.7322
	0.59	1.6577	12.1579	0.9548
	0.59333	1.416	13.9708	1.2693
	0.59667	1.4827	15.9489	1.7778
	0.6	1.3333	18.8606	3.1921
	0.60333	1.3333	22.0243	4.5749
	0.60667	1.3739	24.5254	6.594
	0.61	1.887	26.8301	8.3804
	0.61333	3.48	28.94	9.6931
	0.61667	4.8261	30.7368	10.3253
	0.62	5.9393	31.5789	10.2438
	0.62333	7.6408	31.386	9.1927
	0.62667	9.4441	30.3275	7.8855
	0.63	11.4261	28.3019	6.1265
	0.63333	13.1014	24.7778	4.4444
	0.63667	14.4138	20.7479	2.9942
	0.64	15.6086	16.9474	2.1551
	0.64333	16.7647	13.6904	2.1696
	0.64667	17.8907	11.6497	2.4626
	0.65	18.0572	10.0923	3.3029
	0.65333	18.2348	9.8289	4.731
	0.65667	18.0014	10.643	6.0883
	0.66	17.5897	11.5522	7.2899
	0.66333	16.6597	12.6257	8.3509
	0.66667	15.15	13.7076	9.3158
	0.67	12.8203	14.3241	10.4654
	0.67333	10.4261	15.1348	11.5796
	0.67667	8.2537	15.7966	12.209
	0.68	6.2272	17.2068	12.807
	0.68333	4.4693	19.7153	13.2456
	0.68667	3.5429	22.3881	12.9357
	0.69	3.2333	25.4737	12.5439
	0.69333	3	28.0095	12.125
	0.69667	3.3855	29.7778	11.4444
	0.7	3.6528	29.6177	10.8458
	0.70333	4.2079	27.5002	9.9914
	0.70667	4.6145	24.5497	8.9024
	0.71	4.7841	20.7433	7.3749
	0.71333	6.0468	16.4795	6.4177
	0.71667	7.3986	12.6023	5.6097
	0.72	8.6561	10.5263	5.2281
	0.72333	10.1207	9.7685	5.0375
	0.72667	11.0986	11.1881	5.3576
	0.73	12.2192	14.2465	6.4746
	0.73333	13.344	18.0634	8.0259
	0.73667	13.9852	22.6374	9.8827
	0.74	14.2984	27.6842	12.2133
	0.74333	13.8072	33.1123	15.0305
	0.74667	13.2021	36.6491	16.9363
	0.75	12.6304	39.3721	18.5439
	0.75333	12.6637	40.611	19.7014
	0.75667	12.942	40.3179	19.6316
	0.76	13.687	38.6667	18.6667
	0.76333	15.1609	35.2887	16.6045
	0.76667	17	30.9766	14.4561
	0.77	18.8826	26.3629	12.2669
	0.77333	20.6283	22.7581	9.6082
	0.77667	22.4089	21.0243	7.1157
	0.78	24.5043	21.1339	5.4663
	0.78333	26.1304	24.1856	4.5968
	0.78667	27.3449	29.4875	4.0292
	0.79	28.2357	37.0009	3.7876
	0.79333	28.3333	44.4841	3.2942
	0.79667	28.3333	51.7544	4.0853
	0.8	27.4675	57.1514	4.8596
	0.80333	26.3696	61.0219	5.8261
	0.80667	25.1828	63	7.1813
	0.81	24.5313	63.2475	8.6491
	0.81333	23.9064	63.8889	9.848
	0.81667	24.6281	64.7368	10.9621
	0.82	25.9772	65.7119	12.0914
	0.82333	28.1164	65.8889	12.7778
	0.82667	31.1884	64.9151	13.8633
	0.83	33.708	62.3647	14.4912
	0.83333	36.2168	58.5159	15.1422
	0.83667	37.9426	52.8923	15.7836
	0.84	39.1885	46.578	16.3684
	0.84333	39.7	39.9431	16.5045
	0.84667	39.0609	33.6904	16.1982
	0.85	37.52	28.4386	16.0351
	0.85333	34.9387	24.2856	15.3041
	0.85667	31.3116	21.8002	13.6959
	0.86	26.73	21.2022	11.904
	0.86333	22.9653	21.5848	9.6842
	0.86667	20.0926	23.5162	7.4035
	0.87	18.0923	25.6177	5
	0.87333	17.8557	28.2555	3.3333
	0.87667	19.3999	31.1031	2.2047
	0.88	22.5232	33.4118	1.807
	0.88333	27.1941	34.7104	2.2302
	0.88667	33.6136	34.6667	3
	0.89	40.4548	33.1154	3.8172
	0.89333	47.6116	29.5608	4.4765
	0.89667	54.7547	25.3115	4.7953
	0.9	60.1544	21.217	4.8596
	0.90333	62.8074	18.3346	4.586
	0.90667	61.939	16.152	3.7559
	0.91	56.7273	15.2225	3.3158
	0.91333	48.9071	14.9591	3.2782
	0.91667	38.7831	15.5799	3.7427
	0.92	28.88	16.0166	4.0351
	0.92333	19.2717	16.2164	4.5355
	0.92667	11.5355	17.1114	4.7664
	0.93	6.107	18.2105	5.0776
	0.93333	3.0498	19.7485	5.5392
	0.93667	3.2885	20.9883	5.6777
	0.94	5.2	21.7895	5.7562
	0.94333	7.8	21.9095	5.9969
	0.94667	11.2986	21.6593	6.2302
	0.95	15.2702	20.6667	6.3333
	0.95333	19.7188	20.5928	7.3275
	0.95667	23.5406	20.5057	8.6316
	0.96	26.8401	20.2105	10.2124
	0.96333	29.4452	19.872	12.0409
	0.96667	31.1424	19.8914	14.4912
	0.97	31.7196	19.0102	16.7091
	0.97333	31.4908	18.2401	18.462
	0.97667	31.1116	17.325	19.6784
	0.98	30.3826	16.8412	20.5235
	0.98333	29.4783	16.615	20.3536
	0.98667	28.7779	16.6433	20.5614
	0.99	27.6638	16.8596	20.409
	0.99333	26.4275	17.1782	19.9751
	0.99667	25.0633	17.0911	19.2924
	1	23.1916	17.0766	18.2632
	1.00333	21.1986	16.9942	17.1188
	1.00667	18.6047	16.1785	15.5146
	1.01	15.7783	15.2918	13.6842
	1.01333	13.0332	14.7778	11.6667
	1.01667	11.354	15.0877	9.0292
	1.02	10.3167	14.8098	6.687
	1.02333	9.9037	14.8732	4.8107
	1.02667	9.8348	14.8304	3.3269
	1.03	10.4187	13.9825	3.1006
	1.03333	11.213	13.0674	3.3189
	1.03667	11.041	11.9301	3.1988
	1.04	10.4809	11.7027	3.5605
	1.04333	10.1281	11.2555	5.0576
	1.04667	9.2894	10.5829	8.3616
	1.05	8.587	10.0609	12.1671
	1.05333	8.0588	9.5257	15.7901
	1.05667	8.9217	9.0717	18.5032
	1.06	10.676	8.7802	20.3804
	1.06333	12.2435	9.028	21.3361
	1.06667	14.4783	9.7251	21.8381
	1.07	17.3942	11.0526	22.398
	1.07333	18.9333	12.9394	23.0416
	1.07667	20.5789	15.1111	23.4444
	1.08	21.4551	16.4561	24.277
	1.08333	21.0175	18.333	25.9151
	1.08667	19.6464	19.3216	28.0212
	1.09	17.0483	19.5614	31.0877
	1.09333	13.5783	19.5906	35.8083
	1.09667	10.4308	18.8858	41.5294
	1.1	8.535	18.2687	48.4931
	1.10333	8.0333	17.3173	54.0345
	1.10667	8.8783	16.2641	57.9846
	1.11	11.0295	15.65	60.3453
	1.11333	14.2423	15.8153	60.8624
	1.11667	16.7965	16.169	59.9658
	1.12	18.8489	17.0628	58.0222
	1.12333	19.0646	18.3567	55.1428
	1.12667	17.3603	20.3339	52.2742
	1.13	14.3345	22.5632	49.7719
	1.13333	11.0561	24.7042	48.3801
	1.13667	7.8115	25.8486	47.883
	1.14	5.3918	26.3333	48
	1.14333	4.1102	26.7258	49.1557
	1.14667	4.9835	26.3536	50.3687
	1.15	7.6667	25.6685	52.2281
	1.15333	11.6408	25.4854	54.6128
	1.15667	16.6145	25.7122	56.8701
	1.16	22.7576	26.8596	60.0674
	1.16333	29.1101	28.2339	62.5503
	1.16667	35.4266	30.117	64.4922
	1.17	41.5361	31.9114	66.1034
	1.17333	46.9691	33.3275	67.0265
	1.17667	50.7244	34.5842	67.0234
	1.18	53.1505	35.4515	67.1228
	1.18333	53.9493	35.8101	67.329
	1.18667	53.7862	36.2468	67.5673
	1.19	51.9096	36.2502	68.217
	1.19333	50.3394	36.7913	68.7544
	1.19667	48.6394	37.7193	69.4211
	1.2	47.1884	38.6491	70.3333
	1.20333	46.7232	39	71.4444
	1.20667	47.6435	38.8443	73.606
	1.21	49.2681	37.6639	75.7544
	1.21333	50.6406	35.9942	77.9883
	1.21667	51.9855	34.0837	80.245
	1.22	53.5854	33.4174	81.2761
	1.22333	54.3834	32.6753	81.0982
	1.22667	54.7333	32.9	79.41
	1.23	54.0986	32.2899	77.0018
	1.23333	52.7807	31.0926	73.4075
	1.23667	50.7913	29.6599	69.4309
	1.24	48.1136	27.2909	64.4561
	1.24333	45.2918	24.1761	59.1462
	1.24667	42.7768	22.06	54.4371
	1.25	40.5739	20.6094	50.6057
	1.25333	39.1502	20.1339	47.8141
	1.25667	38.6577	21.7076	46.8187
	1.26	39.5705	24.5494	46.5817
	1.26333	41.4464	28.5402	47.5045
	1.26667	44.0693	33.6667	48.6667
	1.27	47.9793	40.1117	49.2668
	1.27333	52.2844	46.0462	49.7922
	1.27667	57.2118	50.8126	50.0643
	1.28	61.754	54.542	50.0702
	1.28333	65.3116	56.1394	48.9311
	1.28667	66.7195	54.7458	47.0323
	1.29	65.0798	51.9418	44.0175
	1.29333	61.4266	48.4469	40.3767
	1.29667	56.5835	44.7301	36.5146
	1.3	51.649	40.4035	32.4386
	1.30333	47.3033	35.9791	28.9892
	1.30667	44.0855	31.2573	25.3386
	1.31	42.5594	26	22.1099
	1.31333	42.6076	20.5272	18.3589
	1.31667	43.917	16.4451	15.0819
	1.32	45.9362	13.2946	12.1911
	1.32333	48.5101	10.9126	10.0529
	1.32667	51.3555	9.144	9.1323
	1.33	53.885	7.6667	9
	1.33333	55.5829	7.1265	8.4152
	1.33667	56.3206	7.3395	8.1754
	1.34	56.0725	8.4543	8.3472
	1.34333	54.7889	9.8129	8.3755
	1.34667	52.6067	11.1216	8.373
	1.35	49.7412	12.5365	8.2382
	1.35333	46.6193	13.8067	7.9877
	1.35667	43.471	15.0419	7.8747
	1.36	39.9275	15.2641	7.4746
	1.36333	37.1885	15.2573	7.2398
	1.36667	34.3989	14.9775	6.7744
	1.37	31.8431	14.2576	6.4441
	1.37333	29.0616	13.1404	6.2456
	1.37667	26.1602	11.3626	5.972
	1.38	23.1867	9.5679	5.4866
	1.38333	20.6662	8.2164	5.6082
	1.38667	18.2784	6.9591	5.4417
	1.39	17.6551	5.9261	5.3333
	1.39333	17.4383	5.4444	5.3333
	1.39667	17.1667	5.0483	5.3333
	1.4	16.4928	5.409	5.1404
	1.40333	15.5968	5.5654	4.8772
	1.40667	14.4493	6.0936	4.614
	1.41	13.2415	6.5614	4.3509
	1.41333	11.8484	7.5205	3.8421
	1.41667	10.1514	8.1637	3.6728
	1.42	8.7526	8.6316	3.6057
	1.42333	7.9425	9.0351	3.3401
	1.42667	7.7246	9.2982	3.574
	1.43	7.6901	9.5614	3.2982
	1.43333	7.8891	9.8129	2.9945
	1.43667	8.1551	9.8713	2.8406
	1.44	8.7234	9.8246	3.0175
	1.44333	9.4217	9.4152	3.2807
	1.44667	9.5902	9.1696	3.6941
	1.45	10.0017	8.7692	4.0702
	1.45333	10.1168	8.117	3.9942
	1.45667	10.2333	7.4444	4.4444
	1.46	10.0203	6.7719	5.1754
	1.46333	10	6.0148	5.4475
	1.46667	10.1304	5.4484	5.6297
	1.47	10.1558	5.0702	5.6667
	1.47333	10.3826	4.8655	5.3906
	1.47667	10.5942	4.9123	5.2355
	1.48	10.4087	5	5.0693
	1.48333	10.1957	5	5.0877
	1.48667	9.9691	5	4.4737
	1.49	9.7686	5	4.0175
	1.49333	9.8116	5	3.8163
	1.49667	9.6768	5	3.3453
	1.5	9.4638	5	2.8947
