# Supplementary material for: The RhoB p.S73F mutation leads to cerebral palsy through dysregulation of lipid homeostasis
Source: EMBO Mol Med. 2024 Jul 30;16(9):3. doi: 10.1038/s44321-024-00113-2 (PMC11393352; doi:10.1038/s44321-024-00113-2)
Supplement: Supplementary file 16 — Source data Fig. 6 [file 44321_2024_113_MOESM16_ESM.zip › Figure 6/6A/Relative fluorescence intensity of line scan of WT cells.xlsx]

## Sheet: line scan
Relative fluorescence intensity of line scan of WT cells	Distance（inches）	WT 1	WT 2	WT 3
	0	6.2513	15.513	5.3333
	0.00333	6.3333	13.2359	5.6407
	0.00667	7.1795	11.457	6.3333
	0.01	7.9188	10.2191	6.6543
	0.01333	8.8154	9.3362	6.3333
	0.01667	10.0667	8.9964	8.7477
	0.02	11.641	9.1772	10.5011
	0.02333	13.2821	9.444	11.0256
	0.02667	14.6718	10.0904	10.825
	0.03	15.2462	10.9168	9.4877
	0.03333	15.8154	12.5683	15.9494
	0.03667	15.7641	14.4881	14.5025
	0.04	14.7436	16.4114	11.0337
	0.04333	13.2051	18.0912	17.4742
	0.04667	11.9043	19.2732	13.8257
	0.05	10.9824	20.4584	10.175
	0.05333	10.4564	21.3753	8.7066
	0.05667	10.5385	21.9712	8.4067
	0.06	10.8667	22.5926	8.3389
	0.06333	11.3897	23.0954	8.0217
	0.06667	12.4256	22.8208	7.3796
	0.07	13.7385	21.1679	6.8551
	0.07333	15.2564	19.3249	6.4794
	0.07667	17.4996	17.7706	6.1171
	0.08	19.7569	17.5445	5.7549
	0.08333	21.9201	19.6413	5.3926
	0.08667	24.0412	24.4664	5.0304
	0.09	25.4615	31.8893	4.6681
	0.09333	26.2526	41.5349	4.3059
	0.09667	25.7946	52.1454	4.0758
	0.1	23.9036	62.8101	3.7779
	0.10333	20.9638	73.2532	3.4228
	0.10667	17.7729	83.0709	3.2654
	0.11	15.5095	88.6383	5.3708
	0.11333	14.0431	89.8908	14.0087
	0.11667	12.8463	90.3529	25.0355
	0.12	11.3097	90.773	37.6171
	0.12333	10.7509	91	49.3108
	0.12667	12.4174	91.1524	60.0569
	0.13	17.3071	91.5235	69.1804
	0.13333	26.0368	88.1739	75.2769
	0.13667	35.9251	82.3406	78.5441
	0.14	46.326	75.2963	78.8143
	0.14333	57.2702	68.9816	76.9102
	0.14667	68.0038	63.4938	73.0799
	0.15	78.1577	59.4791	67.6014
	0.15333	85.8659	57.3367	60.7564
	0.15667	89.7546	57.5858	52.695
	0.16	90.3949	59.8571	44.5018
	0.16333	88.9039	63.2827	36.6711
	0.16667	85.4388	66.8792	29.5776
	0.17	82.1993	70.4541	24.124
	0.17333	78.8901	73.8684	21.013
	0.17667	74.7905	75.2502	19.8225
	0.18	70.2645	76.5444	20.2545
	0.18333	65.162	76.8739	21.3991
	0.18667	61.6337	77.196	23.2186
	0.19	57.5238	77.0173	26.0377
	0.19333	56.0396	76.2576	29.1839
	0.19667	55.5245	75.2925	32.8179
	0.2	56.8236	73.9349	36.907
	0.20333	58.3987	72.2755	40.3594
	0.20667	59.8718	70.9628	43.5748
	0.21	60.9245	69.4006	46.1234
	0.21333	61.2633	67.4064	48.0282
	0.21667	62.0293	65.2292	48.9074
	0.22	61.6035	62.718	48.9498
	0.22333	61.9524	59.8653	47.732
	0.22667	61.6929	56.5154	45.3516
	0.23	61.0318	53.1212	41.7941
	0.23333	60.7086	49.1379	38.2612
	0.23667	60.4051	45.6819	34.4889
	0.24	59.8205	42.4342	30.7733
	0.24333	59.3867	40.2075	27.552
	0.24667	58.1547	38.7918	25.1131
	0.25	56.5042	39.9371	23.9924
	0.25333	54.9262	42.6963	23.8203
	0.25667	53.4506	46.4312	24.5177
	0.26	51.9423	50.3586	26.0116
	0.26333	50.2104	53.8414	28.2855
	0.26667	47.7568	56.2433	31.0082
	0.27	44.1212	57.1832	33.8019
	0.27333	40.033	56.369	36.3428
	0.27667	36.1733	55.3859	38.8154
	0.28	33.2125	54.0572	41.1002
	0.28333	31.3275	52.9129	42.9841
	0.28667	31.4602	51.8268	44.5229
	0.29	33.9414	51.4202	45.2316
	0.29333	38.2535	51.2382	45.8426
	0.29667	44.0306	51.0205	46.649
	0.3	50.2205	50.9011	47.5503
	0.30333	56.3489	50.3449	48.5442
	0.30667	61.9011	50.255	49.7927
	0.31	66.0023	49.8966	50.4769
	0.31333	68.7511	49.7821	50.9904
	0.31667	70.3912	50.2104	51.0035
	0.32	70.6133	50.8902	50.3568
	0.32333	69.5641	51.7534	49.154
	0.32667	67.0006	52.0282	47.3919
	0.33	63.0892	52.7386	45.4852
	0.33333	58.0853	53.9181	43.473
	0.33667	52.2295	55.5966	41.5203
	0.34	45.8608	57.1146	39.6985
	0.34333	40.781	59.7245	38.1516
	0.34667	37.2062	62.175	37.147
	0.35	35.2718	63.788	35.9738
	0.35333	35.1795	64.4671	34.6753
	0.35667	36.641	63.577	33.1115
	0.36	38.5692	61.0567	31.2181
	0.36333	41.2571	56.3832	28.786
	0.36667	43.7363	50.4714	25.9757
	0.37	46.0164	43.9308	23.1265
	0.37333	48.5494	37.393	20.8484
	0.37667	51.1774	30.9635	19.4168
	0.38	52.9266	25.1962	19.7387
	0.38333	54.2541	19.9913	21.9579
	0.38667	54.4782	15.0943	25.6204
	0.39	52.7436	10.6289	30.193
	0.39333	50.6533	7.5982	35.104
	0.39667	47.978	5.1079	39.9025
	0.4	46.3783	3.7158	44.0757
	0.40333	45.1653	2.7014	46.9593
	0.40667	45.9524	2.544	48.2913
	0.41	48.4274	3.4989	48.6881
	0.41333	50.6409	5.3916	48.3462
	0.41667	52.1867	8.6095	47.6128
	0.42	53.9868	12.4815	47.2083
	0.42333	54.696	17.1808	47.0974
	0.42667	55.1987	22.2704	47.0967
	0.43	55.141	28.5412	46.9133
	0.43333	55.5373	34.4966	45.9036
	0.43667	56.1453	40.3829	44.0166
	0.44	56.7949	46.761	41.003
	0.44333	56.2941	52.7531	36.8291
	0.44667	55.4163	58.538	32.3255
	0.45	53.2343	62.7435	28.1374
	0.45333	50.8308	63.6652	25.5641
	0.45667	48.1685	61.7744	24.9964
	0.46	44.7777	56.0375	27.4849
	0.46333	42.5026	48.3519	32.8374
	0.46667	39.7308	38.9911	39.9896
	0.47	37.1656	29.4605	47.4962
	0.47333	34.8535	20.8847	53.9233
	0.47667	33.921	14.8494	58.077
	0.48	34.4154	11.4777	59.0354
	0.48333	36.6205	10.8644	57.3463
	0.48667	40.68	12.5912	53.7281
	0.49	46.3626	15.786	48.9754
	0.49333	53.2514	19.0152	44.0405
	0.49667	59.7927	22.3015	40.3182
	0.5	65.0835	25.0234	37.833
	0.50333	69.2517	26.9899	36.1476
	0.50667	71.6557	29.5846	35.1983
	0.51	72.2851	31.7382	34.5488
	0.51333	71.1326	34.0629	34.178
	0.51667	68.4703	36.3145	33.919
	0.52	64.0705	38.5735	34.1937
	0.52333	57.9744	40.8309	35.0029
	0.52667	50.7577	42.1189	36.1159
	0.53	42.2941	43.8856	37.2184
	0.53333	33.481	44.4635	37.7744
	0.53667	25.3943	45.0852	37.8937
	0.54	18.5861	45.0119	37.5618
	0.54333	14.9788	43.4953	37.0231
	0.54667	15.0101	40.9074	36.1294
	0.55	15.9528	38.2165	35.2646
	0.55333	16.7812	35.5426	33.8142
	0.55667	17.3846	34.2428	32.0311
	0.56	18.5859	33.5403	30.1607
	0.56333	21.3015	34.1858	28.5372
	0.56667	24.9522	35.2479	26.9197
	0.57	29.1357	36.9341	25.3704
	0.57333	33.8132	38.3915	23.972
	0.57667	39.0882	39.5935	22.9291
	0.58	43.96	40.4989	22.0997
	0.58333	47.8498	41.1767	21.4931
	0.58667	49.6945	41.363	21.5061
	0.59	49.7399	41.5367	22.554
	0.59333	48.8535	41.9657	25.068
	0.59667	47.6089	43.1984	29.7598
	0.6	47.3692	45.1372	36.2242
	0.60333	47.7036	47.5109	42.5431
	0.60667	48.3443	50.076	48.3438
	0.61	49.9253	52.8884	52.1708
	0.61333	50.5366	55.7903	53.2328
	0.61667	51.0733	58.7739	51.2863
	0.62	49.9749	61.8127	47.0805
	0.62333	48.0476	64.7975	41.4643
	0.62667	45.7077	67.4233	35.8792
	0.63	43.1185	69.5278	31.092
	0.63333	40.6954	70.556	27.9573
	0.63667	36.3253	70.5148	26.5877
	0.64	33.0183	69.2596	26.128
	0.64333	29.4908	66.8156	26.266
	0.64667	26.2352	63.5376	26.5987
	0.65	24.121	60.5107	26.9342
	0.65333	22.2579	57.3134	27.0789
	0.65667	21.0073	54.4033	27.6047
	0.66	20.981	51.9544	28.1412
	0.66333	21.9678	49.8445	29.0246
	0.66667	23.9238	48.4563	29.7686
	0.67	26.326	47.3008	30.7972
	0.67333	28.2821	46.2156	31.9128
	0.67667	29.5919	45.1395	33.5552
	0.68	29.8478	44.5011	35.1027
	0.68333	28.8208	44.4729	36.3305
	0.68667	27.3029	44.9928	36.9299
	0.69	25.6227	46.2205	36.7395
	0.69333	24.3704	47.3936	35.7483
	0.69667	23.8523	47.8933	34.3781
	0.7	23.99	47.2646	32.6706
	0.70333	23.7014	45.3435	30.4762
	0.70667	23.2747	41.7065	27.9219
	0.71	23.1505	36.8528	25.2943
	0.71333	24.5556	31.1952	22.3994
	0.71667	28.533	25.6796	19.8735
	0.72	35.1733	20.7737	17.3876
	0.72333	43.0586	16.8414	15.893
	0.72667	51.1037	14.4576	15.3659
	0.73	59.1335	13.3319	15.5221
	0.73333	66.1829	12.6876	16.6411
	0.73667	71.6621	12.3745	18.256
	0.74	75.5018	12.0054	20.5918
	0.74333	77.7949	11.9964	22.6588
	0.74667	78.4797	11.7428	25.3247
	0.75	77.3641	11.9726	27.6671
	0.75333	73.7181	12.4924	29.1361
	0.75667	67.1612	14.4794	30.7491
	0.76	58.4324	18.2372	31.4941
	0.76333	48.2141	22.9751	33.0625
	0.76667	37.6995	28.5633	35.3458
	0.77	27.4416	34.0277	38.0201
	0.77333	18.641	38.2268	41.0763
	0.77667	11.4932	41.1734	43.7705
	0.78	8.3629	43.0729	45.6833
	0.78333	9.2169	44.4179	46.2559
	0.78667	10.6507	45.8754	45.8197
	0.79	12.2564	46.9435	42.1445
	0.79333	16.0258	48.8661	37.0904
	0.79667	20.0514	50.8304	31.3673
	0.8	24.5408	53.1653	26.6103
	0.80333	29.2378	55.2954	24.2
	0.80667	34.3736	58.0564	25.1752
	0.81	38.6297	60.2458	28.9305
	0.81333	43.0031	61.778	34.2013
	0.81667	45.6007	61.6978	40.0889
	0.82	46.8784	59.5742	46.0348
	0.82333	47.1538	55.4211	51.4212
	0.82667	46.0954	49.1425	55.1952
	0.83	43.5464	41.9247	56.3659
	0.83333	40.5846	33.9548	56.5495
	0.83667	37.9436	26.4276	56.0521
	0.84	34.3333	19.6809	55.5098
	0.84333	30.1511	14.9657	55.9836
	0.84667	26.1793	13.1292	57.6356
	0.85	22.7933	14.7682	60.2972
	0.85333	19.7656	18.4345	63.0309
	0.85667	17.8535	23.2591	64.4866
	0.86	16.8133	28.1297	65.3393
	0.86333	16.8593	32.5484	64.3861
	0.86667	17.3418	35.819	61.948
	0.87	18.6549	37.5326	58.4628
	0.87333	20.9707	37.9277	54.6188
	0.87667	24.5326	36.8431	50.7954
	0.88	29.3558	35.0282	47.3358
	0.88333	34.6533	32.8062	44.9017
	0.88667	39.8775	30.9296	44.0852
	0.89	43.7436	29.4901	44.8814
	0.89333	46.7626	28.8875	46.1048
	0.89667	47.0358	28.7144	46.7642
	0.9	45.1449	28.276	45.9197
	0.90333	42.3889	28.4893	43.3322
	0.90667	38.6667	28.532	39.5119
	0.91	34.4542	29.1437	35.3622
	0.91333	30.6404	30.1976	30.7997
	0.91667	28.1423	31.2679	26.3238
	0.92	26.1766	32.164	22.6264
	0.92333	24.5311	32.556	20.0969
	0.92667	23.5905	32.6409	19.1358
	0.93	22.76	32.5503	19.5415
	0.93333	22.2186	31.9763	20.4693
	0.93667	22.3941	30.6112	21.1359
	0.94	23.1245	29.0682	20.6082
	0.94333	23.9392	27.6317	18.5452
	0.94667	24.8791	26.7182	15.7661
	0.95	25.2325	26.1067	12.4628
	0.95333	24.9456	26.479	10.2673
	0.95667	24.8205	27.6889	9.8113
	0.96	24.8415	29.407	12.022
	0.96333	24.7521	32.021	16.2503
	0.96667	25.0333	35.9019	22.385
	0.97	25.8019	39.5301	29.4866
	0.97333	26.9304	43.1154	36.5076
	0.97667	28.72	46.1866	42.7006
	0.98	30.5581	48.413	48.1497
	0.98333	32.0095	50.3236	51.5886
	0.98667	32.4617	51.2385	53.1635
	0.99	31.7326	50.6363	53.6039
	0.99333	30.1938	49.2415	53.3733
	0.99667	27.6714	47.3109	52.812
	1	24.2697	45.0853	51.7014
	1.00333	20.4259	42.8919	50.4432
	1.00667	16.5897	41.3923	48.7001
	1.01	12.4127	41.0636	46.6421
	1.01333	8.8286	40.9971	44.7576
	1.01667	7.5415	41.013	43.1607
	1.02	6.4595	40.7383	42.0886
	1.02333	5.2821	40.6392	42.117
	1.02667	4.9705	40.1772	42.6565
	1.03	5.9985	39.8207	43.3075
	1.03333	7.5824	40.0051	43.7062
	1.03667	9.8626	41.4145	43.9299
	1.04	13.044	43.3421	43.8853
	1.04333	15.4013	45.2473	43.6963
	1.04667	17.3046	46.0478	43.4018
	1.05	19.03	45.0577	42.8599
	1.05333	19.2116	42.256	41.9284
	1.05667	18.3333	37.7007	40.6276
	1.06	16.583	32.801	38.5712
	1.06333	15.3266	27.9544	36.3044
	1.06667	14.5451	24.1699	34.2155
	1.07	14.7754	20.6856	32.1883
	1.07333	15.3626	17.9354	30.5343
	1.07667	16.2426	15.2292	29.7317
	1.08	17.304	12.0607	29.8891
	1.08333	18.7663	7.9173	30.6139
	1.08667	20.6374	5.408	31.8901
	1.09	21.7033	3.564	33.5423
	1.09333	21.5231	2.2063	35.5228
	1.09667	21.0756	1.312	37.6941
	1.1	20.7333	1.2003	39.924
	1.10333	21.2577	2.3747	42.3001
	1.10667	23.3187	4.4743	44.5806
	1.11	27.5109	8.6631	46.7266
	1.11333	32.0214	12.3585	48.7975
	1.11667	36.6892	15.2197	50.6301
	1.12	41.316	16.9502	52.0623
	1.12333	45.4029	17.6885	52.9186
	1.12667	48.973	17.4028	53.1323
	1.13	51.446	16.3437	52.7354
	1.13333	52.6557	15.5072	51.6073
	1.13667	52.4176	15.0383	50.2717
	1.14	51.1795	15.0333	49.0252
	1.14333	49.1867	15.4988	47.2863
	1.14667	46.8549	16.1309	44.8467
	1.15	44.4082	16.3214	41.7188
	1.15333	41.6138	16.6778	37.8205
	1.15667	38.6447	17.0101	33.4497
	1.16	35.9625	17.6363	28.8383
	1.16333	33.7159	18.684	24.2892
	1.16667	32.0081	20.7209	20.212
	1.17	31.3905	23.9782	17.1562
	1.17333	31.663	28.355	15.3348
	1.17667	32.3319	33.7392	14.7392
	1.18	33.4771	38.923	15.4353
	1.18333	34.9209	44.4496	17.1786
	1.18667	36.68	49.7837	19.4202
	1.19	38.5385	54.7614	22.1622
	1.19333	40.6844	58.5496	25.2876
	1.19667	42.5897	60.5352	28.5141
	1.2	44.118	60.5776	31.6307
	1.20333	45.6185	59.3319	34.6612
	1.20667	47.2674	57.2972	37.3904
	1.21	48.3087	55.0289	39.7104
	1.21333	48.6542	53.3493	41.312
	1.21667	48.7238	52.7035	41.8734
	1.22	48.5963	53.021	41.6848
	1.22333	48.641	53.8113	40.7918
	1.22667	48.7582	54.18	38.9241
	1.23	49.3714	54.689	35.8558
	1.23333	49.3108	54.7001	31.6041
	1.23667	49.7953	53.9167	26.8338
	1.24	50.2015	52.6779	21.8177
	1.24333	50.4012	50.9201	16.9506
	1.24667	50.3408	48.9063	12.5516
	1.25	49.8812	47.209	9.3368
	1.25333	49.2813	46.1906	7.7264
	1.25667	48.2821	46.1193	7.5647
	1.26	47.2462	47.0465	9.0911
	1.26333	46.4872	48.5128	11.7394
	1.26667	45.1178	50.7483	15.1421
	1.27	44.156	53.1641	18.5635
	1.27333	42.7143	55.6514	21.9532
	1.27667	41.9672	58.269	24.9627
	1.28	41.2164	60.5703	27.9967
	1.28333	40.686	62.8451	31.8128
	1.28667	40.2377	65.573	36.0425
	1.29	39.6777	67.4425	41.1945
	1.29333	38.9053	68.7762	45.8349
	1.29667	38.8699	69.3512	49.9266
	1.3	40.722	69.9019	53.8049
	1.30333	46.3672	70.226	57.28
	1.30667	54.1282	71.3066	60.8597
	1.31	63.1714	72.3707	63.8571
	1.31333	72.6856	73.6221	65.4841
	1.31667	81.6019	75.0606	65.7543
	1.32	90.0409	76.0459	65.5955
	1.32333	92.5971	76.3305	65.6742
	1.32667	93.2851	75.9802	66.8178
	1.33	93.7604	75.4597	68.8553
	1.33333	93.9757	75.0788	71.9921
	1.33667	93.973	75.3612	74.9559
	1.34	93.674	77.2154	76.7546
	1.34333	92.0122	79.42	77.551
	1.34667	82.3196	82.2369	76.2776
	1.35	68.6164	86.1744	73.2892
	1.35333	54.5417	90.4276	68.9696
	1.35667	41.0879	92.6696	63.9934
	1.36	28.7657	92.7564	58.4216
	1.36333	19.1226	93.0032	53.1316
	1.36667	14.0637	92.9992	48.9436
	1.37	12.7011	92.9162	46.229
	1.37333	13.5641	92.8026	44.9429
	1.37667	14.7664	92.8941	44.7978
	1.38	15.2255	93.4722	44.0442
	1.38333	14.9207	94.9619	42.2415
	1.38667	14.2791	96.5126	38.3883
	1.39	14.0256	96.9892	34.0824
	1.39333	14	94.5712	30.0878
	1.39667	14.1436	90.4648	26.3984
	1.4	14.4718	83.6784	23.1728
	1.40333	14.739	75.6292	20.8091
	1.40667	14.9414	66.8311	20.0296
	1.41	15.2602	59.1327	20.4606
	1.41333	16.0138	52.9193	21.8896
	1.41667	16.8419	48.564	24.0286
	1.42	17.6564	46.4428	26.1887
	1.42333	18.6264	46.4137	28.5829
	1.42667	19.4637	48.1206	30.2389
	1.43	20.2497	51.0325	31.8429
	1.43333	20.7628	53.7607	33.5047
	1.43667	21.3659	55.8224	34.9443
	1.44	21.8718	57.0478	35.7711
	1.44333	22.1385	56.5424	36.2285
	1.44667	22.2438	55.6255	36.5452
	1.45	22.0762	53.9017	35.9573
	1.45333	21.6586	51.4829	35.0541
	1.45667	20.7106	48.8691	33.94
	1.46	19.9433	47.0094	32.4693
	1.46333	18.7207	45.2566	31.2162
	1.46667	17.5805	43.6125	29.4368
	1.47	16.6021	42.2667	28.1656
	1.47333	15.4359	40.3214	26.6577
	1.47667	14.8747	37.5237	25.1469
	1.48	14.543	33.5346	22.979
	1.48333	15.3776	28.7224	21.1173
	1.48667	16.9062	22.8088	19.4693
	1.49	18.3333	16.582	18.3218
	1.49333	11.9418	10.0557	17.1608
	1.49667	10.3811	5.715	15.8279
	1.5	8.9944	4.1981	14.0253
