# Supplementary material for: The RhoB p.S73F mutation leads to cerebral palsy through dysregulation of lipid homeostasis
Source: EMBO Mol Med. 2024 Jul 30;16(9):3. doi: 10.1038/s44321-024-00113-2 (PMC11393352; doi:10.1038/s44321-024-00113-2)
Supplement: Supplementary file 16 — Source data Fig. 6 [file 44321_2024_113_MOESM16_ESM.zip › Figure 6/6A/Relative fluorescence intensity of line scan of WT+ACAT1-M cells.xlsx]

## Sheet: line scan
Relative fluorescence intensity of line scan of WT+ACAT1-M cells	Distance（inches）	WT+ACAT1-M 1	WT+ACAT1-M 2	WT+ACAT1-M 3
	0	1.6667	12	2
	0.00333	1.3333	12	2.4313
	0.00667	1	11.4154	2.6522
	0.01	1	10.5102	2.6667
	0.01333	0.6667	8.7952	2.4014
	0.01667	1	6.8828	2
	0.02	1	4.8545	2
	0.02333	1	3.0133	2
	0.02667	1	1.7361	1.7925
	0.03	1	0.8829	1.6667
	0.03333	1	0.6667	1.4812
	0.03667	0.6667	0.7744	1.0572
	0.04	0.6667	1.2015	1.0167
	0.04333	0.6667	1.8876	1.106
	0.04667	0.6667	2.8256	1.2936
	0.05	0.6667	3.8352	1.4812
	0.05333	0.6667	4.5011	1.7483
	0.05667	0.6667	5.7824	2
	0.06	0.6667	6.3607	2.0442
	0.06333	0.6667	6.7817	1.989
	0.06667	0.6667	6.989	2.457
	0.07	1	7.3221	4.0927
	0.07333	1.3333	7.5143	6.6793
	0.07667	1.3333	7.8234	9.1501
	0.08	1.6667	7.7893	11.8693
	0.08333	2	7.6667	14.3951
	0.08667	2	7.8	16.5166
	0.09	2	8	18.8521
	0.09333	1.6667	8.2215	21.4128
	0.09667	1.3333	8.9011	23.0971
	0.1	1.3333	9.6593	23.5717
	0.10333	1.3626	10.0066	23.8475
	0.10667	1.7076	10.686	24.1701
	0.11	2.0526	10.1429	24.8631
	0.11333	2.6667	9.3726	26.6732
	0.11667	3.3333	7.8205	30.3153
	0.12	3.6667	6.3928	34.9647
	0.12333	4	4.8422	39.3466
	0.12667	4	3.9524	44.2274
	0.13	4	3.8552	49.181
	0.13333	3.6667	4.304	54.675
	0.13667	3.6667	5.4081	59.6452
	0.14	3.6667	7.1477	63.4592
	0.14333	4.3333	8.9114	65.99
	0.14667	5	11.1414	67.3289
	0.15	6.3333	13.5604	67.5188
	0.15333	7.3333	15.3937	66.8184
	0.15667	8.117	17.0791	64.9466
	0.16	8.8772	18.8774	62.6596
	0.16333	9.5205	19.7344	60.1854
	0.16667	9.8304	20.1941	57.404
	0.17	10.0702	20.7114	54.1708
	0.17333	10.3333	21.0533	51.011
	0.17667	10	21.7931	48.351
	0.18	10.3333	21.3987	46.1504
	0.18333	10.6667	20.6374	45.064
	0.18667	11.3333	19.6841	45.5061
	0.19	12	18.3436	47.3387
	0.19333	12.6667	17.2687	49.2311
	0.19667	13.3333	16.1169	51.6291
	0.2	13.7018	14.9487	53.388
	0.20333	13.3801	14.3905	53.8212
	0.20667	12.6667	14.3997	52.9716
	0.21	11.807	16.0923	50.9978
	0.21333	11.4152	19.8204	48.2956
	0.21667	12.4269	26.381	45.1457
	0.22	15.2105	33.3134	41.7908
	0.22333	18.7018	41.2678	38.9143
	0.22667	23.5673	49.3769	36.9883
	0.23	28.7895	56.7859	36.0927
	0.23333	33.3392	63.2821	36.7125
	0.23667	37.6316	68.0062	37.8082
	0.24	41.2807	71.4403	40.0278
	0.24333	43.6199	73.1363	42.1103
	0.24667	44.7836	72.5766	44.0937
	0.25	44.614	69.5128	45.4342
	0.25333	43.5556	63.7864	47.3878
	0.25667	42.5731	55.5292	50.1804
	0.26	40.6316	45.7295	53.8193
	0.26333	38.6199	35.9663	57.7635
	0.26667	36.1404	26.6923	62.5855
	0.27	33.3333	18.7489	67.5249
	0.27333	30.7895	13.199	72.3954
	0.27667	28.8421	13.1023	76.3979
	0.28	27.7895	16.8205	79.828
	0.28333	27.7018	20.63	82.4953
	0.28667	27.2866	24.1543	83.87
	0.29	27.8596	27.0302	84.0355
	0.29333	29.7076	28.7782	80.9029
	0.29667	31.924	30.2445	75.6755
	0.3	34.4737	31.0147	68.0456
	0.30333	37.8947	30.5333	59.4294
	0.30667	41.0117	28.4018	50.7147
	0.31	44.6842	24.7902	41.8673
	0.31333	46.8421	19.8822	33.7038
	0.31667	48.8889	15.0256	26.59
	0.32	49.1579	10.1748	20.5904
	0.32333	48.7836	7.4736	17.0731
	0.32667	47.6608	6.1395	15.6342
	0.33	46.6316	5.7839	16.3925
	0.33333	46.1228	6.5092	18.6932
	0.33667	45.9474	6.8945	22.1029
	0.34	46.7719	6.7021	25.5784
	0.34333	46.6491	6.9919	29.1086
	0.34667	47.0058	7.419	33.0075
	0.35	47.2281	8.2051	36.6572
	0.35333	47.8713	9.6105	40.3948
	0.35667	47.9708	11.2665	44.0677
	0.36	48	13.4653	47.2109
	0.36333	48.0526	16.1329	49.5607
	0.36667	47.8889	19.4396	51.7632
	0.37	47.8947	22.9575	53.1643
	0.37333	46.6842	26.4769	52.4879
	0.37667	44.8421	29.4157	51.2119
	0.38	43.3333	31.7231	50.2208
	0.38333	41.8246	33.2015	49.4527
	0.38667	39.6959	33.4372	48.8477
	0.39	38.2807	32.9562	48.6711
	0.39333	37.4854	31.0721	48.2915
	0.39667	37.5731	28.9026	47.0023
	0.4	38.6842	26.4542	44.9026
	0.40333	39.6901	24.176	41.7169
	0.40667	40.1696	22.0422	37.889
	0.41	38.8596	20.3884	33.8938
	0.41333	35.2632	19.3553	30.2537
	0.41667	30.9708	18.6667	27.2158
	0.42	26.4912	18.3169	24.7726
	0.42333	21.6667	18.2086	24.0177
	0.42667	17.3216	18.1647	24.2517
	0.43	13.4035	17.8715	26.8272
	0.43333	12.4971	17	30.747
	0.43667	11.7251	15.628	36.4356
	0.44	11.6842	14.7944	43.9339
	0.44333	12.3333	13.8021	52.5805
	0.44667	12.538	12.8583	61.6378
	0.45	14.0351	12.2747	69.329
	0.45333	16.0117	11.4938	75.0712
	0.45667	18.9708	10.8347	79.1277
	0.46	22.1053	10.3395	81.8325
	0.46333	24.5556	9.8442	82.3833
	0.46667	27.4152	9.6667	82.505
	0.47	29.9298	9.7374	82.2031
	0.47333	31.1988	9.7714	81.904
	0.47667	31.7836	9.7143	82.1647
	0.48	32.0175	9.7985	82.4238
	0.48333	30.8889	9.8901	81.9203
	0.48667	28.6959	9.9531	79.8104
	0.49	25.4035	10.2359	77.3782
	0.49333	20.7076	10.8161	74.2488
	0.49667	15.9415	11.9084	70.7847
	0.5	11.2632	13.6703	67.3363
	0.50333	6.3333	16.3092	64.3333
	0.50667	2.4444	19.6722	62.3159
	0.51	2.0526	23.6044	61.7602
	0.51333	1.6608	27.3272	61.8609
	0.51667	1.9766	30.7033	62.5629
	0.52	2.2281	33.4476	63.9622
	0.52333	2.3099	34.9174	64.9711
	0.52667	3.3684	35.3774	65.2807
	0.53	7.6491	34.7033	65.6439
	0.53333	13.3099	33.1209	65.8046
	0.53667	18.6842	30.8872	66.151
	0.54	24.3333	28.0166	67.0287
	0.54333	28.8129	24.5133	68.6071
	0.54667	32.0877	20.7766	70.2495
	0.55	33.1228	16.9927	72.1616
	0.55333	32.8246	13.4255	73.5452
	0.55667	30.5731	10.085	74.92
	0.56	28.6316	7.081	76.2605
	0.56333	27	5.6076	77.0552
	0.56667	27.345	5.6996	77.8753
	0.57	28.3333	7.5404	78.234
	0.57333	29.9415	10.2422	78.2737
	0.57667	31.2398	12.9807	78.064
	0.58	32.8947	15.3395	77.3113
	0.58333	33.5263	16.4359	76.0808
	0.58667	33.1579	15.441	75.1302
	0.59	31.7895	14.1046	73.4288
	0.59333	30.5029	11.8828	72.0917
	0.59667	28.8129	9.5788	71.4383
	0.6	27.4561	7.4945	70.3444
	0.60333	26.4327	6.1846	70.0574
	0.60667	26.7427	6	70.2826
	0.61	27.8596	6	70.6248
	0.61333	28.6667	6.0092	70.4128
	0.61667	29.8304	6.1172	69.9625
	0.62	31.0175	6.4876	68.4614
	0.62333	32.2281	6.7927	67.2274
	0.62667	32.9298	7.1348	66.523
	0.63	33.386	7.6462	67.3197
	0.63333	33.7778	8.1575	69.6181
	0.63667	34.1696	8.6689	72.5112
	0.64	33.6491	9.1292	75.468
	0.64333	32.7719	9.3673	77.8797
	0.64667	31.6023	9.4952	78.7495
	0.65	30.1053	9.381	77.4879
	0.65333	28.2456	9.0205	74.4759
	0.65667	26.5673	9	70.3659
	0.66	25.1754	9	64.8623
	0.66333	23.076	9.3235	59.3214
	0.66667	21.3041	9.7289	53.9514
	0.67	18.8947	9.9609	48.7638
	0.67333	17.7953	10.2636	44.2848
	0.67667	18.3801	10.1303	40.4989
	0.68	20.9123	9.8535	37.2649
	0.68333	25.8187	9.8681	34.3579
	0.68667	32.7251	9.4733	31.8105
	0.69	39.8772	8.8447	29.4834
	0.69333	46.9708	8.2838	27.3298
	0.69667	53.2222	7.6508	26.0905
	0.7	58.4737	7.6923	26.2783
	0.70333	60.3918	8.4777	27.2517
	0.70667	59.7895	10.1861	29.4651
	0.71	57.7193	12.8174	32.0949
	0.71333	55.8187	15.4253	35.8933
	0.71667	54.0936	18.1136	39.2562
	0.72	54.4211	20.7442	41.7467
	0.72333	56.1287	23.5467	43.1932
	0.72667	57.883	26.0453	43.5048
	0.73	60.0175	28.6416	42.313
	0.73333	62.1988	30.7619	39.8815
	0.73667	63.8421	32.499	36.5154
	0.74	65.4386	33.5669	33.3388
	0.74333	65.8655	33.6608	31.4741
	0.74667	65.5789	32.7703	31.5939
	0.75	65.386	30.5092	33.8732
	0.75333	65.4795	27.498	37.5357
	0.75667	66.5731	24.3836	41.6196
	0.76	69	21.2207	44.1943
	0.76333	71.6901	18.6196	44.329
	0.76667	74.3801	16.4982	42.5624
	0.77	77.1053	15.3385	39.2205
	0.77333	79.807	14.3399	35.4459
	0.77667	82.2339	13.9777	31.3626
	0.78	84.1404	13.9105	28.4205
	0.78333	85.5789	14.1209	26.6868
	0.78667	86.1871	14.708	26.4213
	0.79	86.2105	15.8015	28.0815
	0.79333	84.0175	16.9621	30.7064
	0.79667	79.924	18.4737	34.6895
	0.8	74.4737	19.9011	39.6074
	0.80333	68.6667	21.1483	45.0706
	0.80667	62.0058	22.0982	51.1451
	0.81	55.4737	22.8847	57.3694
	0.81333	50.2105	22.6684	63.5225
	0.81667	45.9415	22.6667	69.6352
	0.82	44.193	21.2337	74.0811
	0.82333	43.8889	19.7238	77.9603
	0.82667	44.8947	18.2069	80.5715
	0.83	45.7018	16.5802	82.7723
	0.83333	46.8655	15.3077	85.1305
	0.83667	47.7193	14.007	86.1907
	0.84	47.9298	12.7026	86.8508
	0.84333	49.1637	11.6671	87.224
	0.84667	49.1462	10.593	87.3368
	0.85	50.0526	9.619	87.3333
	0.85333	50.6842	9.2117	87.3333
	0.85667	50.6491	9.1663	86.0861
	0.86	50.2456	8.8344	82.2215
	0.86333	49.8538	8.7497	77.456
	0.86667	49.4211	8.381	71.7781
	0.87	48.4561	7.3824	65.3504
	0.87333	48.1404	6.2837	58.6769
	0.87667	48.0292	5.5928	51.2914
	0.88	47.9825	5.0725	44.137
	0.88333	47.7018	4.7289	38.1112
	0.88667	47.8889	4.3231	33.6425
	0.89	47.6316	3.5919	31.354
	0.89333	47.6667	3.0375	30.2387
	0.89667	48.8129	2.9963	29.7034
	0.9	49.9825	2.8974	29.3553
	0.90333	51.1754	2.686	29.1656
	0.90667	51.3918	2.4305	28.1762
	0.91	49.4912	2.36	27.5769
	0.91333	45.8947	3.6302	26.9492
	0.91667	40.8655	7.8278	26.3631
	0.92	35.807	13.0491	25.7601
	0.92333	30.2924	18.7099	24.666
	0.92667	24.924	24.6681	23.4534
	0.93	20.4561	29.811	23.0095
	0.93333	18.0994	33.3077	22.4711
	0.93667	16.4795	34.0147	22.4004
	0.94	16.193	33.4016	22.6026
	0.94333	16.9298	32.5531	22.6843
	0.94667	19.6199	31.6552	22.181
	0.95	23.3333	31.7582	21.713
	0.95333	27.7836	32.6476	20.3328
	0.95667	33.9006	33.7908	19.6115
	0.96	40.0175	35.0869	18.9391
	0.96333	45.4678	35.6133	18.3476
	0.96667	50.5848	35.2381	17.8246
	0.97	54.2281	34.1758	17.9645
	0.97333	55.9064	32.664	17.3674
	0.97667	55.5614	29.949	17.128
	0.98	54.4211	26.7169	16.9139
	0.98333	52.6842	23.685	16.6818
	0.98667	51.924	20.6618	17.3598
	0.99	52.6667	18.4983	18.1989
	0.99333	54.0292	18.407	19.8341
	0.99667	54.8421	19.8133	21.6859
	1	55.9474	22.0659	23.008
	1.00333	56.6901	25.2564	23.3721
	1.00667	56.9415	28.956	23
	1.01	57.0702	32.4063	21.1977
	1.01333	56.8889	35.6016	18.3987
	1.01667	56.2632	38.1392	15.4056
	1.02	55.4386	39.1014	12.8124
	1.02333	53.8947	38.793	10.8212
	1.02667	51.1287	38.4503	9.5188
	1.03	47.8246	36.9878	7.9672
	1.03333	44.7895	35.359	7.4106
	1.03667	41.7544	34.0818	7.2561
	1.04	38.7193	33.1448	7.6181
	1.04333	35.3626	31.5689	8.4661
	1.04667	32.9942	30.0362	10.4788
	1.05	30	28.5128	13.0574
	1.05333	27.6667	27.5095	15.7051
	1.05667	26.2924	26.4081	18.6954
	1.06	26.614	24.8337	21.66
	1.06333	28.8713	23.5915	24.3924
	1.06667	34.1813	23.359	26.6402
	1.07	42.4035	24.7991	29.0508
	1.07333	51.7018	28.9374	31.4437
	1.07667	61	35.7836	34.0315
	1.08	69.5088	44.4687	36.7585
	1.08333	76.462	53.7143	39.2141
	1.08667	79.269	63.0492	41.3682
	1.09	79.7193	72.2428	42.5246
	1.09333	77.6491	78.9871	42.3726
	1.09667	73.731	83.9323	40.947
	1.1	68.9825	86.5604	38.3728
	1.10333	62.7719	87.8	35.0927
	1.10667	58.0175	87.0495	31.6821
	1.11	53	84.6476	28.1214
	1.11333	48.9591	80.6407	25.0132
	1.11667	44.345	75.1502	22.1818
	1.12	38.8947	69.2328	19.0486
	1.12333	33.5731	62.7538	15.9912
	1.12667	28.345	55.6743	13.5563
	1.13	23.5439	48.3033	12.287
	1.13333	19.7193	41.2161	12.4038
	1.13667	16.8713	34.4404	14.4857
	1.14	15.6667	27.7575	18.234
	1.14333	16.4737	23.3692	23.1898
	1.14667	19.924	20.4886	29.3345
	1.15	24.386	18.8352	35.6721
	1.15333	28.848	19.4884	41.8194
	1.15667	33.6433	22.0611	47.426
	1.16	38.1053	26.5733	51.9316
	1.16333	41.4854	32.9153	54.6909
	1.16667	43.269	40.0256	55.9868
	1.17	43.9474	47.3048	56.2306
	1.17333	44.269	54.7322	55.2185
	1.17667	45.2339	61.8977	53.4172
	1.18	47.4561	67.4045	51.2693
	1.18333	50.5497	70.6996	48.6976
	1.18667	53.807	71.4844	46.0157
	1.19	57.0877	70.1969	43.3109
	1.19333	59.8713	66.3625	41.3659
	1.19667	62.655	60.6095	40.4376
	1.2	65.6491	53.707	40.7695
	1.20333	68.7778	46.4576	42.644
	1.20667	71.1404	39.445	45.792
	1.21	72.614	32.7058	50.0316
	1.21333	73.269	27.32	54.8855
	1.21667	71.8304	23.3993	59.936
	1.22	68.3158	21.3464	65.1413
	1.22333	63.883	21.0711	69.0022
	1.22667	59.0409	22.0668	72.3775
	1.23	53.1754	24.104	74.7394
	1.23333	47.6257	26.4212	76.1214
	1.23667	41.3684	28.3221	76.8433
	1.24	37.0702	29.2563	76.9178
	1.24333	34.3918	29.6736	76.8477
	1.24667	33.0409	28.9943	75.4398
	1.25	31.8246	27.7143	73.7219
	1.25333	31.7953	26.2651	70.3961
	1.25667	31.6667	24.9848	66.2384
	1.26	31.4912	24.1744	61.0949
	1.26333	32.269	24.0129	55.4248
	1.26667	33.4444	24.5201	49.2141
	1.27	34.6491	25.2758	42.4927
	1.27333	35.5848	26.4825	36.0466
	1.27667	35.1404	27.7641	30.3865
	1.28	33.9649	28.4564	26.3122
	1.28333	32.7895	28.8718	24.0093
	1.28667	31.0994	29.219	23.7136
	1.29	29.2982	29.147	24.8532
	1.29333	27.6725	29.184	27.4565
	1.29667	26.0702	28.189	30.1319
	1.3	25.2807	27.7619	33.0331
	1.30333	24.7485	26.708	34.7174
	1.30667	23.9064	26.241	35.7219
	1.31	23.614	25.5421	35.5127
	1.31333	23.5088	25.0249	34.4284
	1.31667	24.4269	24.1209	33.2826
	1.32	26.0702	23.064	31.7461
	1.32333	28.7368	22.081	30.3615
	1.32667	31.3333	21.159	28.5788
	1.33	33	20.3692	26.4321
	1.33333	32.9766	19.7912	23.152
	1.33667	31.9532	19.3322	20.2011
	1.34	29.5965	19.1169	17.1454
	1.34333	26.6199	19.1257	14.0548
	1.34667	23	19.5367	11.3719
	1.35	19.6667	19.9487	9.2772
	1.35333	16.0819	20.8677	7.4808
	1.35667	12.5205	21.3821	7.053
	1.36	9.5439	21.5842	7.2494
	1.36333	7.7836	21.3543	7.8322
	1.36667	6.3333	20.8022	8.8764
	1.37	4.807	19.9707	10.4846
	1.37333	3.3333	18.6755	12.9316
	1.37667	3.5029	17.4985	16.2163
	1.38	3.807	16.3026	20.0508
	1.38333	4.7719	15.4103	24.4061
	1.38667	5.2047	14.8667	28.8491
	1.39	5.8246	14.5571	33.1964
	1.39333	6.4444	14.3043	36.5179
	1.39667	7.1637	13.9235	39.4655
	1.4	7.4386	12.9487	41.0751
	1.40333	7.3801	12.4601	41.6292
	1.40667	7.3216	11.4176	41.2406
	1.41	6.8772	10.6777	40.3201
	1.41333	7.0819	9.9377	38.5872
	1.41667	8.6667	9.5604	35.4856
	1.42	9.9474	9.0378	32.8487
	1.42333	10.9591	8.4923	29.8057
	1.42667	12.0526	7.9509	26.6071
	1.43	12.8772	7.8381	23.5077
	1.43333	13.7427	7.8571	20.8653
	1.43667	14.2398	7.9018	18.5947
	1.44	14.0702	7.7853	17.2384
	1.44333	12.9649	7.244	17.1715
	1.44667	11.9883	6.6831	17.9547
	1.45	10.9649	6.1319	19.1943
	1.45333	9.3275	5.4193	20.5673
	1.45667	7.7778	4.9282	20.8411
	1.46	6.0702	4.3026	19.7836
	1.46333	4.8713	3.6769	18.2539
	1.46667	3.4386	3.359	15.9482
	1.47	2.3158	3.6205	13.0329
	1.47333	1.8363	3.6667	10.4462
	1.47667	1.848	3.6948	8.3917
	1.48	2.193	3.8923	6.6545
	1.48333	2.4094	3.7949	5.0625
	1.48667	2.9825	3.4821	3.8433
	1.49	3.0175	3.0051	3.1038
	1.49333	3.0526	2.3795	2.426
	1.49667	3.0877	1.7538	2.1038
	1.5	2.3333	1.2308	1.6556
