# Supplementary material for: The RhoB p.S73F mutation leads to cerebral palsy through dysregulation of lipid homeostasis
Source: EMBO Mol Med. 2024 Jul 30;16(9):3. doi: 10.1038/s44321-024-00113-2 (PMC11393352; doi:10.1038/s44321-024-00113-2)
Supplement: Supplementary file 16 — Source data Fig. 6 [file 44321_2024_113_MOESM16_ESM.zip › Figure 6/6B/TG Levels in Cell lines.xlsx]

## Sheet: TG
TG Levels in Cell lines	WT	WT+ACAT1-M	RhoBS73F/S73F	RhoBS73F/S73F+ATV
(ng/104)	80.4911	117.326	154.161	88.6767
	76.3984	100.955	166.439	76.3984
	76.3984	113.233	170.532	92.7694
