# Supplementary material for: The RhoB p.S73F mutation leads to cerebral palsy through dysregulation of lipid homeostasis
Source: EMBO Mol Med. 2024 Jul 30;16(9):3. doi: 10.1038/s44321-024-00113-2 (PMC11393352; doi:10.1038/s44321-024-00113-2)
Supplement: Supplementary file 16 — Source data Fig. 6 [file 44321_2024_113_MOESM16_ESM.zip › Figure 6/6D/MDA Levels in Cell lines.xlsx]

## Sheet: MDA
MDA Levels in Cell lines	WT	WT+ACAT1-M	RhoBS73F/S73F	RhoBS73F/S73F+ATV
(pmol/104)	1.238	1.651	1.651	1.445
	1.238	1.858	1.651	1.342
	1.135	1.754	1.754	1.445
