# Supplementary material for: The RhoB p.S73F mutation leads to cerebral palsy through dysregulation of lipid homeostasis
Source: EMBO Mol Med. 2024 Jul 30;16(9):3. doi: 10.1038/s44321-024-00113-2 (PMC11393352; doi:10.1038/s44321-024-00113-2)
Supplement: Supplementary file 16 — Source data Fig. 6 [file 44321_2024_113_MOESM16_ESM.zip › Figure 6/6E/Intracellular calcium ion concentration.xlsx]

## Sheet: calcium ion concentration
Ratio	WT	WT+ACAT1-M	RhoBS73F/S73F	RhoB+ATV
(340nm/380nm)	0.432432	0.507042	0.528571	0.551724
	0.454545	0.485294	0.536232	0.439024
	0.467532	0.507937	0.506494	0.512195
	0.481928	0.492308	0.488095	0.447059
	0.538462	0.557143	0.549451	0.481928
	0.4375	0.536232	0.4875	0.470588
	0.5	0.478873	0.547619	0.46988
	0.48	0.525641	0.480392	0.45
	0.507246	0.550725	0.585366	0.493333
	0.472973	0.453333	0.561644	0.5125
