# Supplementary material for: The RhoB p.S73F mutation leads to cerebral palsy through dysregulation of lipid homeostasis
Source: EMBO Mol Med. 2024 Jul 30;16(9):3. doi: 10.1038/s44321-024-00113-2 (PMC11393352; doi:10.1038/s44321-024-00113-2)
Supplement: Supplementary file 16 — Source data Fig. 6 [file 44321_2024_113_MOESM16_ESM.zip › Figure 6/6F/Relative expression of Active Calpain1 protein.xlsx]

## Sheet: Calpain1
Relative expression of Active/Inactive Calpain1 protein	WT	WT+ACAT1-M	RhoBS73F/S73F	RhoBS73F/S73F+ATV			Grey scale values of Active/Inactive Calpain1 protein	WT	WT+ACAT1-M	RhoBS73F/S73F	RhoBS73F/S73F+ATV
	1.10946	1.6142	2.15724	1.4821				1.05028	1.5281	2.04217	1.40304
	0.973459	1.6933	1.89884	1.22098				0.921535	1.60298	1.79755	1.15585
	0.91708	1.36207	1.56703	1.31196				0.868163	1.28942	1.48345	1.24198
