# Supplementary material for: The RhoB p.S73F mutation leads to cerebral palsy through dysregulation of lipid homeostasis
Source: EMBO Mol Med. 2024 Jul 30;16(9):3. doi: 10.1038/s44321-024-00113-2 (PMC11393352; doi:10.1038/s44321-024-00113-2)
Supplement: Supplementary file 16 — Source data Fig. 6 [file 44321_2024_113_MOESM16_ESM.zip › Figure 6/6G/Relative expression of GRP78 protein.xlsx]

## Sheet: GRP78
Relative expression of GRP78 protein	WT	WT+ACAT1-M	RhoBS73F/S73F	RhoBS73F/S73F+ATV			Grey scale values of GRP78 protein	WT	WT+ACAT1-M	RhoBS73F/S73F	RhoBS73F/S73F+ATV
	1.00797	1.47802	2.11892	1.31737				0.691543	1.01404	1.45374	0.903815
	0.913751	1.45422	1.77883	1.29526				0.626903	0.997704	1.22041	0.888644
	1.07828	1.25417	1.62495	1.4077				0.739782	0.860453	1.11484	0.96579
