# Supplementary material for: The RhoB p.S73F mutation leads to cerebral palsy through dysregulation of lipid homeostasis
Source: EMBO Mol Med. 2024 Jul 30;16(9):3. doi: 10.1038/s44321-024-00113-2 (PMC11393352; doi:10.1038/s44321-024-00113-2)
Supplement: Supplementary file 16 — Source data Fig. 6 [file 44321_2024_113_MOESM16_ESM.zip › Figure 6/6H/CHOP Relative fluorescence intensity.xlsx]

## Sheet: CHOP
CHOP Relative fluorescence intensity	WT	WT+ACAT1-M	RhoBS73F/S73F	RhoBS73F/S73F+ATV			CHOP fluorescence intensity	WT	WT+ACAT1-M	RhoBS73F/S73F	RhoBS73F/S73F+ATV
	0.991141	1.49423	1.96965	1.85117				98.231	148.092	195.21	183.468
	1.09866	1.59201	2.10983	1.58618				108.887	157.783	209.103	157.205
	0.9102	1.75837	2.16619	1.43778				90.209	174.27	214.689	142.497
