# Supplementary material for: The RhoB p.S73F mutation leads to cerebral palsy through dysregulation of lipid homeostasis
Source: EMBO Mol Med. 2024 Jul 30;16(9):3. doi: 10.1038/s44321-024-00113-2 (PMC11393352; doi:10.1038/s44321-024-00113-2)
Supplement: Supplementary file 16 — Source data Fig. 6 [file 44321_2024_113_MOESM16_ESM.zip › Figure 6/6H/README.txt]

The CHOP relative fluorescence intensity was calculated from the CHOP fluorescence intensity in each group. (CHOP fluorescence intensity in each group/mean of CHOP fluorescence intensity of control group)
