# Supplementary material for: The RhoB p.S73F mutation leads to cerebral palsy through dysregulation of lipid homeostasis
Source: EMBO Mol Med. 2024 Jul 30;16(9):3. doi: 10.1038/s44321-024-00113-2 (PMC11393352; doi:10.1038/s44321-024-00113-2)
Supplement: Supplementary file 16 — Source data Fig. 6 [file 44321_2024_113_MOESM16_ESM.zip › Figure 6/6I/Cell Relative Viability.xlsx]

## Sheet: Cell Relative Viability
Cell Relative Viability	WT	WT+ACAT1-M	RhoBS73F/S73F	RhoBS73F/S73F+ATV			Difference in absorbance compared to blank wells	WT	WT+ACAT1-M	RhoBS73F/S73F	RhoBS73F/S73F+ATV
	0.877551	0.795918	0.591837	0.714286				0.043	0.039	0.029	0.035
	1.04082	0.877551	0.571429	0.77551				0.051	0.043	0.028	0.038
	1.08163	0.836735	0.571429	0.77551				0.053	0.041	0.028	0.038
